# Supplementary material for: Twisted oxide lateral homostructures with conjunction tunability
Source: Nat Commun. 2022 May 10;13:2565. doi: 10.1038/s41467-022-30321-8 (PMC9090740; doi:10.1038/s41467-022-30321-8)
Supplement: Supplementary file 3 — Source Data [file 41467_2022_30321_MOESM3_ESM.xlsx]

## Sheet: Figure 2h
Fig. 2h O-K edges acquired from the region 1, 2 and 3 in in Fig. 2e.
position 1			position 1			position 1
Energy loss (eV)	Intensity (arb. units)		Energy loss (eV)	Intensity (arb. units)		Energy loss (eV)	Intensity (arb. units)
520	233.3		520	190.302		520	133.978
520.25	95.3975		520.25	-117.157		520.25	-21.042
520.5	66.7451		520.5	106.593		520.5	52.1797
520.75	66.9053		520.75	229.181		520.75	230.224
521	124.586		521	212.302		521	84.7939
521.25	-100.752		521.25	115.394		521.25	64.3457
521.5	77.5127		521.5	105.091		521.5	269.503
521.75	-46.3662		521.75	-63.3193		521.75	26.5254
522	133.895		522	216.407		522	155.69
522.25	141.611		522.25	19.6035		522.25	157.315
522.5	70.6377		522.5	265.091		522.5	-37.75
522.75	143.507		522.75	151.447		522.75	273.034
523	201.26		523	99.6728		523	414.704
523.25	60.1738		523.25	-137.915		523.25	-90.459
523.5	-67.7803		523.5	65.6377		523.5	77.5147
523.75	255.915		523.75	-21.1377		523.75	86.1426
524	41.0801		524	70.5469		524	40.2432
524.25	134.984		524.25	308.978		524.25	-69.9141
524.5	187.886		524.5	141.399		524.5	27.9268
524.75	311.781		524.75	181.865		524.75	27.7754
525	63.331		525	-46.0518		525	-227.727
525.25	264.67		525.25	-49.1543		525.25	5.56543
525.5	-140.658		525.5	-174.914		525.5	132.196
525.75	196.153		525.75	114.446		525.75	137.966
526	-165.062		526	50.8262		526	32.7207
526.25	108.208		526.25	156.676		526.25	102.959
526.5	85.3564		526.5	19.417		526.5	-47.918
526.75	105.406		526.75	28.0537		526.75	149.107
527	53.9697		527	361.227		527	341.653
527.25	28.9668		527.25	86.8467		527.25	208.638
527.5	355.725		527.5	96.2109		527.5	-15.6182
527.75	61.8779		527.75	-75.9893		527.75	239.53
528	191.993		528	199.755		528	280.644
528.25	226.12		528.25	-59.4746		528.25	224.77
528.5	31.9873		528.5	37.0449		528.5	-106.358
528.75	240.868		528.75	134.577		528.75	21.5312
529	313.147		529	292.521		529	405.821
529.25	476.611		529.25	169.649		529.25	430.301
529.5	812.452		529.5	348.171		529.5	461.162
529.75	752.101		529.75	472.485		529.75	770.831
530	872.706		530	512.79		530	855.466
530.25	1158.75		530.25	657.513		530.25	1038.54
530.5	1524.8		530.5	828.286		530.5	1425.62
530.75	1926.19		530.75	904.378		530.75	1471.06
531	1927.15		531	892.067		531	1894.06
531.25	2007.21		531.25	1174.87		531.25	2082.16
531.5	2456.27		531.5	1363.62		531.5	2511.27
531.75	2665.04		531.75	1539.16		531.75	2638.09
532	2666.43		532	1528.26		532	2783.53
532.25	2977.94		532.25	1703.54		532.25	2862.11
532.5	2908.87		532.5	1657.21		532.5	3206.1
532.75	3118.24		532.75	1755.38		532.75	3007.54
533	3140.89		533	1585.79		533	3291.26
533.25	2927.53		533.25	1672.2		533.25	3177.98
533.5	3251.32		533.5	1974.79		533.5	3139.84
533.75	2711.11		533.75	2007.37		533.75	3016.72
534	3348.3		534	1926.34		534	3020.99
534.25	3545.9		534.25	2118.74		534.25	3109.68
534.5	2883.84		534.5	1815.5		534.5	2955.71
534.75	3005.82		534.75	1818.32		534.75	2696.79
535	2536.15		535	1718.45		535	2932.21
535.25	2731.23		535.25	1907.35		535.25	2751.4
535.5	2520.4		535.5	1698.36		535.5	2650.68
535.75	2397.67		535.75	1702.5		535.75	2383.06
536	2597.13		536	1608.81		536	2378.63
536.25	2354.13		536.25	2047.64		536.25	2210.74
536.5	2164.76		536.5	1894.14		536.5	2327.5
536.75	2331.97		536.75	1714.22		536.75	2134.83
537	2462.91		537	1836.05		537	2059.91
537.25	2568.33		537.25	2086.36		537.25	2239.46
537.5	2421.8		537.5	1971.7		537.5	2278.05
537.75	2454.88		537.75	2159.68		537.75	2205.27
538	2769.28		538	2190.99		538	2439.81
538.25	2804.76		538.25	2098.38		538.25	2463.44
538.5	3037.52		538.5	2435.05		538.5	2490.35
538.75	3091.22		538.75	2255.67		538.75	2510.2
539	3072.39		539	2387.78		539	2855.53
539.25	3237.73		539.25	2445.04		539.25	2894.03
539.5	3516.42		539.5	2729.67		539.5	3028.88
539.75	3364.55		539.75	2490.74		539.75	3227.17
540	3306.1		540	2290.25		540	3369.9
540.25	3315.71		540.25	2405.82		540.25	3353.68
540.5	3389.67		540.5	2352.75		540.5	3409.8
540.75	3538.55		540.75	2189.61		540.75	3457.88
541	3347.31		541	2228.34		541	3550.82
541.25	3573.44		541.25	2546.46		541.25	3319.13
541.5	3653.98		541.5	2436.98		541.5	3204.86
541.75	3624.27		541.75	2267.28		541.75	3457.34
542	3240.09		542	2284.1		542	3539.36
542.25	3765.03		542.25	2209.06		542.25	3659.5
542.5	3237.86		542.5	2265.9		542.5	3432.53
542.75	3412.39		542.75	2396.44		542.75	3147.26
543	3230.81		543	2058.9		543	2978.9
543.25	3206.42		543.25	2335.55		543.25	3433.72
543.5	3308.79		543.5	1974.95		543.5	3040.31
543.75	3155.95		543.75	2064.16		543.75	3154.69
544	3403.19		544	2128.46		544	3288.15
544.25	3028.7		544.25	2258.03		544.25	3098.89
544.5	3096.11		544.5	2011.51		544.5	2968.52
544.75	3110.2		544.75	1950.68		544.75	2990.85
545	2676.91		545	2076.45		545	2628.8
545.25	2817.36		545.25	1840.97		545.25	2618.48
545.5	2736.55		545.5	1698.26		545.5	2569.91
545.75	2603.32		545.75	1863.13		545.75	2477.93
546	2790.38		546	1702.28		546	2416.24
546.25	2487.97		546.25	1926.99		546.25	2387.08
546.5	2807.83		546.5	1649.96		546.5	2496.19
546.75	2438.43		546.75	1643.7		546.75	2489.06
547	2486.35		547	1785.74		547	2184.23
547.25	2538.41		547.25	1935.93		547.25	2486.56
547.5	2475.43		547.5	1517.09		547.5	2223.85
547.75	2351		547.75	1757.79		547.75	2105.69
548	2379.19		548	1776.15		548	2248.16
548.25	2414.93		548.25	1584.04		548.25	2305.17
548.5	2412.72		548.5	1720.99		548.5	2224.24
548.75	2591.73		548.75	1708.17		548.75	2063.54
549	2292.8		549	1820.41		549	2475.89
549.25	2421.14		549.25	1772.93		549.25	2330.52
549.5	2520.17		549.5	1831.14		549.5	2502.84
549.75	2249.77		549.75	1637.94		549.75	2099.74
550	2525.75		550	1827.12		550	2376.02
550.25	2336.8		550.25	1322.36		550.25	2487.37
550.5	2347.47		550.5	1618.23		550.5	2366.35
550.75	2411.77		550.75	1797.75		550.75	2246.95
551	2241.11		551	1463.32		551	2055.61
551.25	2530.11		551.25	1561.52		551.25	2327.92
551.5	2560.13		551.5	1716.78		551.5	2550.26
551.75	2291.12		551.75	1587.01		551.75	2383.58
552	2484.06		552	1591.22		552	2407.84
552.25	2572.24		552.25	1792.62		552.25	2103.34
552.5	2466.62		552.5	1593.26		552.5	2288.06
552.75	2704.48		552.75	1664.37		552.75	2480.24
553	2529.19		553	2044.38		553	2285.3
553.25	2498.58		553.25	1726.02		553.25	2360.02
553.5	2727.99		553.5	1703.71		553.5	2337.77
553.75	2566.61		553.75	1732.6		553.75	2455.73
554	2819.16		554	1864.47		554	2413.64
554.25	2441.98		554.25	1702.58		554.25	2233.81
554.5	2522.68		554.5	1817.6		554.5	2386.87
554.75	2647.65		554.75	1834.84		554.75	2496.19
555	2881.71		555	1709.22		555	2446.61
555.25	2495.44		555.25	1816.27		555.25	2518.71
555.5	2727.37		555.5	1819.53		555.5	2328
555.75	2657.23		555.75	1795.71		555.75	2792.23
556	2518.97		556	1908.8		556	2356.34
556.25	2708.12		556.25	1881.28		556.25	2367.87
556.5	2474.84		556.5	1935.33		556.5	2500.97
556.75	2753.66		556.75	1851.52		556.75	2473.17
557	2762.51		557	1872.73		557	2467.4
557.25	2425.02		557.25	1808.59		557.25	2414.3
557.5	2557.76		557.5	1775.7		557.5	2304.42
557.75	2567.79		557.75	1823.08		557.75	2472.84
558	2633.92		558	1924.61		558	2716.38
558.25	2647.27		558.25	1762.34		558.25	2335.12
558.5	2726.82		558.5	1789.3		558.5	2383.08
558.75	2678.11		558.75	1837.95		558.75	2410.77
559	2631.55		559	1841.82		559	2557.61
559.25	2742.02		559.25	1913.67		559.25	2316.49
559.5	2507.81		559.5	1828.89		559.5	2645.7
559.75	2566.52		559.75	1795.01		559.75	2424.82
560	2520.38		560	1696.29		560	2248.1
560.25	2576.21		560.25	1933.54		560.25	2421.35
560.5	2709.64		560.5	1718.4		560.5	2495.21
560.75	2749.25		560.75	1911.47		560.75	2871.24
561	2525.64		561	1845.3		561	2801.07
561.25	2788.95		561.25	2127.06		561.25	2589.81
561.5	3084.07		561.5	1826.63		561.5	2493.36
561.75	2579.89		561.75	1783.9		561.75	2492.62
562	2864.29		562	1897.76		562	2553.45
562.25	2442.83		562.25	1633.79		562.25	2514.45
562.5	2280.58		562.5	1993.99		562.5	2500.64
562.75	2818.38		562.75	1818.28		562.75	2546.89
563	2538.76		563	1894.16		563	2451.72
563.25	2817.06		563.25	1994.95		563.25	2363.48
563.5	2962.51		563.5	2011.9		563.5	2732.38
563.75	2753.31		563.75	1798.2		563.75	2660.65
564	2738.8		564	1942.2		564	2517.6
564.25	2745.4		564.25	2093.29		564.25	2523.66
564.5	2533.41		564.5	2162.84		564.5	2513.15
564.75	2859.35		564.75	1733.29		564.75	2553.56
565	2648.34		565	1744.83		565	2465.02
565.25	2912.9		565.25	1710.91		565.25	2622.05
565.5	2412.64		565.5	1858.17		565.5	2559.28
565.75	2839.46		565.75	1989.53		565.75	2531.57
566	2549.43		566	1839.05		566	2548.03
566.25	2643.35		566.25	2035.55		566.25	2492.45
566.5	2652.13		566.5	1712.88		566.5	2651.71
566.75	2739.18		566.75	1910.51		566.75	2679.26
567	2685.14		567	1777.03		567	2469.72
567.25	2471.6		567.25	1945.04		567.25	2464.66
567.5	2615.45		567.5	1811.49		567.5	2553.02
567.75	2453.2		567.75	1812.82		567.75	2409.27
568	2685.35		568	1885.55		568	2459.93
568.25	2555.78		568.25	1931.58		568.25	2669.87
568.5	2332.62		568.5	1878.04		568.5	2598.22
568.75	2671.86		568.75	1821.89		568.75	2544.98
569	2585.5		569	1676.11		569	2537.13
569.25	2597.71		569.25	1733.93		569.25	2565.86
569.5	2710.72		569.5	1552.58		569.5	2407.4
569.75	2484.65		569.75	1756.13		569.75	2323.85
570	2687.9		570	1988.01		570	2290.63
570.25	2700.12		570.25	1786.85		570.25	2564.38
570.5	2253.09		570.5	1937.46		570.5	2265.88
570.75	2706.93		570.75	1443.98		570.75	2453.26
571	2668.64		571	1820.32		571	2342.51
571.25	2671.25		571.25	1579.6		571.25	2490.66
571.5	2464.78		571.5	1833.78		571.5	2339.73
571.75	2282.19		571.75	1576.85		571.75	2453.68
572	2577.63		572	1546.94		572	2561.67
572.25	2540.05		572.25	1576.07		572.25	2380.65
572.5	2484.44		572.5	1763.13		572.5	2454.59
572.75	2650.32		572.75	1701.7		572.75	2426.03
573	2371.3		573	1620.35		573	2427.56
573.25	2288.02		573.25	1513.76		573.25	2334.85
573.5	2370.48		573.5	1610.93		573.5	2309.86
573.75	2567.13		573.75	1482.3		573.75	2337.08
574	2702.04		574	1597.89		574	2487.56
574.25	2353.01		574.25	1624.57		574.25	2150.1
574.5	2348.39		574.5	1943.67		574.5	2265.05
574.75	2399.97		574.75	1701		574.75	2424.21
575	2281.27		575	1538.02		575	2145.09
575.25	2457.61		575.25	1708.1		575.25	2326.02
575.5	2305.6		575.5	1464.8		575.5	2338.59
575.75	2246.41		575.75	1576.38		575.75	2086.98
576	2503.03		576	1544.74		576	2276.19
576.25	2266.53		576.25	1596.01		576.25	2104.28
576.5	2546.6		576.5	1674.81		576.5	2313.95
576.75	2714.48		576.75	1684.44		576.75	2172.42
577	2455.78		577	1577.52		577	2230.32
577.25	2562.78		577.25	1708.29		577.25	2311.92
577.5	2545.74		577.5	1595.04		577.5	2440.49
577.75	2559.4		577.75	1617.47		577.75	2312.75
578	2579.11		578	1552.95		578	2302.07
578.25	2295.04		578.25	1511.67		578.25	2118.61
578.5	2366.49		578.5	1696.93		578.5	2541.67
578.75	2265		578.75	1546.23		578.75	2186.8
579	2506.12		579	1616.16		579	2477.54
579.25	2477.67		579.25	1555.52		579.25	2324.71
579.5	2112.88		579.5	1513.55		579.5	2212.54
579.75	2346.55		579.75	1494.04		579.75	2234.84
580	2344.41		580	1728.7		580	2148.32

## Sheet: Figure 2i
Fig. 2i Fe-L2,3 edges acquired from the region 1, 2 and 3 in in Fig. 2e.
position 1			position 1			position 1
Energy loss (eV)	Intensity (arb. units)		Energy loss (eV)	Intensity (arb. units)		Energy loss (eV)	Intensity (arb. units)
700	1321.36		700	961.198		700	1161.95
700.25	1174.21		700.25	899.371		700.25	1324.17
700.5	1334.19		700.5	908.683		700.5	1255.52
700.75	1262.2		700.75	1027		700.75	1265.9
701	1521.86		701	849.999		701	1151.94
701.25	1573.53		701.25	898.997		701.25	1072.98
701.5	1419.18		701.5	878.975		701.5	1444.99
701.75	1307.08		701.75	926.207		701.75	1373.27
702	1262.42		702	739.881		702	1200.99
702.25	1286.58		702.25	771.381		702.25	1328.52
702.5	1330.76		702.5	836.894		702.5	1102.08
702.75	1261.61		702.75	893.098		702.75	1049.32
703	1332.68		703	814.515		703	1153.77
703.25	1405.16		703.25	855.33		703.25	1388.63
703.5	1327.84		703.5	959.358		703.5	1330.69
703.75	1286.82		703.75	901.688		703.75	1266.05
704	1586.51		704	1082.72		704	1235.12
704.25	1480.17		704.25	1152.73		704.25	1438.16
704.5	1307.91		704.5	1041.82		704.5	1331.29
704.75	1439.32		704.75	873.594		704.75	1211.09
705	1754.74		705	773.371		705	1307.89
705.25	1480.06		705.25	1053.06		705.25	1568.6
705.5	1600.7		705.5	1142.05		705.5	1375.62
705.75	1805.68		705.75	1311.4		705.75	1788.99
706	1960.91		706	1474		706	1875.62
706.25	2136.29		706.25	1550.75		706.25	1997.39
706.5	2217.67		706.5	1764.5		706.5	2054.16
706.75	2501.03		706.75	1660.23		706.75	2476.92
707	2873.49		707	1813.06		707	2720.77
707.25	3122.76		707.25	2231.7		707.25	3240.43
707.5	3447.01		707.5	2450.34		707.5	3435.08
707.75	3677.44		707.75	2696.15		707.75	3674.91
708	4230.63		708	2833.7		708	4103.49
708.25	4554.54		708.25	3162.02		708.25	4680.81
708.5	5028.88		708.5	3427.73		708.5	5112.55
708.75	5332.89		708.75	3719.12		708.75	5288.95
709	5600.64		709	3763.29		709	5564.1
709.25	6099.66		709.25	3965.67		709.25	6066.52
709.5	6141.48		709.5	3854.9		709.5	6192.75
709.75	5988.36		709.75	3953.18		709.75	6165.04
710	6094.72		710	3876.93		710	6227.8
710.25	5856.71		710.25	3793.32		710.25	6265.2
710.5	5910.59		710.5	3731.6		710.5	6295.48
710.75	5644.13		710.75	3558.57		710.75	5621.43
711	5354.55		711	3591.37		711	5831.26
711.25	5108.79		711.25	3278.02		711.25	5370.91
711.5	4734.11		711.5	3208.77		711.5	5219.64
711.75	4843.04		711.75	2915.09		711.75	4914.98
712	4365.95		712	2855.42		712	4491.3
712.25	4036.2		712.25	2696.06		712.25	4495.96
712.5	3878.41		712.5	2596.69		712.5	4254.59
712.75	3886.09		712.75	2423.8		712.75	3960.68
713	3393.51		713	2179.65		713	3483.52
713.25	3366.88		713.25	2263.42		713.25	3507.3
713.5	3242.9		713.5	1944.88		713.5	3454.74
713.75	2883.93		713.75	1813.34		713.75	2833.19
714	2763.49		714	1953.33		714	2862.17
714.25	2997.82		714.25	1849.07		714.25	2977.91
714.5	2642.67		714.5	1630.36		714.5	2655.19
714.75	2652.53		714.75	1682.65		714.75	2636.47
715	2590.68		715	1799.24		715	2372.04
715.25	2470.82		715.25	1535.81		715.25	2460.6
715.5	2311.72		715.5	1565.16		715.5	2439.93
715.75	2215.33		715.75	1518.2		715.75	2206.97
716	2439.61		716	1523.92		716	2409.67
716.25	2285.12		716.25	1539.88		716.25	2341.6
716.5	2299.83		716.5	1521.04		716.5	2337.74
716.75	2221.87		716.75	1488.52		716.75	2303.21
717	2254.21		717	1514.31		717	2184.98
717.25	2340.07		717.25	1400.62		717.25	2111.27
717.5	2249.01		717.5	1504.02		717.5	2187.64
717.75	2129.09		717.75	1288.55		717.75	2187.15
718	2342.79		718	1617.71		718	2137.29
718.25	2252.55		718.25	1526.92		718.25	1935.47
718.5	2222.91		718.5	1624.76		718.5	2197.28
718.75	2170.68		718.75	1584.98		718.75	2156.48
719	2097.96		719	1460.73		719	2056.19
719.25	2343.62		719.25	1561.85		719.25	2236.28
719.5	2165.65		719.5	1645.36		719.5	2169.76
719.75	2258.47		719.75	1735.63		719.75	2304.01
720	2272.88		720	1597.52		720	2283.87
720.25	2455.51		720.25	1535.62		720.25	2407.93
720.5	2555.82		720.5	1742.42		720.5	2520.69
720.75	2689.93		720.75	1969		720.75	2503.24
721	2518.39		721	1762.93		721	2569.14
721.25	2885.62		721.25	1999.65		721.25	2784.82
721.5	2748.37		721.5	1875.88		721.5	2652.01
721.75	3027.6		721.75	1956.6		721.75	2772.69
722	2972.42		722	2008.89		722	2774.94
722.25	2923.56		722.25	1915.52		722.25	2950.53
722.5	2782.05		722.5	1918.5		722.5	2873.47
722.75	2996.41		722.75	2127.34		722.75	3004.27
723	2820.19		723	1876.63		723	2976.51
723.25	2845.39		723.25	2031.32		723.25	3084.16
723.5	2793.56		723.5	1907.99		723.5	2776.78
723.75	2968.87		723.75	1894.8		723.75	2854.54
724	2653.26		724	1807.69		724	2615.38
724.25	2625.72		724.25	1854.65		724.25	2670.3
724.5	2581.12		724.5	1742.55		724.5	2565.15
724.75	2604.94		724.75	1718.88		724.75	2571.43
725	2527.63		725	1751.08		725	2474.57
725.25	2483.46		725.25	1639.41		725.25	2433.85
725.5	2490.81		725.5	1726.27		725.5	2413.65
725.75	2463.86		725.75	1663.83		725.75	2480.17
726	2362.66		726	1562.15		726	2369.43
726.25	2390.76		726.25	1491.76		726.25	2114.98
726.5	2168.73		726.5	1434.25		726.5	2386.41
726.75	2178.43		726.75	1527.47		726.75	2196.57
727	2440.21		727	1548.77		727	2068.81
727.25	2345.47		727.25	1406.55		727.25	1957.54
727.5	2492.76		727.5	1614.37		727.5	2347.3
727.75	2269.05		727.75	1492.19		727.75	2018.05
728	2208.98		728	1458.64		728	1951.44
728.25	2015.9		728.25	1445.09		728.25	2098.83
728.5	2103.95		728.5	1473.67		728.5	2187.34
728.75	2117.47		728.75	1362.72		728.75	2170.33
729	2060.87		729	1308.67		729	2085.2
729.25	2049.92		729.25	1199.25		729.25	2042.71
729.5	2167.12		729.5	1245.97		729.5	1937.38
729.75	2023.38		729.75	1435.78		729.75	2174.11
730	2243.63		730	1327.57		730	1984.84

## Sheet: Figure 3f
Fig. 3f The XLAS Fe L2-edge spectra taken from the as-grown BFO film				Fig. 3f The XLAS Fe L2-edge spectra taken from the BFO film on FS-STO
Photon energy (eV)	Intensity (arb. units)			Photon energy (eV)	Intensity (arb. units)
718	0.0166			718	0.01703
718.05	0.0165			718.05	0.01695
718.1	0.01636			718.1	0.01686
718.15	0.01634			718.15	0.01681
718.2	0.01636			718.2	0.0168
718.25	0.01627			718.25	0.01679
718.3	0.01619			718.3	0.01674
718.35	0.01622			718.35	0.0167
718.4	0.01628			718.4	0.01678
718.45	0.01631			718.45	0.01686
718.5	0.01632			718.5	0.0169
718.55	0.01626			718.55	0.01698
718.6	0.01628			718.6	0.01698
718.65	0.01645			718.65	0.01699
718.7	0.01659			718.7	0.0171
718.75	0.01665			718.75	0.01715
718.8	0.01675			718.8	0.01725
718.85	0.01699			718.85	0.01742
718.9	0.01714			718.9	0.01754
718.95	0.0171			718.95	0.01758
719	0.01731			719	0.01768
719.05	0.01752			719.05	0.01784
719.1	0.01766			719.1	0.01803
719.15	0.01789			719.15	0.01828
719.2	0.01815			719.2	0.01837
719.25	0.01831			719.25	0.01847
719.3	0.01845			719.3	0.01871
719.35	0.0187			719.35	0.01903
719.4	0.01887			719.4	0.01908
719.45	0.01902			719.45	0.0193
719.5	0.01934			719.5	0.0198
719.55	0.01964			719.55	0.02
719.6	0.02			719.6	0.02028
719.65	0.02052			719.65	0.02063
719.7	0.02098			719.7	0.02097
719.75	0.02139			719.75	0.02136
719.8	0.0219			719.8	0.02177
719.85	0.02245			719.85	0.02225
719.9	0.02315			719.9	0.02277
719.95	0.02406			719.95	0.02346
720	0.02491			720	0.02432
720.05	0.02589			720.05	0.02507
720.1	0.02722			720.1	0.02592
720.15	0.02871			720.15	0.02708
720.2	0.03028			720.2	0.02843
720.25	0.03197			720.25	0.02992
720.3	0.03407			720.3	0.03156
720.35	0.03657			720.35	0.03351
720.4	0.03921			720.4	0.03553
720.45	0.04203			720.45	0.03768
720.5	0.04482			720.5	0.04002
720.55	0.04741			720.55	0.04216
720.6	0.04972			720.6	0.04399
720.65	0.05166			720.65	0.04555
720.7	0.0531			720.7	0.04693
720.75	0.05413			720.75	0.04793
720.8	0.05459			720.8	0.04823
720.85	0.0543			720.85	0.04841
720.9	0.05364			720.9	0.04832
720.95	0.05249			720.95	0.04757
721	0.05083			721	0.04648
721.05	0.04887			721.05	0.04519
721.1	0.04668			721.1	0.04394
721.15	0.04477			721.15	0.04281
721.2	0.04308			721.2	0.04181
721.25	0.04117			721.25	0.04084
721.3	0.03952			721.3	0.03999
721.35	0.03837			721.35	0.03933
721.4	0.03757			721.4	0.03889
721.45	0.03693			721.45	0.03872
721.5	0.03632			721.5	0.03871
721.55	0.03606			721.55	0.03893
721.6	0.03611			721.6	0.03936
721.65	0.03622			721.65	0.04007
721.7	0.03648			721.7	0.04101
721.75	0.03716			721.75	0.04188
721.8	0.03811			721.8	0.04297
721.85	0.03894			721.85	0.04439
721.9	0.03996			721.9	0.04597
721.95	0.04127			721.95	0.04753
722	0.04248			722	0.04897
722.05	0.04355			722.05	0.05031
722.1	0.04449			722.1	0.05187
722.15	0.04545			722.15	0.05359
722.2	0.04636			722.2	0.05503
722.25	0.04721			722.25	0.05598
722.3	0.04777			722.3	0.05688
722.35	0.0479			722.35	0.05766
722.4	0.04785			722.4	0.0581
722.45	0.04771			722.45	0.05822
722.5	0.04728			722.5	0.05807
722.55	0.0469			722.55	0.05758
722.6	0.04654			722.6	0.0569
722.65	0.04606			722.65	0.05611
722.7	0.04561			722.7	0.05527
722.75	0.04534			722.75	0.0544
722.8	0.04526			722.8	0.05364
722.85	0.04507			722.85	0.05295
722.9	0.04467			722.9	0.05229
722.95	0.04463			722.95	0.0516
723	0.04457			723	0.05102
723.05	0.04443			723.05	0.0505
723.1	0.04457			723.1	0.0499
723.15	0.04451			723.15	0.04914
723.2	0.04442			723.2	0.04844
723.25	0.04427			723.25	0.04795
723.3	0.04413			723.3	0.04733
723.35	0.04387			723.35	0.04656
723.4	0.04347			723.4	0.04591
723.45	0.04294			723.45	0.0452
723.5	0.04224			723.5	0.04448
723.55	0.04161			723.55	0.04366
723.6	0.04081			723.6	0.04263
723.65	0.04003			723.65	0.04174
723.7	0.03934			723.7	0.04098
723.75	0.03865			723.75	0.04018
723.8	0.03787			723.8	0.03936
723.85	0.03713			723.85	0.03862
723.9	0.03644			723.9	0.03803
723.95	0.03567			723.95	0.03736
724	0.03503			724	0.03664
724.05	0.03444			724.05	0.03589
724.1	0.03366			724.1	0.03526
724.15	0.0331			724.15	0.03468
724.2	0.03288			724.2	0.03407
724.25	0.03217			724.25	0.03356
724.3	0.03141			724.3	0.03312
724.35	0.03111			724.35	0.03263
724.4	0.03062			724.4	0.03197
724.45	0.03003			724.45	0.03136
724.5	0.02972			724.5	0.03102
724.55	0.02929			724.55	0.03067
724.6	0.02898			724.6	0.03018
724.65	0.02869			724.65	0.02963
724.7	0.02816			724.7	0.02916
724.75	0.02779			724.75	0.02884
724.8	0.02737			724.8	0.0285
724.85	0.02693			724.85	0.02816
724.9	0.02656			724.9	0.02777
724.95	0.02612			724.95	0.0273
725	0.02584			725	0.02714
725.05	0.02562			725.05	0.0269
725.1	0.02536			725.1	0.02646
725.15	0.02514			725.15	0.02622
725.2	0.02487			725.2	0.02598
725.25	0.02462			725.25	0.02557
725.3	0.02427			725.3	0.02517
725.35	0.0239			725.35	0.02484
725.4	0.02358			725.4	0.02451
725.45	0.02329			725.45	0.0242
725.5	0.02308			725.5	0.02389
725.55	0.02281			725.55	0.02367
725.6	0.02258			725.6	0.02351
725.65	0.02231			725.65	0.02304
725.7	0.02214			725.7	0.02268
725.75	0.02199			725.75	0.02255
725.8	0.02174			725.8	0.02234
725.85	0.02145			725.85	0.02214
725.9	0.02118			725.9	0.022
725.95	0.02088			725.95	0.02186
726	0.02072			726	0.02155
726.05	0.02067			726.05	0.02119
726.1	0.02056			726.1	0.02114
726.15	0.02034			726.15	0.02095
726.2	0.02013			726.2	0.02069
726.25	0.01993			726.25	0.02067
726.3	0.01988			726.3	0.02059
726.35	0.01976			726.35	0.0204
726.4	0.01952			726.4	0.02023
726.45	0.01934			726.45	0.02016
726.5	0.01926			726.5	0.02007
726.55	0.01914			726.55	0.0199
726.6	0.01903			726.6	0.01973
726.65	0.01903			726.65	0.01955
726.7	0.01891			726.7	0.0194
726.75	0.01869			726.75	0.01933
726.8	0.01857			726.8	0.01923
726.85	0.01843			726.85	0.01914
726.9	0.0183			726.9	0.01909
726.95	0.01823			726.95	0.01898
727	0.01826			727	0.01884

## Sheet: Figure 4c
Fig. 4c Cross-section height profile at the dashed yellow line in Fig. 4b
Cross-section line (μm)	Height (nm)
0	7.05979
0.0098	6.93394
0.01959	6.6187
0.02939	6.46742
0.03918	6.57187
0.04898	6.81524
0.05878	7.0071
0.06857	7.30153
0.07837	7.17828
0.08817	7.0259
0.09796	6.82656
0.10776	6.58059
0.11755	6.57207
0.12735	6.75196
0.13715	7.06798
0.14694	7.06467
0.15674	7.04184
0.16653	6.74585
0.17633	6.74734
0.18613	6.73824
0.19592	7.09426
0.20572	7.35551
0.21551	7.37034
0.22531	7.45762
0.23511	7.5875
0.2449	7.62704
0.2547	7.47447
0.2645	7.37197
0.27429	7.38764
0.28409	7.44422
0.29388	7.16749
0.30368	6.91482
0.31348	6.80107
0.32327	6.98525
0.33307	7.42146
0.34286	8.1013
0.35266	8.29082
0.36246	8.30474
0.37225	8.1783
0.38205	7.72375
0.39185	7.17575
0.40164	7.31304
0.41144	7.30842
0.42123	7.52188
0.43103	7.90814
0.44083	7.85364
0.45062	7.64759
0.46042	7.68005
0.47021	6.95566
0.48001	6.80692
0.48981	6.62982
0.4996	6.6053
0.5094	6.37436
0.5192	6.22236
0.52899	6.28454
0.53879	6.63587
0.54858	6.76126
0.55838	6.98447
0.56818	6.96899
0.57797	7.08983
0.58777	7.11247
0.59756	7.08879
0.60736	7.02701
0.61716	6.81915
0.62695	6.41279
0.63675	6.14646
0.64654	6.03004
0.65634	6.15921
0.66614	6.25768
0.67593	6.36018
0.68573	6.23687
0.69553	6.14302
0.70532	6.14393
0.71512	6.27212
0.72491	6.12032
0.73471	6.37449
0.74451	6.40577
0.7543	6.42339
0.7641	6.32889
0.77389	6.02003
0.78369	6.03447
0.79349	6.2606
0.80328	6.44941
0.81308	6.38593
0.82288	6.53187
0.83267	6.48336
0.84247	6.48674
0.85226	6.6295
0.86206	6.80751
0.87186	6.61278
0.88165	6.56732
0.89145	6.81843
0.90124	6.94545
0.91104	7.03189
0.92084	7.05608
0.93063	7.07585
0.94043	6.95917
0.95022	7.10642
0.96002	6.86214
0.96982	6.51438
0.97961	6.72712
0.98941	6.28285
0.99921	6.16799
1.009	5.94368
1.0188	6.30619
1.02859	6.31406
1.03839	6.55178
1.04819	6.85654
1.05798	6.74988
1.06778	6.49825
1.07757	6.46833
1.08737	6.42613
1.09717	6.88744
1.10696	6.88984
1.11676	7.03865
1.12656	6.8131
1.13635	6.59782
1.14615	6.6401
1.15594	6.84432
1.16574	6.95976
1.17554	7.2603
1.18533	7.39538
1.19513	7.56467
1.20492	7.82118
1.21472	7.78333
1.22452	7.7363
1.23431	7.89286
1.24411	8.06787
1.25391	7.98852
1.2637	7.93019
1.2735	7.37203
1.28329	6.45767
1.29309	5.17499
1.30289	3.43107
1.31268	1.56521
1.32248	0.37547
1.33227	-0.2327
1.34207	-0.4072
1.35187	-0.46924
1.36166	-0.46768
1.37146	-0.38242
1.38125	-0.26756
1.39105	-0.18698
1.40085	-0.28499
1.41064	-0.17397
1.42044	-0.28005
1.43023	-0.31862
1.44003	-0.11407
1.44983	-0.08344
1.45962	0.00267
1.46942	-0.17286
1.47922	0.14777
1.48901	0.04956
1.49881	0.06511
1.5086	0.22907
1.5184	0.27772
1.5282	0.26094
1.53799	0.23252
1.54779	0.22868
1.55759	0.23889
1.56738	0.18894
1.57718	0.25365
1.58697	0.27375
1.59677	0.43374
1.60657	0.40213
1.61636	0.45774
1.62616	0.22803
1.63595	0.39414
1.64575	0.29007
1.65555	0.3371
1.66534	0.41735
1.67514	0.21183
1.68493	0.29125
1.69473	0.18412
1.70453	0.12702
1.71432	0.27863
1.72412	0.12501
1.73392	0.27876
1.74371	0.37885
1.75351	0.28565
1.7633	0.25313
1.7731	0.03636
1.7829	0.10134
1.79269	-0.08936
1.80249	0.00995
1.81229	0.29547
1.82208	0.0467
1.83188	0.10908
1.84167	0.09223
1.85147	0.29053
1.86126	0.20767
1.87106	0.19688
1.88086	0.24259
1.89065	0.31817
1.90045	0.29417
1.91025	0.37716
1.92004	0.29111
1.92984	0.28682
1.93963	0.40857
1.94943	0.48252
1.95923	0.39713
1.96902	0.44356
1.97882	0.52987
1.98862	0.42594
1.99841	0.37944
2.00821	0.52538
2.018	0.21808
2.0278	0.37117
2.0376	0.39186
2.04739	0.35654
2.05719	0.19616
2.06698	0.24858
2.07678	0.24682
2.08658	0.22725
2.09637	0.26503
2.10617	0.54144
2.11597	0.40857
2.12576	0.36597
2.13556	0.38152
2.14535	0.29833
2.15515	0.20878
2.16494	0.10504
2.17474	0.24305
2.18454	0.21515
2.19433	0.02426
2.20413	0.07063
2.21393	0.00222
2.22372	-0.06458
2.23352	-0.01073
2.24331	-0.14958
2.25311	-0.19862
2.26291	-0.29637
2.2727	0.08215
2.2825	-0.14152
2.2923	-0.02562
2.30209	-0.28037
2.31189	-0.27862
2.32168	-0.18919
2.33148	-0.20922
2.34128	-0.26587
2.35107	-0.26047
2.36087	-0.03915
2.37066	-0.10672
2.38046	-0.23667
2.39026	-0.16467
2.40005	-0.44102
2.40985	-0.36278
2.41965	-0.31881
2.42944	-0.51997
2.43924	-0.24538
2.44903	-0.26301
2.45883	-0.10932
2.46863	-0.19101
2.47842	-0.14191
2.48822	0.08683
2.49801	0.01171

## Sheet: Figure 4h
Fig. 4h Cross-section current profile at the dashed yellow line shown in Fig. 4g
Cross-section line (μm)	Tuna current (pA)
0	0.0675
0.0098	0.09
0.01959	0.0675
0.02939	0.075
0.03918	0.08625
0.04898	0.1125
0.05878	0.08625
0.06857	0.07125
0.07837	0.09
0.08817	0.08625
0.09796	0.0825
0.10776	0.10125
0.11755	0.105
0.12735	0.0975
0.13715	0.105
0.14694	0.1275
0.15674	0.1275
0.16654	0.13875
0.17633	0.12
0.18613	0.1125
0.19592	0.105
0.20572	0.0825
0.21552	0.12375
0.22531	0.135
0.23511	0.12375
0.24491	0.1425
0.2547	0.16876
0.2645	0.13125
0.27429	0.10125
0.28409	0.06375
0.29389	0.06
0.30368	0.05625
0.31348	0.03
0.32327	0.04875
0.33307	0.07875
0.34287	0.05625
0.35266	0.04875
0.36246	0.015
0.37226	2.28882e-07
0.38205	-0.01125
0.39185	0.03375
0.40164	0.0675
0.41144	0.0825
0.42124	0.0825
0.43103	0.0825
0.44083	0.0825
0.45063	0.07125
0.46042	0.07125
0.47022	0.045
0.48001	-0.00375
0.48981	-0.015
0.49961	0.0075
0.5094	0.01875
0.5192	0.0075
0.529	0.0075
0.53879	0.0375
0.54859	0.075
0.55838	0.09
0.56818	0.075
0.57798	0.04875
0.58777	0.0375
0.59757	0.03375
0.60736	0.09
0.61716	0.0975
0.62696	0.09375
0.63675	0.0975
0.64655	0.06375
0.65635	0.0375
0.66614	0.0675
0.67594	0.05625
0.68573	0.0825
0.69553	0.09375
0.70533	0.08625
0.71512	0.09
0.72492	0.10125
0.73472	0.10125
0.74451	0.09
0.75431	0.11625
0.7641	0.1125
0.7739	0.07875
0.7837	0.0375
0.79349	0.02625
0.80329	0.0675
0.81309	0.05625
0.82288	0.04125
0.83268	0.0525
0.84247	0.075
0.85227	0.1125
0.86207	0.11625
0.87186	0.10875
0.88166	0.105
0.89145	0.09
0.90125	0.0825
0.91105	0.0825
0.92084	0.0375
0.93064	0.03375
0.94044	0.04125
0.95023	0.06375
0.96003	0.1125
0.96982	0.1275
0.97962	0.09375
0.98942	0.0675
0.99921	0.06375
1.00901	0.0825
1.01881	0.09375
1.0286	0.1125
1.0384	0.1125
1.04819	0.10125
1.05799	0.0975
1.06779	0.105
1.07758	0.10125
1.08738	0.0825
1.09718	0.04125
1.10697	0.01875
1.11677	-0.00375
1.12656	5.72205e-07
1.13636	0.03375
1.14616	0.06
1.15595	0.07875
1.16575	0.0975
1.17555	0.12
1.18534	0.12375
1.19514	0.15375
1.20493	0.19501
1.21473	0.31126
1.22453	0.45751
1.23432	0.67502
1.24412	1.00128
1.25392	1.20754
1.26371	1.05378
1.27351	0.65627
1.2833	0.28126
1.2931	0.03
1.3029	0
1.31269	0.01875
1.32249	0.01875
1.33228	0.01125
1.34208	0.01125
1.35188	4.57764e-07
1.36167	0.00375
1.37147	4.57764e-07
1.38127	0.01875
1.39106	0.0375
1.40086	0.04125
1.41065	0.0225
1.42045	0.015
1.43025	0.015
1.44004	0.0075
1.44984	0.01875
1.45964	0.01875
1.46943	0.015
1.47923	0.02625
1.48902	0.00375
1.49882	0.01125
1.50862	0.02625
1.51841	0.01125
1.52821	0.0225
1.53801	0.00375
1.5478	0.00375
1.5576	2.28882e-07
1.56739	0.00375
1.57719	0.01875
1.58699	0.02625
1.59678	0.00375
1.60658	0.0075
1.61637	0.0075
1.62617	0.00375
1.63597	0.01125
1.64576	-0.00375
1.65556	-0.0075
1.66535	0.015
1.67515	0.03375
1.68495	0.03
1.69474	0.00375
1.70454	0.01875
1.71434	0.015
1.72413	-0.01875
1.73393	0
1.74373	0.00375
1.75352	0.02625
1.76332	0.02625
1.77311	0.01125
1.78291	0.01125
1.79271	0.03
1.8025	0.0225
1.8123	0.0225
1.8221	0.04125
1.83189	0.045
1.84169	0.02625
1.85148	-0.00375
1.86128	0.00375
1.87108	-0.00375
1.88087	-0.01125
1.89067	-0.0225
1.90046	-0.01875
1.91026	0.015
1.92006	0.0375
1.92985	0.03375
1.93965	-0.00375
1.94945	0.00375
1.95924	-0.00375
1.96904	-0.01125
1.97883	-0.0225
1.98863	-0.0075
1.99843	-0.01125
2.00822	-0.0075
2.01802	-0.01125
2.02781	-0.00375
2.03761	0.02625
2.04741	0.04875
2.0572	0.05625
2.067	0.03375
2.0768	0.03375
2.08659	-0.00375
2.09639	-0.01875
2.10619	-0.0075
2.11598	-0.00375
2.12578	0.01125
2.13557	0.01125
2.14537	0.0225
2.15517	-0.00375
2.16496	-0.01125
2.17476	-0.0075
2.18455	-0.0225
2.19435	-0.01875
2.20415	0.00375
2.21394	0.0075
2.22374	0.01875
2.23353	-0.00375
2.24333	1.14441e-07
2.25313	0.0075
2.26292	0.015
2.27272	0.015
2.28252	0.02625
2.29231	0.015
2.30211	0.0075
2.3119	0.015
2.3217	0.0525
2.3315	0.06375
2.34129	0.04125
2.35109	0.04125
2.36089	0.03
2.37068	0.015
2.38048	0.03375
2.39027	0.06
2.40007	0.03
2.40987	1.14441e-07
2.41966	-0.00375
2.42946	-0.015
2.43926	-0.015
2.44905	-0.01125
2.45885	-0.00375
2.46864	-0.0075
2.47844	-0.01125
2.48824	-0.01875
2.49803	-0.0075

## Sheet: Figure 4i
Fig. 4i Cross-section current profile at the dashed yellow line shown in Fig. 4g
	Interface			R-BFO			T-BFO
	retrace data	trace data		retrace data	trace data		retrace data	trace data
Sample bias (V)	Tuna current (pA)	Tuna current (pA)	Sample bias (V)	Tuna current (pA)	Tuna current (pA)	Sample bias (V)	Tuna current (pA)	Tuna current (pA)
-0.99609	-92.6	-87.45	-0.99609	-5.6	-3.1875	-0.99609	-5.675	-3.15
-0.99219	-85.1	-82.6875	-0.99219	-4.62499	-3.375	-0.99219	-4.69999	-3.075
-0.98828	-113.037	-83.2125	-0.98828	-4.06247	-3.4125	-0.98828	-4.06247	-3.15
-0.98438	-104.675	-68.85	-0.98438	-4.02497	-3.6	-0.98438	-4.09997	-3.675
-0.98047	-85.2125	-69.675	-0.98047	-4.24998	-3.525	-0.98047	-4.09997	-3.4125
-0.97656	-84.5375	-68.0625	-0.97656	-3.76246	-3.375	-0.97656	-3.91247	-3.4875
-0.97266	-83.825	-67.9875	-0.97266	-4.06247	-3.6	-0.97266	-3.94997	-3.3375
-0.96875	-79.8125	-66.825	-0.96875	-3.76246	-3.375	-0.96875	-3.61246	-3.525
-0.96484	-75.275	-66	-0.96484	-3.76246	-3.4875	-0.96484	-3.83746	-3.45
-0.96094	-68.45	-69.9	-0.96094	-3.83746	-3.75	-0.96094	-3.72496	-3.5625
-0.95703	-67.7	-77.5875	-0.95703	-3.91247	-3.225	-0.95703	-3.64996	-3.4875
-0.95313	-66.2	-76.6875	-0.95313	-3.98747	-3.225	-0.95313	-4.02497	-3.1125
-0.94922	-63.65	-72.75	-0.94922	-3.64996	-3.5625	-0.94922	-3.61246	-3.375
-0.94531	-63.9125	-73.8	-0.94531	-3.53745	-3.6375	-0.94531	-3.64996	-3.3
-0.94141	-56.825	-72.5625	-0.94141	-3.87497	-3.4125	-0.94141	-3.64996	-3.375
-0.9375	-59.6375	-77.85	-0.9375	-3.46245	-3.3	-0.9375	-3.79996	-3.3
-0.93359	-58.325	-78.3	-0.93359	-3.53745	-3.4875	-0.93359	-3.68746	-3.3
-0.92969	-53.975	-76.2375	-0.92969	-3.64996	-3.2625	-0.92969	-3.72496	-3.3
-0.92578	-54.6875	-76.2375	-0.92578	-3.72496	-3.1875	-0.92578	-3.38745	-3.4875
-0.92188	-55.625	-75.225	-0.92188	-3.76246	-3.2625	-0.92188	-3.57496	-3.6375
-0.91797	-50.1875	-73.6875	-0.91797	-3.57496	-3.075	-0.91797	-3.49995	-3
-0.91406	-49.175	-68.85	-0.91406	-3.68746	-3.45	-0.91406	-3.87497	-3.3
-0.91016	-48.6125	-63.075	-0.91016	-3.53745	-3.45	-0.91016	-3.23745	-3.5625
-0.90625	-52.25	-55.275	-0.90625	-3.38745	-3.5625	-0.90625	-3.31245	-3.3
-0.90234	-47.6	-54.375	-0.90234	-3.68746	-3.45	-0.90234	-3.49995	-3.375
-0.89844	-44.4875	-54.8625	-0.89844	-3.72496	-3.1125	-0.89844	-3.83746	-3
-0.89453	-45.425	-51.3	-0.89453	-3.23745	-3.225	-0.89453	-3.57496	-3.6
-0.89063	-47.075	-49.575	-0.89063	-3.64996	-3.525	-0.89063	-3.38745	-3.3375
-0.88672	-45.6875	-48.3375	-0.88672	-3.68746	-3.6375	-0.88672	-3.46245	-3.2625
-0.88281	-44.5625	-48.8625	-0.88281	-3.53745	-3.375	-0.88281	-3.42495	-3.4875
-0.87891	-41.9375	-49.575	-0.87891	-3.76246	-3.1875	-0.87891	-3.64996	-3.1875
-0.875	-39.2375	-49.4625	-0.875	-3.42495	-3.3375	-0.875	-3.31245	-3.4875
-0.87109	-39.3125	-49.725	-0.87109	-3.38745	-3.45	-0.87109	-3.72496	-3.2625
-0.86719	-36.6125	-47.4375	-0.86719	-3.53745	-3.525	-0.86719	-3.46245	-3.45
-0.86328	-37.5125	-42.4875	-0.86328	-3.23745	-3.4875	-0.86328	-3.64996	-3.525
-0.85938	-36.95	-41.4	-0.85938	-3.91247	-3.225	-0.85938	-3.72496	-3
-0.85547	-35.15	-39.9375	-0.85547	-3.19994	-3.525	-0.85547	-3.31245	-3.4875
-0.85156	-33.4625	-39.2625	-0.85156	-3.53745	-3.6	-0.85156	-3.46245	-3.3375
-0.84766	-35.225	-40.4625	-0.84766	-3.57496	-3.4125	-0.84766	-3.53745	-3.225
-0.84375	-36.125	-39.5625	-0.84375	-3.83746	-3.4125	-0.84375	-3.31245	-3.5625
-0.83984	-34.2875	-38.7375	-0.83984	-3.98747	-3.225	-0.83984	-3.94997	-3.3
-0.83594	-32.75	-42.225	-0.83594	-3.34995	-3.2625	-0.83594	-3.23745	-3.3375
-0.83203	-32.3375	-41.3625	-0.83203	-3.57496	-3.3	-0.83203	-3.64996	-3.2625
-0.82813	-31.8125	-38.475	-0.82813	-3.57496	-3.3	-0.82813	-3.46245	-3.6
-0.82422	-30.5375	-35.1375	-0.82422	-3.53745	-3.5625	-0.82422	-3.64996	-3.1875
-0.82031	-29.5625	-32.3625	-0.82031	-3.83746	-3.375	-0.82031	-3.87497	-3.3375
-0.81641	-29.2625	-35.5125	-0.81641	-3.49995	-3.3	-0.81641	-3.49995	-3.4125
-0.8125	-29.075	-28.05	-0.8125	-3.61246	-3.4125	-0.8125	-3.34995	-3.5625
-0.80859	-28.2125	-23.2125	-0.80859	-3.46245	-3.375	-0.80859	-3.42495	-3.375
-0.80469	-28.2875	-22.425	-0.80469	-3.64996	-3.5625	-0.80469	-3.61246	-3.2625
-0.80078	-28.2125	-21.6375	-0.80078	-3.79996	-3.3375	-0.80078	-3.83746	-3.525
-0.79688	-27.2	-20.7	-0.79688	-3.08744	-3.2625	-0.79688	-3.46245	-3.4125
-0.79297	-25.925	-20.5125	-0.79297	-3.53745	-3.6	-0.79297	-3.46245	-3.4875
-0.78906	-25.1375	-20.2875	-0.78906	-3.61246	-3.4875	-0.78906	-3.57496	-3.4875
-0.78516	-26.825	-19.4625	-0.78516	-3.79996	-3.4125	-0.78516	-3.68746	-3.1125
-0.78125	-25.4	-19.4625	-0.78125	-3.19994	-3.3	-0.78125	-3.34995	-3.225
-0.77734	-25.325	-19.65	-0.77734	-3.46245	-3.5625	-0.77734	-3.53745	-3.375
-0.77344	-25.2875	-19.6875	-0.77344	-3.31245	-3.3375	-0.77344	-3.34995	-3.2625
-0.76953	-24.125	-19.3125	-0.76953	-3.19994	-3.375	-0.76953	-3.46245	-3
-0.76563	-24.4625	-19.05	-0.76563	-3.57496	-3.2625	-0.76563	-3.76246	-3.1875
-0.76172	-22.0625	-18.525	-0.76172	-3.34995	-3.075	-0.76172	-3.31245	-3.1875
-0.75781	-22.7	-18.4125	-0.75781	-3.64996	-3.45	-0.75781	-3.53745	-3.375
-0.75391	-22.85	-18.3	-0.75391	-3.38745	-3.3	-0.75391	-3.53745	-3.15
-0.75	-22.1	-18.225	-0.75	-3.79996	-3.525	-0.75	-3.12494	-3.1125
-0.74609	-21.8375	-17.8875	-0.74609	-3.64996	-3.2625	-0.74609	-3.57496	-3.15
-0.74219	-21.3125	-18.1125	-0.74219	-3.01244	-3.2625	-0.74219	-3.23745	-3.5625
-0.73828	-19.325	-17.7	-0.73828	-3.23745	-3.3	-0.73828	-3.49995	-3.225
-0.73438	-19.1	-17.325	-0.73438	-3.57496	-3.375	-0.73438	-3.31245	-3.6
-0.73047	-18.5375	-17.325	-0.73047	-3.42495	-3.45	-0.73047	-3.46245	-3.675
-0.72656	-16.5875	-16.7625	-0.72656	-3.64996	-3.45	-0.72656	-3.91247	-3.225
-0.72266	-15.8375	-16.875	-0.72266	-3.23745	-3.5625	-0.72266	-3.38745	-3.375
-0.71875	-17.1875	-16.0875	-0.71875	-3.38745	-3.6	-0.71875	-3.34995	-3.45
-0.71484	-16.925	-15.45	-0.71484	-3.42495	-3.375	-0.71484	-3.34995	-3.375
-0.71094	-16.475	-15.75	-0.71094	-3.34995	-3.375	-0.71094	-3.83746	-3.4125
-0.70703	-16.2125	-15.1875	-0.70703	-3.76246	-3.4125	-0.70703	-3.72496	-3.3
-0.70313	-15.8	-15.375	-0.70313	-3.42495	-3.375	-0.70313	-3.38745	-3.525
-0.69922	-15.35	-14.9625	-0.69922	-3.38745	-3.45	-0.69922	-3.42495	-3.3
-0.69531	-15.1625	-13.275	-0.69531	-3.31245	-3.375	-0.69531	-3.31245	-3.2625
-0.69141	-15.275	-12.525	-0.69141	-3.87497	-3.15	-0.69141	-3.83746	-3.1875
-0.6875	-14.225	-12	-0.6875	-3.61246	-3.1875	-0.6875	-3.42495	-3.1125
-0.68359	-13.625	-12.15	-0.68359	-3.12494	-3.525	-0.68359	-3.27495	-3.075
-0.67969	-14.0375	-12.375	-0.67969	-3.57496	-3.45	-0.67969	-3.53745	-3.4125
-0.67578	-13.625	-12.1875	-0.67578	-3.64996	-3.525	-0.67578	-3.46245	-3.3375
-0.67188	-13.5875	-11.7375	-0.67188	-3.72496	-3.675	-0.67188	-3.68746	-3.15
-0.66797	-12.95	-11.25	-0.66797	-3.27495	-3.1125	-0.66797	-3.46245	-3.2625
-0.66406	-13.1	-11.1	-0.66406	-3.23745	-3.3375	-0.66406	-3.42495	-3.3
-0.66016	-12.875	-11.4	-0.66016	-3.16244	-3.225	-0.66016	-3.64996	-3.4125
-0.65625	-11.75	-10.575	-0.65625	-3.46245	-3.3375	-0.65625	-3.76246	-3.375
-0.65234	-11.975	-9.4125	-0.65234	-3.79996	-3.0375	-0.65234	-3.91247	-3.375
-0.64844	-11.225	-9.6375	-0.64844	-3.49995	-3.45	-0.64844	-3.38745	-3.375
-0.64453	-11.3375	-9.6	-0.64453	-3.34995	-3.2625	-0.64453	-3.57496	-3.375
-0.64063	-10.55	-9.4875	-0.64063	-3.46245	-3.5625	-0.64063	-3.49995	-3.4125
-0.63672	-11	-9.45	-0.63672	-3.57496	-3.3375	-0.63672	-3.42495	-3.45
-0.63281	-11.3375	-9.1875	-0.63281	-3.64996	-3.525	-0.63281	-3.83746	-3.1125
-0.62891	-10.7	-9.2625	-0.62891	-3.49995	-3.525	-0.62891	-3.27495	-3.15
-0.625	-10.5875	-8.9625	-0.625	-3.16244	-3.3	-0.625	-3.31245	-3.2625
-0.62109	-10.25	-9.7125	-0.62109	-3.42495	-3.0375	-0.62109	-3.19994	-3.075
-0.61719	-10.1375	-9.4875	-0.61719	-3.34995	-3.3375	-0.61719	-3.34995	-3.1125
-0.61328	-9.8	-10.2	-0.61328	-3.31245	-3.075	-0.61328	-3.38745	-3.1125
-0.60938	-9.3875	-10.5	-0.60938	-3.23745	-3.225	-0.60938	-3.38745	-3.3
-0.60547	-9.2	-10.125	-0.60547	-3.27495	-3.45	-0.60547	-3.31245	-3.45
-0.60156	-9.0875	-10.1625	-0.60156	-3.23745	-3.1125	-0.60156	-3.34995	-3.45
-0.59766	-9.0875	-10.575	-0.59766	-3.34995	-3.45	-0.59766	-3.31245	-3.075
-0.59375	-9.65	-9.525	-0.59375	-3.53745	-3.3	-0.59375	-3.31245	-3.15
-0.58984	-9.2	-9.825	-0.58984	-2.97494	-3.375	-0.58984	-3.42495	-3.3
-0.58594	-8.9	-10.9125	-0.58594	-3.31245	-3.1875	-0.58594	-3.31245	-3.15
-0.58203	-9.275	-9.7875	-0.58203	-3.38745	-3.4125	-0.58203	-3.27495	-3.1875
-0.57813	-8.9	-7.9875	-0.57813	-3.34995	-3.2625	-0.57813	-3.16244	-3.375
-0.57422	-8.5625	-7.575	-0.57422	-3.53745	-3.15	-0.57422	-3.76246	-3
-0.57031	-9.0125	-8.025	-0.57031	-3.19994	-3.5625	-0.57031	-3.27495	-3.4125
-0.56641	-8.1875	-8.025	-0.56641	-3.23745	-3.3	-0.56641	-3.42495	-3
-0.5625	-8.2625	-7.9875	-0.5625	-3.38745	-3.525	-0.5625	-3.34995	-3.5625
-0.55859	-8.1125	-7.6125	-0.55859	-3.19994	-3.375	-0.55859	-3.42495	-3.6375
-0.55469	-8.75	-7.425	-0.55469	-3.94997	-3	-0.55469	-3.64996	-3.15
-0.55078	-8.15	-7.3125	-0.55078	-3.27495	-3.3	-0.55078	-3.16244	-3.2625
-0.54688	-7.85	-6.975	-0.54688	-3.27495	-3.1875	-0.54688	-3.23745	-3.225
-0.54297	-7.8875	-7.3125	-0.54297	-3.08744	-3.1875	-0.54297	-3.38745	-3.3375
-0.53906	-7.925	-7.2	-0.53906	-3.19994	-3.3375	-0.53906	-3.19994	-3.2625
-0.53516	-7.7375	-6.8625	-0.53516	-3.57496	-3.225	-0.53516	-3.64996	-3.3375
-0.53125	-7.3625	-6.675	-0.53125	-2.97494	-3.4125	-0.53125	-3.34995	-3.375
-0.52734	-7.25	-6.4875	-0.52734	-3.23745	-3.2625	-0.52734	-3.27495	-3.3
-0.52344	-7.2875	-6.75	-0.52344	-3.34995	-3.4125	-0.52344	-3.38745	-3.15
-0.51953	-7.175	-6.675	-0.51953	-3.31245	-3.525	-0.51953	-3.27495	-3.5625
-0.51563	-6.875	-6.45	-0.51563	-3.72496	-3.4125	-0.51563	-3.72496	-3.375
-0.51172	-6.875	-6.4125	-0.51172	-3.08744	-3.4125	-0.51172	-3.16244	-3.3375
-0.50781	-6.1625	-6.4125	-0.50781	-3.49995	-3.1125	-0.50781	-3.19994	-3.3
-0.50391	-6.35	-6.2625	-0.50391	-3.61246	-3.225	-0.50391	-3.23745	-3.4875
-0.5	-6.95	-6.15	-0.5	-3.46245	-3.45	-0.5	-3.53745	-3.375
-0.49609	-6.7625	-5.775	-0.49609	-3.68746	-3.375	-0.49609	-4.02497	-3.2625
-0.49219	-6.6125	-5.6625	-0.49219	-3.27495	-3.225	-0.49219	-3.27495	-3.225
-0.48828	-6.275	-5.5125	-0.48828	-3.42495	-3.075	-0.48828	-3.61246	-3.375
-0.48438	-6.2	-5.5125	-0.48438	-3.19994	-3.6375	-0.48438	-3.23745	-3.3375
-0.48047	-5.9	-5.625	-0.48047	-3.34995	-3.375	-0.48047	-3.46245	-3.525
-0.47656	-6.2375	-5.0625	-0.47656	-3.64996	-3.3	-0.47656	-3.57496	-3.1875
-0.47266	-6.3875	-5.775	-0.47266	-3.04994	-3.0375	-0.47266	-3.16244	-3.15
-0.46875	-6.3875	-5.3625	-0.46875	-3.31245	-3.3375	-0.46875	-2.97494	-3.225
-0.46484	-5.6375	-5.5875	-0.46484	-3.31245	-3.4875	-0.46484	-3.34995	-3.15
-0.46094	-5.9375	-5.6625	-0.46094	-3.38745	-3.3375	-0.46094	-3.16244	-3.3375
-0.45703	-6.1625	-5.5125	-0.45703	-3.57496	-3.1125	-0.45703	-3.46245	-3.3375
-0.45313	-5.8625	-5.4375	-0.45313	-3.27495	-3.3375	-0.45313	-3.38745	-3.075
-0.44922	-5.7125	-5.7375	-0.44922	-3.31245	-3.375	-0.44922	-3.34995	-3.3
-0.44531	-5.8625	-5.4	-0.44531	-3.31245	-3.4125	-0.44531	-3.31245	-3.45
-0.44141	-5.5625	-5.325	-0.44141	-3.27495	-3.1875	-0.44141	-3.16244	-3.375
-0.4375	-5.7125	-5.0625	-0.4375	-3.64996	-3.3	-0.4375	-3.64996	-3.2625
-0.43359	-5.6	-5.25	-0.43359	-3.01244	-3.225	-0.43359	-3.27495	-3.4125
-0.42969	-5.3	-5.1375	-0.42969	-3.38745	-3.15	-0.42969	-3.16244	-3.5625
-0.42578	-5.45	-4.8375	-0.42578	-3.19994	-3.375	-0.42578	-3.38745	-3.5625
-0.42188	-5.3	-4.5	-0.42188	-3.46245	-3.45	-0.42188	-3.57496	-3.2625
-0.41797	-5.4875	-4.35	-0.41797	-3.76246	-3.0375	-0.41797	-3.49995	-3.15
-0.41406	-4.8875	-4.35	-0.41406	-2.97494	-3.375	-0.41406	-3.46245	-3.2625
-0.41016	-4.66249	-4.3125	-0.41016	-3.16244	-3.3375	-0.41016	-3.42495	-3.5625
-0.40625	-4.58749	-4.4625	-0.40625	-3.38745	-3.45	-0.40625	-3.49995	-3.1875
-0.40234	-4.54999	-4.425	-0.40234	-3.31245	-3.525	-0.40234	-3.23745	-3.4875
-0.39844	-4.62499	-4.0125	-0.39844	-3.53745	-3.3375	-0.39844	-3.61246	-3.3375
-0.39453	-4.28748	-4.275	-0.39453	-3.42495	-3.45	-0.39453	-3.49995	-3.3
-0.39063	-4.09997	-3.9375	-0.39063	-3.53745	-3.3	-0.39063	-3.46245	-3.375
-0.38672	-4.09997	-4.1625	-0.38672	-3.38745	-3.6375	-0.38672	-3.23745	-3
-0.38281	-4.28748	-3.975	-0.38281	-3.19994	-3.375	-0.38281	-3.04994	-3.4125
-0.37891	-4.39998	-3.9375	-0.37891	-3.42495	-3.4125	-0.37891	-3.64996	-3.2625
-0.375	-4.32498	-4.0125	-0.375	-3.42495	-3.1875	-0.375	-3.19994	-3.4125
-0.37109	-4.09997	-4.05	-0.37109	-3.34995	-3.15	-0.37109	-3.49995	-3.3375
-0.36719	-4.28748	-4.275	-0.36719	-3.31245	-3.6375	-0.36719	-3.53745	-3.4125
-0.36328	-3.94997	-4.05	-0.36328	-3.12494	-3.375	-0.36328	-3.34995	-3.45
-0.35938	-3.91247	-3.975	-0.35938	-3.53745	-3.4125	-0.35938	-3.68746	-3.225
-0.35547	-3.53745	-3.9	-0.35547	-3.19994	-3.375	-0.35547	-3.23745	-3.3375
-0.35156	-3.68746	-4.05	-0.35156	-3.38745	-3.225	-0.35156	-3.38745	-3.375
-0.34766	-3.94997	-3.675	-0.34766	-3.46245	-3.5625	-0.34766	-3.12494	-3.375
-0.34375	-3.87497	-3.75	-0.34375	-3.23745	-3.5625	-0.34375	-3.23745	-3.4875
-0.33984	-3.94997	-3.7125	-0.33984	-3.61246	-3.1125	-0.33984	-3.42495	-2.8875
-0.33594	-3.83746	-3.9	-0.33594	-3.46245	-3.4125	-0.33594	-3.23745	-3.45
-0.33203	-3.64996	-3.9375	-0.33203	-3.23745	-3.3	-0.33203	-3.38745	-3.2625
-0.32813	-3.61246	-3.8625	-0.32813	-3.38745	-3.4125	-0.32813	-3.31245	-3.3
-0.32422	-3.83746	-3.975	-0.32422	-3.49995	-3.3	-0.32422	-3.38745	-3.6
-0.32031	-4.06247	-3.8625	-0.32031	-3.68746	-3.3375	-0.32031	-3.57496	-3.375
-0.31641	-3.53745	-3.8625	-0.31641	-3.27495	-3.45	-0.31641	-3.38745	-3.225
-0.3125	-3.57496	-3.4875	-0.3125	-3.34995	-3.3375	-0.3125	-3.19994	-3.525
-0.30859	-3.72496	-3.4125	-0.30859	-3.08744	-3.1875	-0.30859	-3.31245	-2.925
-0.30469	-3.31245	-3.6375	-0.30469	-3.12494	-3.525	-0.30469	-3.12494	-3
-0.30078	-3.83746	-3.525	-0.30078	-3.42495	-3.375	-0.30078	-3.38745	-3.3
-0.29688	-3.64996	-3.7125	-0.29688	-3.31245	-3.2625	-0.29688	-3.04994	-3.3375
-0.29297	-3.79996	-3.525	-0.29297	-3.38745	-3.2625	-0.29297	-3.19994	-3.3
-0.28906	-3.31245	-3.4875	-0.28906	-3.04994	-3.4125	-0.28906	-3.31245	-3.525
-0.28516	-3.46245	-3.6	-0.28516	-3.27495	-3.6375	-0.28516	-3.34995	-3.3375
-0.28125	-3.83746	-3.4125	-0.28125	-3.61246	-3.3375	-0.28125	-3.53745	-3.1875
-0.27734	-3.27495	-3.6	-0.27734	-3.12494	-3.3375	-0.27734	-3.34995	-3.225
-0.27344	-3.49995	-3.6375	-0.27344	-3.31245	-3.3	-0.27344	-3.34995	-3.3375
-0.26953	-3.38745	-3.5625	-0.26953	-3.19994	-3.4875	-0.26953	-3.31245	-3.4875
-0.26563	-3.38745	-3.6	-0.26563	-3.31245	-3.225	-0.26563	-3.16244	-3.5625
-0.26172	-3.42495	-3.6	-0.26172	-3.53745	-3.4125	-0.26172	-3.61246	-3.15
-0.25781	-3.23745	-3.4875	-0.25781	-3.23745	-3.225	-0.25781	-3.31245	-3.45
-0.25391	-3.16244	-3.975	-0.25391	-3.61246	-3.4125	-0.25391	-3.49995	-3.375
-0.25	-3.34995	-3.525	-0.25	-3.34995	-3.6375	-0.25	-3.12494	-3.3375
-0.24609	-3.49995	-3.2625	-0.24609	-3.23745	-3.1875	-0.24609	-3.12494	-3.1875
-0.24219	-3.38745	-3.45	-0.24219	-3.79996	-3.3	-0.24219	-3.49995	-3.3375
-0.23828	-3.57496	-3.525	-0.23828	-3.16244	-3.5625	-0.23828	-3.53745	-3.525
-0.23438	-3.23745	-3.525	-0.23438	-3.27495	-3.3	-0.23438	-3.53745	-3.375
-0.23047	-3.27495	-3.525	-0.23047	-3.12494	-3.3375	-0.23047	-3.16244	-3.4125
-0.22656	-3.31245	-4.05	-0.22656	-3.46245	-3.375	-0.22656	-3.31245	-3.075
-0.22266	-3.46245	-3.6	-0.22266	-3.34995	-3.6375	-0.22266	-3.57496	-3.6
-0.21875	-3.12494	-3.6375	-0.21875	-3.38745	-3.4125	-0.21875	-3.23745	-3.225
-0.21484	-3.46245	-3.5625	-0.21484	-3.04994	-3.3375	-0.21484	-3.31245	-3.15
-0.21094	-3.46245	-3.675	-0.21094	-2.97494	-3.4125	-0.21094	-3.34995	-3.375
-0.20703	-3.31245	-3.525	-0.20703	-3.61246	-3.3375	-0.20703	-3.64996	-3.1125
-0.20313	-3.31245	-3.375	-0.20313	-3.34995	-3.4125	-0.20313	-3.57496	-3.2625
-0.19922	-3.38745	-3.6	-0.19922	-3.19994	-3.3	-0.19922	-3.04994	-3.5625
-0.19531	-3.27495	-3.7875	-0.19531	-3.27495	-3.4125	-0.19531	-2.97494	-3.1875
-0.19141	-3.12494	-3.75	-0.19141	-3.38745	-3.45	-0.19141	-3.57496	-3.4125
-0.1875	-3.38745	-3.4875	-0.1875	-3.46245	-2.9625	-0.1875	-3.31245	-3.3375
-0.18359	-3.42495	-3.3375	-0.18359	-3.12494	-3.3375	-0.18359	-3.16244	-3.45
-0.17969	-3.53745	-3.4125	-0.17969	-3.64996	-3.4125	-0.17969	-3.27495	-3.2625
-0.17578	-3.12494	-3.3	-0.17578	-3.08744	-3.4125	-0.17578	-3.38745	-3.3
-0.17188	-3.38745	-3.5625	-0.17188	-3.53745	-3.45	-0.17188	-3.12494	-3.375
-0.16797	-3.57496	-3.375	-0.16797	-3.57496	-3.1875	-0.16797	-3.61246	-3.15
-0.16406	-3.34995	-3.5625	-0.16406	-3.31245	-3.375	-0.16406	-3.31245	-3.375
-0.16016	-3.61246	-3.5625	-0.16016	-3.46245	-3.225	-0.16016	-3.57496	-3.2625
-0.15625	-3.19994	-3.4125	-0.15625	-3.27495	-3.2625	-0.15625	-3.01244	-3.15
-0.15234	-3.19994	-3.375	-0.15234	-3.19994	-3.1125	-0.15234	-3.46245	-3.3
-0.14844	-3.64996	-3.15	-0.14844	-3.49995	-3.3	-0.14844	-3.46245	-2.8875
-0.14453	-3.46245	-3.5625	-0.14453	-3.16244	-3.525	-0.14453	-3.31245	-3.225
-0.14063	-3.34995	-3.375	-0.14063	-3.49995	-3.525	-0.14063	-3.16244	-3.375
-0.13672	-3.31245	-3.4875	-0.13672	-3.42495	-3.15	-0.13672	-3.34995	-3.45
-0.13281	-3.34995	-3.4125	-0.13281	-3.57496	-3.2625	-0.13281	-3.08744	-3.7125
-0.12891	-3.49995	-3.1875	-0.12891	-3.46245	-3.2625	-0.12891	-3.38745	-3.15
-0.125	-3.23745	-3.225	-0.125	-2.86243	-3.3375	-0.125	-3.19994	-3.3375
-0.12109	-3.08744	-3.5625	-0.12109	-3.42495	-3.6	-0.12109	-3.19994	-3.1875
-0.11719	-3.46245	-3.525	-0.11719	-3.38745	-3.375	-0.11719	-3.27495	-3.1875
-0.11328	-3.49995	-3.45	-0.11328	-3.42495	-3.3375	-0.11328	-3.23745	-3.15
-0.10938	-3.68746	-3.15	-0.10938	-3.19994	-3.2625	-0.10938	-3.68746	-3.1125
-0.10547	-3.08744	-3.525	-0.10547	-3.19994	-3.45	-0.10547	-3.34995	-3.375
-0.10156	-3.46245	-3.6	-0.10156	-3.31245	-3.4875	-0.10156	-3.31245	-3.45
-0.09766	-3.19994	-3.375	-0.09766	-3.01244	-3.4875	-0.09766	-3.34995	-3.1875
-0.09375	-3.46245	-3.1875	-0.09375	-3.34995	-3.3	-0.09375	-3.38745	-3.6375
-0.08984	-3.42495	-3.3	-0.08984	-3.61246	-3.075	-0.08984	-3.57496	-3.075
-0.08594	-3.31245	-3.375	-0.08594	-3.19994	-3.4125	-0.08594	-3.12494	-3.45
-0.08203	-3.64996	-3.4125	-0.08203	-3.31245	-3.375	-0.08203	-3.31245	-3.4875
-0.07813	-3.49995	-3.3	-0.07813	-3.16244	-3.4875	-0.07813	-3.19994	-3.225
-0.07422	-3.27495	-3.525	-0.07422	-3.16244	-3.225	-0.07422	-3.31245	-3.4125
-0.07031	-3.31245	-3.075	-0.07031	-3.49995	-3.3	-0.07031	-3.64996	-3.3
-0.06641	-3.19994	-3.2625	-0.06641	-3.12494	-3.1125	-0.06641	-3.12494	-3.075
-0.0625	-3.31245	-3.5625	-0.0625	-3.46245	-3.2625	-0.0625	-3.38745	-3.3
-0.05859	-3.27495	-3.6	-0.05859	-3.01244	-3.45	-0.05859	-3.27495	-3.375
-0.05469	-3.27495	-3.3	-0.05469	-3.31245	-3.3	-0.05469	-3.38745	-3.3
-0.05078	-3.49995	-3.4125	-0.05078	-3.49995	-3.15	-0.05078	-3.57496	-3.15
-0.04688	-3.31245	-3.4125	-0.04688	-3.42495	-3.3	-0.04688	-3.27495	-3.3
-0.04297	-3.64996	-3.375	-0.04297	-3.42495	-3.15	-0.04297	-3.34995	-3.4125
-0.03906	-3.31245	-3.225	-0.03906	-3.16244	-3.0375	-0.03906	-3.42495	-3.375
-0.03516	-3.31245	-3.4125	-0.03516	-3.49995	-3.2625	-0.03516	-3.34995	-3.1875
-0.03125	-3.64996	-3.2625	-0.03125	-3.68746	-3.3375	-0.03125	-3.68746	-3.375
-0.02734	-3.12494	-3.45	-0.02734	-3.27495	-3.6	-0.02734	-3.04994	-3.45
-0.02344	-3.72496	-3.4125	-0.02344	-3.49995	-3.2625	-0.02344	-3.27495	-3.375
-0.01953	-3.19994	-3.15	-0.01953	-3.38745	-3.375	-0.01953	-3.27495	-3.45
-0.01563	-3.31245	-3.1125	-0.01563	-3.31245	-3.1125	-0.01563	-3.01244	-3.3
-0.01172	-3.76246	-3.4125	-0.01172	-3.49995	-3.6	-0.01172	-3.49995	-3.1875
-0.00781	-3.12494	-3.3375	-0.00781	-3.23745	-3.375	-0.00781	-3.46245	-3.5625
-0.00391	-3.46245	-3.225	-0.00391	-3.46245	-3.375	-0.00391	-3.46245	-3.4875
0	-2.97494	-3.0375	0	-3.12494	-2.85	0	-3.16244	-2.85
0.00391	-3.19994	-3.075	0.00391	-2.93744	-3.1875	0.00391	-3.16244	-3.1125
0.00781	-3.27495	-3.225	0.00781	-3.34995	-3.1875	0.00781	-3.38745	-3.15
0.01172	-2.89994	-3.1875	0.01172	-3.38745	-3.375	0.01172	-3.04994	-3.0375
0.01563	-3.16244	-3.1875	0.01563	-3.19994	-3.3375	0.01563	-3.08744	-3.3
0.01953	-3.08744	-3	0.01953	-2.89994	-3.6	0.01953	-3.27495	-3.4125
0.02344	-3.34995	-3.15	0.02344	-3.49995	-3.075	0.02344	-3.27495	-3.375
0.02734	-3.19994	-3.3	0.02734	-2.86243	-3.3	0.02734	-3.53745	-3.3375
0.03125	-2.97494	-3.1125	0.03125	-3.23745	-3.2625	0.03125	-3.16244	-3
0.03516	-3.27495	-3.1875	0.03516	-3.19994	-3.5625	0.03516	-3.27495	-3.375
0.03906	-2.89994	-3.3	0.03906	-2.97494	-3.4125	0.03906	-3.01244	-2.9625
0.04297	-3.61246	-2.9625	0.04297	-3.53745	-3.0375	0.04297	-3.27495	-2.775
0.04688	-3.04994	-3.3	0.04688	-3.01244	-3.4125	0.04688	-3.23745	-3.2625
0.05078	-3.27495	-3.2625	0.05078	-3.08744	-3.1875	0.05078	-3.19994	-3.1125
0.05469	-2.93744	-3.15	0.05469	-3.12494	-3.1875	0.05469	-3.27495	-3.4125
0.05859	-3.08744	-3.3375	0.05859	-3.38745	-2.8875	0.05859	-3.16244	-3.3
0.0625	-3.46245	-3.15	0.0625	-3.46245	-3.3	0.0625	-3.38745	-3.225
0.06641	-3.08744	-3.3	0.06641	-2.93744	-3.0375	0.06641	-3.12494	-3
0.07031	-3.12494	-3.2625	0.07031	-3.19994	-3.225	0.07031	-3.12494	-3.45
0.07422	-3.34995	-3.4875	0.07422	-3.42495	-3.3375	0.07422	-3.12494	-2.925
0.07813	-2.93744	-3	0.07813	-3.08744	-3.1875	0.07813	-3.31245	-3.15
0.08203	-3.23745	-3	0.08203	-3.42495	-3.2625	0.08203	-3.31245	-3.1125
0.08594	-3.08744	-3.3	0.08594	-3.16244	-3.0375	0.08594	-3.12494	-3.2625
0.08984	-3.08744	-3.15	0.08984	-3.01244	-3.3375	0.08984	-3.23745	-3.1875
0.09375	-3.16244	-3.1875	0.09375	-3.12494	-3.4875	0.09375	-3.42495	-2.9625
0.09766	-3.27495	-3.1875	0.09766	-3.27495	-3.1125	0.09766	-3.46245	-3.1125
0.10156	-3.34995	-3.1875	0.10156	-3.31245	-3.0375	0.10156	-3.49995	-3.1125
0.10547	-3.12494	-3.2625	0.10547	-3.16244	-3.0375	0.10547	-3.12494	-3.4125
0.10938	-3.08744	-3.2625	0.10938	-3.08744	-3.225	0.10938	-3.49995	-3.2625
0.11328	-3.27495	-3.1875	0.11328	-3.38745	-3.3	0.11328	-3.34995	-3.15
0.11719	-3.12494	-3.15	0.11719	-3.27495	-3.1125	0.11719	-2.89994	-3.075
0.12109	-3.23745	-3.1125	0.12109	-3.27495	-3.225	0.12109	-3.38745	-3.3375
0.125	-3.12494	-3.2625	0.125	-3.12494	-3.1125	0.125	-3.12494	-3.2625
0.12891	-3.16244	-2.925	0.12891	-3.23745	-3.3375	0.12891	-3.16244	-3.225
0.13281	-3.23745	-3.0375	0.13281	-3.16244	-3.3	0.13281	-3.27495	-3.6375
0.13672	-3.01244	-3.075	0.13672	-3.19994	-3.15	0.13672	-3.34995	-3.3375
0.14063	-3.57496	-3.15	0.14063	-3.38745	-3.375	0.14063	-3.57496	-3.1875
0.14453	-3.04994	-3.225	0.14453	-3.12494	-3.3	0.14453	-3.16244	-3.375
0.14844	-3.04994	-3.225	0.14844	-3.31245	-3.4125	0.14844	-3.31245	-3.075
0.15234	-3.19994	-3.1875	0.15234	-3.23745	-3.4125	0.15234	-3.12494	-3.075
0.15625	-2.86243	-3.15	0.15625	-3.27495	-3.45	0.15625	-3.34995	-3.3375
0.16016	-3.38745	-3.0375	0.16016	-3.34995	-2.925	0.16016	-3.23745	-3.1875
0.16406	-3.01244	-2.8125	0.16406	-3.27495	-3.225	0.16406	-3.27495	-3.45
0.16797	-3.08744	-3.225	0.16797	-3.12494	-3.2625	0.16797	-3.31245	-3.2625
0.17188	-2.97494	-3.075	0.17188	-3.27495	-3.6	0.17188	-3.04994	-3.3
0.17578	-3.04994	-2.925	0.17578	-3.27495	-3.3	0.17578	-3.19994	-3.075
0.17969	-3.16244	-2.85	0.17969	-3.23745	-3.225	0.17969	-3.61246	-3.1125
0.18359	-2.78743	-2.7	0.18359	-3.12494	-3.225	0.18359	-3.04994	-3.1875
0.1875	-3.42495	-3	0.1875	-2.97494	-3.4125	0.1875	-3.01244	-3.1875
0.19141	-2.97494	-3	0.19141	-3.16244	-3.45	0.19141	-3.16244	-3.3375
0.19531	-3.08744	-2.7375	0.19531	-3.12494	-2.925	0.19531	-3.27495	-3.075
0.19922	-3.49995	-2.8125	0.19922	-3.46245	-3.1875	0.19922	-3.38745	-3.4125
0.20313	-2.86243	-2.55	0.20313	-3.16244	-3.45	0.20313	-3.19994	-3.3375
0.20703	-3.31245	-2.85	0.20703	-3.31245	-3.1875	0.20703	-3.31245	-3.225
0.21094	-3.31245	-3.0375	0.21094	-3.16244	-3.525	0.21094	-3.42495	-3.375
0.21484	-2.82493	-2.8875	0.21484	-2.82493	-3.2625	0.21484	-3.19994	-3.1125
0.21875	-2.89994	-2.775	0.21875	-3.46245	-3.15	0.21875	-3.53745	-3.2625
0.22266	-3.19994	-2.85	0.22266	-3.12494	-3.1875	0.22266	-2.93744	-3.2625
0.22656	-3.08744	-3.075	0.22656	-3.46245	-3.525	0.22656	-3.19994	-3.3
0.23047	-3.04994	-2.8125	0.23047	-3.23745	-3.4875	0.23047	-3.49995	-3.3
0.23438	-2.82493	-2.5875	0.23438	-3.12494	-2.8875	0.23438	-3.27495	-3.0375
0.23828	-3.08744	-2.8875	0.23828	-3.49995	-3.1875	0.23828	-3.61246	-3.15
0.24219	-2.52492	-2.55	0.24219	-3.04994	-3.2625	0.24219	-3.16244	-3.15
0.24609	-2.89994	-2.5875	0.24609	-3.27495	-3.4125	0.24609	-3.42495	-3.4125
0.25	-3.38745	-2.55	0.25	-3.12494	-3.4875	0.25	-3.27495	-3.2625
0.25391	-2.86243	-2.8125	0.25391	-3.19994	-3.15	0.25391	-3.49995	-3.15
0.25781	-2.67493	-2.4375	0.25781	-3.19994	-3.225	0.25781	-3.27495	-3.1875
0.26172	-2.74993	-2.6625	0.26172	-3.38745	-3.2625	0.26172	-3.38745	-3.4125
0.26563	-2.86243	-2.7375	0.26563	-3.01244	-3.3375	0.26563	-3.01244	-3.6
0.26953	-2.93744	-2.4	0.26953	-3.27495	-3.3375	0.26953	-3.31245	-3.7125
0.27344	-2.82493	-2.1375	0.27344	-3.53745	-2.925	0.27344	-3.61246	-3.375
0.27734	-2.52492	-2.325	0.27734	-3.16244	-3.1875	0.27734	-3.19994	-3.225
0.28125	-2.74993	-2.3625	0.28125	-3.04994	-3.225	0.28125	-3.23745	-3.375
0.28516	-2.41242	-2.4	0.28516	-3.08744	-3.2625	0.28516	-3.16244	-3.1125
0.28906	-2.74993	-2.175	0.28906	-3.23745	-3.3375	0.28906	-3.34995	-3.3
0.29297	-2.82493	-2.2875	0.29297	-3.53745	-3.075	0.29297	-3.27495	-3.0375
0.29688	-2.74993	-1.875	0.29688	-3.08744	-3.15	0.29688	-3.01244	-3.075
0.30078	-2.63743	-2.325	0.30078	-3.27495	-3.3	0.30078	-3.38745	-3.6
0.30469	-2.48742	-2.25	0.30469	-3.46245	-3.3	0.30469	-3.19994	-3.225
0.30859	-2.52492	-2.025	0.30859	-3.42495	-3.2625	0.30859	-3.42495	-3.1875
0.3125	-2.37492	-1.65	0.3125	-3.57496	-3.1875	0.3125	-3.38745	-3
0.31641	-1.96241	-1.6125	0.31641	-2.93744	-3.15	0.31641	-2.93744	-3.45
0.32031	-2.44992	-1.7625	0.32031	-3.04994	-2.9625	0.32031	-3.12494	-3
0.32422	-2.18741	-1.6875	0.32422	-3.19994	-3.4875	0.32422	-3.31245	-3.4125
0.32813	-2.14991	-1.6125	0.32813	-3.08744	-3.3	0.32813	-3.27495	-2.8875
0.33203	-2.22492	-1.0875	0.33203	-3.46245	-3.075	0.33203	-3.42495	-2.8875
0.33594	-1.6624	-1.275	0.33594	-3.31245	-3.1125	0.33594	-2.86243	-3.3
0.33984	-1.92491	-1.425	0.33984	-3.23745	-3.3375	0.33984	-3.31245	-3.075
0.34375	-1.99991	-1.5	0.34375	-3.16244	-3.075	0.34375	-3.19994	-3.3375
0.34766	-1.6999	-1.125	0.34766	-3.27495	-3.1875	0.34766	-3.31245	-3.3
0.35156	-2.18741	-0.7875	0.35156	-3.34995	-3.0375	0.35156	-3.34995	-2.925
0.35547	-1.8499	-1.05	0.35547	-3.27495	-3.0375	0.35547	-3.12494	-3.375
0.35938	-2.14991	-0.975	0.35938	-3.23745	-3	0.35938	-3.27495	-2.8875
0.36328	-1.7749	-0.9375	0.36328	-3.23745	-3.3375	0.36328	-3.16244	-3.45
0.36719	-1.8124	-0.675	0.36719	-3.31245	-3.3	0.36719	-3.38745	-3.375
0.37109	-1.92491	-0.1125	0.37109	-3.53745	-2.925	0.37109	-3.31245	-3.0375
0.375	-1.96241	-0.4125	0.375	-2.97494	-3.3375	0.375	-3.27495	-3.1875
0.37891	-1.88741	-0.1125	0.37891	-3.16244	-3.3	0.37891	-3.12494	-3.225
0.38281	-1.36239	-0.0375	0.38281	-3.27495	-3.45	0.38281	-3.12494	-3.45
0.38672	-1.6624	-0.15	0.38672	-3.31245	-3.1875	0.38672	-3.31245	-3.15
0.39063	-1.8124	0.33751	0.39063	-3.49995	-3.0375	0.39063	-3.61246	-3.1875
0.39453	-1.17488	0.22501	0.39453	-3.27495	-3.3375	0.39453	-3.01244	-3.075
0.39844	-1.17488	0.52502	0.39844	-3.16244	-3.15	0.39844	-3.38745	-3.1875
0.40234	-0.83737	0.78752	0.40234	-3.19994	-3.45	0.40234	-3.16244	-3.1875
0.40625	-0.79987	0.60002	0.40625	-3.16244	-3.3375	0.40625	-3.31245	-3.3
0.41016	-0.49986	1.05003	0.41016	-3.57496	-3.3	0.41016	-3.46245	-3
0.41406	4.48779	1.16254	0.41406	-3.04994	-3.15	0.41406	-3.01244	-3.1125
0.41797	4.30029	1.20004	0.41797	-3.34995	-3.1125	0.41797	-3.42495	-3.2625
0.42188	4.7503	1.72505	0.42188	-3.01244	-3.15	0.42188	-3.16244	-3.1875
0.42578	6.21284	2.02506	0.42578	-3.27495	-3.4875	0.42578	-3.31245	-3.3
0.42969	5.65033	2.28757	0.42969	-3.53745	-3	0.42969	-3.38745	-3.0375
0.43359	7.52538	2.28757	0.43359	-2.89994	-3.2625	0.43359	-3.19994	-3.525
0.4375	7.78789	2.73758	0.4375	-3.04994	-3.3375	0.4375	-3.27495	-3.15
0.44141	8.0504	3.11259	0.44141	-3.23745	-3.3	0.44141	-3.08744	-3.075
0.44531	8.50041	2.66258	0.44531	-3.08744	-3.3	0.44531	-3.42495	-3.375
0.44922	8.80042	3.4126	0.44922	-3.27495	-3.225	0.44922	-3.27495	-3.3375
0.45313	9.51294	3.2251	0.45313	-3.27495	-3.1125	0.45313	-3.57496	-3.45
0.45703	9.58795	3.63761	0.45703	-3.27495	-3.15	0.45703	-3.38745	-3
0.46094	10.188	3.93762	0.46094	-2.97494	-3.075	0.46094	-3.08744	-3.3375
0.46484	11.1255	3.63761	0.46484	-3.19994	-3.4875	0.46484	-3.46245	-3.2625
0.46875	11.238	4.57514	0.46875	-3.38745	-2.7375	0.46875	-3.34995	-3
0.47266	11.463	5.10016	0.47266	-3.31245	-3.15	0.47266	-3.01244	-3.075
0.47656	11.3505	5.40017	0.47656	-3.08744	-3.075	0.47656	-3.04994	-3.15
0.48047	12.1755	5.62517	0.48047	-3.34995	-3.2625	0.48047	-3.04994	-3.3
0.48438	14.1256	6.03768	0.48438	-3.04994	-2.8125	0.48438	-3.49995	-3.6375
0.48828	14.4256	6.4127	0.48828	-3.53745	-2.8875	0.48828	-3.38745	-3.0375
0.49219	15.5881	6.90021	0.49219	-3.04994	-2.925	0.49219	-3.16244	-3.1125
0.49609	16.1132	7.80024	0.49609	-3.27495	-2.775	0.49609	-3.57496	-3.375
0.5	17.0882	8.21275	0.5	-3.12494	-3.225	0.5	-3.12494	-3.3
0.50391	16.7882	8.92527	0.50391	-3.38745	-3.375	0.50391	-3.01244	-3.2625
0.50781	18.1382	9.52529	0.50781	-3.31245	-3	0.50781	-3.46245	-3.0375
0.51172	19.6382	9.8253	0.51172	-2.93744	-2.925	0.51172	-3.19994	-3.375
0.51563	20.0508	10.0878	0.51563	-3.31245	-3.45	0.51563	-3.12494	-3.3375
0.51953	19.9383	9.9378	0.51953	-2.97494	-3.075	0.51953	-3.34995	-3.4125
0.52344	20.6133	10.3503	0.52344	-3.61246	-2.8875	0.52344	-3.27495	-3.225
0.52734	20.6883	10.6503	0.52734	-3.53745	-2.775	0.52734	-3.61246	-3.15
0.53125	21.7758	11.7004	0.53125	-3.08744	-3.075	0.53125	-3.19994	-3.225
0.53516	22.2633	12.3379	0.53516	-3.34995	-3.225	0.53516	-3.42495	-3.3
0.53906	20.6133	11.1003	0.53906	-3.16244	-3.0375	0.53906	-3.68746	-3.1875
0.54297	20.4633	13.0879	0.54297	-3.12494	-2.9625	0.54297	-3.27495	-3.375
0.54688	21.0258	14.4004	0.54688	-3.38745	-2.85	0.54688	-3.49995	-3
0.55078	21.8508	14.963	0.55078	-3.01244	-2.5875	0.55078	-3.12494	-2.9625
0.55469	22.3758	14.8505	0.55469	-3.16244	-2.775	0.55469	-3.23745	-2.9625
0.55859	23.3134	15.1505	0.55859	-3.12494	-3.15	0.55859	-3.23745	-3.1875
0.5625	24.1759	16.238	0.5625	-3.34995	-2.7375	0.5625	-3.49995	-3.375
0.56641	24.1009	17.1005	0.56641	-3.42495	-2.8125	0.56641	-3.23745	-2.85
0.57031	25.2634	17.513	0.57031	-2.97494	-2.7	0.57031	-3.19994	-3.225
0.57422	26.1259	17.2505	0.57422	-3.31245	-2.7375	0.57422	-3.04994	-3.1875
0.57813	26.6135	17.963	0.57813	-3.46245	-3.075	0.57813	-2.97494	-3.1875
0.58203	27.251	18.2256	0.58203	-3.16244	-2.9625	0.58203	-3.23745	-3.15
0.58594	27.551	19.2756	0.58594	-3.27495	-2.7375	0.58594	-3.27495	-2.9625
0.58984	26.726	19.6131	0.58984	-2.97494	-2.7375	0.58984	-3.23745	-3.3375
0.59375	27.5885	20.4756	0.59375	-3.12494	-2.8125	0.59375	-3.04994	-3.525
0.59766	27.9635	20.4006	0.59766	-3.27495	-2.7375	0.59766	-2.93744	-3.1875
0.60156	30.7386	21.6382	0.60156	-3.16244	-3.075	0.60156	-3.27495	-3.1875
0.60547	29.9886	21.3381	0.60547	-3.57496	-2.625	0.60547	-3.61246	-3.15
0.60938	31.2636	21.4882	0.60938	-3.04994	-2.625	0.60938	-2.97494	-3.075
0.61328	32.0886	22.0882	0.61328	-3.08744	-2.9625	0.61328	-3.12494	-3.3
0.61719	32.5011	22.7257	0.61719	-3.12494	-2.3625	0.61719	-3.27495	-3.225
0.62109	33.7012	23.4757	0.62109	-3.19994	-2.925	0.62109	-3.19994	-3.225
0.625	34.2262	24.8633	0.625	-3.01244	-2.4375	0.625	-3.34995	-3.075
0.62891	35.8387	26.2883	0.62891	-2.97494	-2.2125	0.62891	-3.08744	-3.15
0.63281	37.4888	27.2258	0.63281	-2.93744	-2.4375	0.63281	-3.04994	-3.225
0.63672	37.2638	28.4259	0.63672	-3.01244	-2.475	0.63672	-3.19994	-3.1125
0.64063	38.6888	29.1384	0.64063	-2.89994	-2.55	0.64063	-3.16244	-3.0375
0.64453	39.7389	30.3009	0.64453	-3.23745	-2.1	0.64453	-3.34995	-2.925
0.64844	42.4764	31.1259	0.64844	-3.01244	-2.4	0.64844	-3.08744	-3
0.65234	43.789	32.176	0.65234	-2.97494	-2.4375	0.65234	-3.16244	-3.2625
0.65625	48.6266	32.2135	0.65625	-3.16244	-2.325	0.65625	-3.34995	-3.1875
0.66016	52.9768	33.1135	0.66016	-3.19994	-2.2875	0.66016	-3.46245	-3.225
0.66406	48.7016	34.2385	0.66406	-3.04994	-1.95	0.66406	-3.61246	-2.925
0.66797	54.2893	34.9136	0.66797	-2.78743	-2.2125	0.66797	-2.82493	-3.075
0.67188	57.5519	36.5636	0.67188	-3.12494	-2.0625	0.67188	-3.27495	-3.0375
0.67578	54.9643	37.3136	0.67578	-3.23745	-1.8	0.67578	-3.12494	-3.6375
0.67969	60.9645	38.1762	0.67969	-3.01244	-1.7625	0.67969	-3.04994	-3.1125
0.68359	62.8771	38.2887	0.68359	-3.12494	-1.275	0.68359	-3.46245	-3.15
0.6875	64.4521	39.1887	0.6875	-3.01244	-0.8625	0.6875	-2.86243	-3.1875
0.69141	65.4647	40.3512	0.69141	-3.04994	-1.125	0.69141	-3.34995	-3.3
0.69531	66.2522	41.0638	0.69531	-2.56243	-0.825	0.69531	-3.19994	-3.375
0.69922	66.1022	42.8263	0.69922	-2.71243	-0.6	0.69922	-3.16244	-3.1875
0.70313	69.6273	42.7513	0.70313	-2.86243	-0.6375	0.70313	-3.23745	-2.775
0.70703	72.1774	44.6639	0.70703	-2.11241	-0.825	0.70703	-3.01244	-3.15
0.71094	73.0024	46.4639	0.71094	-2.71243	-0.825	0.71094	-3.08744	-3.4125
0.71484	75.89	47.1764	0.71484	-2.41242	-0.6375	0.71484	-3.34995	-3.0375
0.71875	76.49	48.4515	0.71875	-2.74993	-0.525	0.71875	-3.31245	-3.15
0.72266	79.9026	50.0265	0.72266	-2.41242	-0.1875	0.72266	-2.86243	-3.45
0.72656	81.7401	52.2016	0.72656	-2.63743	-0.3	0.72656	-3.16244	-3.3
0.73047	83.4277	51.6016	0.73047	-2.74993	-0.6375	0.73047	-3.34995	-3.525
0.73438	83.8402	53.5516	0.73438	-2.71243	-0.75	0.73438	-3.12494	-3.1875
0.73828	88.3404	54.3767	0.73828	-2.67493	-0.225	0.73828	-3.72496	-3.45
0.74219	90.4779	55.5767	0.74219	-2.18741	-0.15	0.74219	-3.12494	-3.4875
0.74609	86.0153	56.5892	0.74609	-2.41242	-0.1875	0.74609	-3.19994	-3.4125
0.75	88.6404	56.8142	0.75	-2.26242	-0.2625	0.75	-3.23745	-3.2625
0.75391	96.8906	59.0643	0.75391	-2.22492	-0.0375	0.75391	-3.16244	-3
0.75781	89.3154	63.1894	0.75781	-2.48742	0.075	0.75781	-3.46245	-3.075
0.76172	89.7279	62.5144	0.76172	-2.37492	0.26251	0.76172	-2.93744	-3.375
0.76563	94.678	61.4269	0.76563	-1.5874	0.15	0.76563	-3.23745	-3.3375
0.76953	97.7156	65.927	0.76953	-1.51239	0.30001	0.76953	-3.12494	-3.075
0.77344	102.403	70.3897	0.77344	-1.7374	0.48751	0.77344	-3.08744	-3.4125
0.77734	109.566	74.0273	0.77734	-1.99991	0.82503	0.77734	-3.46245	-2.85
0.78125	102.741	77.9274	0.78125	-1.47489	0.78752	0.78125	-3.08744	-3
0.78516	101.353	78.9399	0.78516	-1.7374	0.56252	0.78516	-3.16244	-3.1875
0.78906	116.541	81.04	0.78906	-1.6624	1.16254	0.78906	-2.97494	-3.15
0.79297	111.028	83.2525	0.79297	-1.54989	1.31254	0.79297	-3.12494	-3.0375
0.79688	106.528	85.2026	0.79688	-1.92491	1.08753	0.79688	-3.34995	-3.15
0.80078	110.391	85.6901	0.80078	-1.54989	1.27504	0.80078	-2.82493	-3.225
0.80469	106.041	87.9027	0.80469	-1.7374	1.16254	0.80469	-3.31245	-3.15
0.80859	109.903	90.5653	0.80859	-1.54989	1.53755	0.80859	-2.97494	-3.4875
0.8125	112.304	91.3528	0.8125	-1.43739	1.83756	0.8125	-3.46245	-2.925
0.81641	112.791	92.9653	0.81641	-0.76237	1.72505	0.81641	-2.93744	-3.225
0.82031	116.991	93.8279	0.82031	-0.57486	1.83756	0.82031	-3.16244	-2.925
0.82422	116.204	99.003	0.82422	0.70017	2.25007	0.82422	-2.97494	-3.2625
0.82813	117.629	100.128	0.82813	0.77518	2.55008	0.82813	-2.82493	-2.9625
0.83203	114.104	103.241	0.83203	0.96268	3.67511	0.83203	-3.46245	-2.8875
0.83594	113.729	105.791	0.83594	0.55017	3.03759	0.83594	-3.16244	-3.4125
0.83984	114.329	108.491	0.83984	2.50023	3.2626	0.83984	-3.01244	-3.15
0.84375	115.566	105.078	0.84375	2.72524	3.1876	0.84375	-3.04994	-3.075
0.84766	117.666	110.591	0.84766	4.22528	4.08763	0.84766	-3.23745	-3.225
0.85156	119.466	112.053	0.85156	4.9378	5.06266	0.85156	-3.46245	-3.075
0.85547	123.254	115.466	0.85547	4.07528	5.73768	0.85547	-3.27495	-3.3375
0.85938	125.879	117.379	0.85938	4.37529	5.51267	0.85938	-3.16244	-3.225
0.86328	127.942	121.541	0.86328	4.37529	5.06266	0.86328	-3.31245	-3
0.86719	130.492	122.216	0.86719	3.92527	4.31263	0.86719	-3.19994	-3.2625
0.87109	134.767	125.629	0.87109	3.77527	4.87515	0.87109	-3.61246	-3.0375
0.875	142.829	128.704	0.875	6.13784	4.80015	0.875	-2.97494	-3.1125
0.87891	144.667	128.329	0.87891	6.51285	5.17516	0.87891	-3.38745	-3.3
0.88281	147.817	132.642	0.88281	5.95033	6.90021	0.88281	-3.27495	-3.2625
0.88672	155.73	129.867	0.88672	5.23781	7.95024	0.88672	-3.23745	-3.225
0.89063	158.542	137.254	0.89063	9.28794	7.23772	0.89063	-3.57496	-3.15
0.89453	155.017	158.33	0.89453	9.32544	6.75021	0.89453	-3.27495	-3.1875
0.89844	158.317	164.067	0.89844	10.488	7.53773	0.89844	-3.31245	-3.1875
0.90234	165.48	166.955	0.90234	10.263	8.25025	0.90234	-3.27495	-3
0.90625	169.268	164.968	0.90625	10.9755	9.41279	0.90625	-3.31245	-2.775
0.91016	172.38	171.005	0.91016	8.2004	13.4629	0.91016	-3.64996	-3
0.91406	176.318	174.868	0.91406	8.57542	12.3379	0.91406	-3.04994	-3.2625
0.91797	179.356	177.718	0.91797	10.188	15.113	0.91797	-3.49995	-3.0375
0.92188	183.218	182.631	0.92188	10.563	16.5005	0.92188	-3.19994	-3.375
0.92578	174.743	185.631	0.92578	11.388	18.9381	0.92578	-3.38745	-3.1875
0.92969	178.718	187.731	0.92969	13.0755	16.8755	0.92969	-2.93744	-3.15
0.93359	182.806	191.031	0.93359	12.9255	18.7506	0.93359	-3.34995	-3.225
0.9375	187.343	196.619	0.9375	14.2006	20.1756	0.9375	-3.19994	-2.925
0.94141	192.143	196.768	0.94141	14.8381	18.7506	0.94141	-3.27495	-3.15
0.94531	194.544	202.094	0.94531	15.2881	20.5131	0.94531	-3.23745	-2.8875
0.94922	197.469	204.381	0.94922	15.4006	19.6506	0.94922	-3.08744	-2.925
0.95313	201.256	208.431	0.95313	14.7256	21.4882	0.95313	-3.12494	-2.925
0.95703	203.019	213.232	0.95703	14.8006	21.5632	0.95703	-3.12494	-3.3
0.96094	210.032	213.906	0.96094	15.8131	21.9007	0.96094	-3.31245	-3.15
0.96484	217.419	220.544	0.96484	18.0632	21.5632	0.96484	-3.76246	-3
0.96875	224.845	219.794	0.96875	19.1882	20.7006	0.96875	-3.01244	-3.1875
0.97266	229.945	227.932	0.97266	18.5507	20.9631	0.97266	-2.97494	-3.1875
0.97656	233.432	229.432	0.97656	17.9132	23.0632	0.97656	-3.12494	-2.925
0.98047	236.207	235.882	0.98047	17.3882	24.3757	0.98047	-3.31245	-2.775
0.98438	230.582	240.682	0.98438	20.3508	26.7758	0.98438	-3.23745	-2.925
0.98828	238.795	240.57	0.98828	20.7258	26.2508	0.98828	-2.93744	-2.85
0.99219	243.295	240.195	0.99219	24.2509	26.8133	0.99219	-3.23745	-3.075
0.99609	247.42	247.283	0.99609	25.3759	26.3258	0.99609	-3.01244	-2.8875

## Sheet: Figure 5d
Fig. 5d In-plane X-ray phi-scan of {103} reflections of LSMO grown on (001)-oriented STO substrate.
phi (degree)	Intensity (arb. units)
-16.5	0.00127
-16.5	0.00127
-15.5	0.00135
-15.5	0.00135
-14.5	0.000807692
-14.5	0.000807692
-13.5	0.00127
-13.5	0.00127
-12.5	0.00142
-12.5	0.00142
-11.5	0.00135
-11.5	0.00135
-10.5	0.00162
-10.5	0.00162
-9.5	0.00212
-9.5	0.00212
-8.5	0.00192
-8.5	0.00192
-7.5	0.00177
-7.5	0.00177
-6.5	0.00223
-6.5	0.00223
-5.5	0.00331
-5.5	0.00331
-4.5	0.00354
-4.5	0.00354
-3.5	0.00496
-3.5	0.00496
-2.5	0.00912
-2.5	0.00912
-1.5	0.204
-1.5	0.204
-1.49	0.20777
-1.49	0.20777
-1.48	0.20277
-1.48	0.20277
-1.47	0.20119
-1.47	0.20119
-1.46	0.19681
-1.46	0.19681
-1.45	0.20146
-1.45	0.20146
-1.44	0.20323
-1.44	0.20323
-1.43	0.19669
-1.43	0.19669
-1.42	0.19246
-1.42	0.19246
-1.41	0.18423
-1.41	0.18423
-1.4	0.18181
-1.4	0.18181
-1.39	0.175
-1.39	0.175
-1.38	0.16681
-1.38	0.16681
-1.37	0.16589
-1.37	0.16589
-1.36	0.16131
-1.36	0.16131
-1.35	0.15335
-1.35	0.15335
-1.34	0.14439
-1.34	0.14439
-1.33	0.13942
-1.33	0.13942
-1.32	0.13431
-1.32	0.13431
-1.31	0.12696
-1.31	0.12696
-1.3	0.1215
-1.3	0.1215
-1.29	0.11327
-1.29	0.11327
-1.28	0.11212
-1.28	0.11212
-1.27	0.1035
-1.27	0.1035
-1.26	0.10662
-1.26	0.10662
-1.25	0.09781
-1.25	0.09781
-1.24	0.09465
-1.24	0.09465
-1.23	0.08838
-1.23	0.08838
-1.22	0.08165
-1.22	0.08165
-1.21	0.07788
-1.21	0.07788
-1.2	0.07335
-1.2	0.07335
-1.19	0.07108
-1.19	0.07108
-1.18	0.06727
-1.18	0.06727
-1.17	0.06562
-1.17	0.06562
-1.16	0.06281
-1.16	0.06281
-1.15	0.05742
-1.15	0.05742
-1.14	0.0575
-1.14	0.0575
-1.13	0.05358
-1.13	0.05358
-1.12	0.05346
-1.12	0.05346
-1.11	0.04915
-1.11	0.04915
-1.1	0.04873
-1.1	0.04873
-1.09	0.04642
-1.09	0.04642
-1.08	0.04896
-1.08	0.04896
-1.07	0.04927
-1.07	0.04927
-1.06	0.04573
-1.06	0.04573
-1.05	0.04627
-1.05	0.04627
-1.04	0.04558
-1.04	0.04558
-1.03	0.04815
-1.03	0.04815
-1.02	0.04954
-1.02	0.04954
-1.01	0.05427
-1.01	0.05427
-1	0.06504
-1	0.06504
-0.99	0.07704
-0.99	0.07704
-0.98	0.10369
-0.98	0.10369
-0.97	0.216
-0.97	0.216
-0.96	1.06515
-0.96	1.06515
-0.95	3.60777
-0.95	3.60777
-0.94	6.05431
-0.94	6.05431
-0.93	9.46938
-0.93	9.46938
-0.92	14.5578
-0.92	14.5578
-0.91	20.4651
-0.91	20.4651
-0.9	24.5915
-0.9	24.5915
-0.89	21.9056
-0.89	21.9056
-0.88	10.9425
-0.88	10.9425
-0.87	1.92093
-0.87	1.92093
-0.86	0.59215
-0.86	0.59215
-0.85	0.26423
-0.85	0.26423
-0.84	0.15277
-0.84	0.15277
-0.83	0.0985
-0.83	0.0985
-0.82	0.07538
-0.82	0.07538
-0.81	0.06119
-0.81	0.06119
-0.8	0.05504
-0.8	0.05504
-0.79	0.05123
-0.79	0.05123
-0.78	0.05031
-0.78	0.05031
-0.77	0.04912
-0.77	0.04912
-0.76	0.04792
-0.76	0.04792
-0.75	0.0505
-0.75	0.0505
-0.74	0.04546
-0.74	0.04546
-0.73	0.04827
-0.73	0.04827
-0.72	0.04719
-0.72	0.04719
-0.71	0.05177
-0.71	0.05177
-0.7	0.05427
-0.7	0.05427
-0.69	0.05212
-0.69	0.05212
-0.68	0.05677
-0.68	0.05677
-0.67	0.05881
-0.67	0.05881
-0.66	0.05754
-0.66	0.05754
-0.65	0.06288
-0.65	0.06288
-0.64	0.06581
-0.64	0.06581
-0.63	0.06815
-0.63	0.06815
-0.62	0.07085
-0.62	0.07085
-0.61	0.07312
-0.61	0.07312
-0.6	0.07904
-0.6	0.07904
-0.59	0.08285
-0.59	0.08285
-0.58	0.08596
-0.58	0.08596
-0.57	0.09081
-0.57	0.09081
-0.56	0.09615
-0.56	0.09615
-0.55	0.10039
-0.55	0.10039
-0.54	0.10496
-0.54	0.10496
-0.53	0.10815
-0.53	0.10815
-0.52	0.11592
-0.52	0.11592
-0.51	0.12673
-0.51	0.12673
-0.5	0.13308
-0.5	0.13308
0.5	0.01154
0.5	0.01154
1.5	0.00415
1.5	0.00415
2.5	0.00312
2.5	0.00312
3.5	0.00269
3.5	0.00269
4.5	0.002
4.5	0.002
5.5	0.00265
5.5	0.00265
6.5	0.00181
6.5	0.00181
7.5	0.00158
7.5	0.00158
8.5	0.00173
8.5	0.00173
9.5	0.00131
9.5	0.00131
10.5	0.00123
10.5	0.00123
11.5	0.00104
11.5	0.00104
12.5	0.000961538
12.5	0.000961538
13.5	0.00104
13.5	0.00104
14.5	0.001
14.5	0.001
15.5	0.000615385
15.5	0.000615385
16.5	0.000884615
16.5	0.000884615
17.5	0.000846154
17.5	0.000846154
18.5	0.000846154
18.5	0.000846154
19.5	0.000692308
19.5	0.000692308
20.5	0.00115
20.5	0.00115
21.5	0.000692308
21.5	0.000692308
22.5	0.001
22.5	0.001
23.5	0.000576923
23.5	0.000576923
24.5	0.000538462
24.5	0.000538462
25.5	0.000769231
25.5	0.000769231
26.5	0.000769231
26.5	0.000769231
27.5	0.000923077
27.5	0.000923077
28.5	0.000769231
28.5	0.000769231
29.5	0.000615385
29.5	0.000615385
30.5	0.000769231
30.5	0.000769231
31.5	0.000692308
31.5	0.000692308
32.5	0.000692308
32.5	0.000692308
33.5	0.0005
33.5	0.0005
34.5	0.000692308
34.5	0.000692308
35.5	0.000730769
35.5	0.000730769
36.5	0.0005
36.5	0.0005
37.5	0.000538462
37.5	0.000538462
38.5	0.000576923
38.5	0.000576923
39.5	0.000807692
39.5	0.000807692
40.5	0.000615385
40.5	0.000615385
41.5	0.000384615
41.5	0.000384615
42.5	0.000576923
42.5	0.000576923
43.5	0.000730769
43.5	0.000730769
44.5	0.000384615
44.5	0.000384615
45.5	0.000615385
45.5	0.000615385
46.5	0.000769231
46.5	0.000769231
47.5	0.0005
47.5	0.0005
48.5	0.000423077
48.5	0.000423077
49.5	0.000769231
49.5	0.000769231
50.5	0.000769231
50.5	0.000769231
51.5	0.000538462
51.5	0.000538462
52.5	0.000461538
52.5	0.000461538
53.5	0.000576923
53.5	0.000576923
54.5	0.000423077
54.5	0.000423077
55.5	0.000961538
55.5	0.000961538
56.5	0.000884615
56.5	0.000884615
57.5	0.000384615
57.5	0.000384615
58.5	0.000653846
58.5	0.000653846
59.5	0.000461538
59.5	0.000461538
60.5	0.00104
60.5	0.00104
61.5	0.000769231
61.5	0.000769231
62.5	0.000769231
62.5	0.000769231
63.5	0.000461538
63.5	0.000461538
64.5	0.000961538
64.5	0.000961538
65.5	0.000692308
65.5	0.000692308
66.5	0.00112
66.5	0.00112
67.5	0.000846154
67.5	0.000846154
68.5	0.000923077
68.5	0.000923077
69.5	0.000730769
69.5	0.000730769
70.5	0.000846154
70.5	0.000846154
71.5	0.001
71.5	0.001
72.5	0.00131
72.5	0.00131
73.5	0.001
73.5	0.001
74.5	0.000961538
74.5	0.000961538
75.5	0.00127
75.5	0.00127
76.5	0.00112
76.5	0.00112
77.5	0.00123
77.5	0.00123
78.5	0.0015
78.5	0.0015
79.5	0.00165
79.5	0.00165
80.5	0.00142
80.5	0.00142
81.5	0.00177
81.5	0.00177
82.5	0.00235
82.5	0.00235
83.5	0.00181
83.5	0.00181
84.5	0.00273
84.5	0.00273
85.5	0.00338
85.5	0.00338
86.5	0.00419
86.5	0.00419
87.5	0.00985
87.5	0.00985
88.5	0.22039
88.5	0.22039
88.51	0.21669
88.51	0.21669
88.52	0.20885
88.52	0.20885
88.53	0.20919
88.53	0.20919
88.54	0.20492
88.54	0.20492
88.55	0.19673
88.55	0.19673
88.56	0.18912
88.56	0.18912
88.57	0.18896
88.57	0.18896
88.58	0.17781
88.58	0.17781
88.59	0.17073
88.59	0.17073
88.6	0.16739
88.6	0.16739
88.61	0.16596
88.61	0.16596
88.62	0.14942
88.62	0.14942
88.63	0.14485
88.63	0.14485
88.64	0.14277
88.64	0.14277
88.65	0.13312
88.65	0.13312
88.66	0.12892
88.66	0.12892
88.67	0.12619
88.67	0.12619
88.68	0.11789
88.68	0.11789
88.69	0.11665
88.69	0.11665
88.7	0.10889
88.7	0.10889
88.71	0.10373
88.71	0.10373
88.72	0.10092
88.72	0.10092
88.73	0.09708
88.73	0.09708
88.74	0.09592
88.74	0.09592
88.75	0.08531
88.75	0.08531
88.76	0.08458
88.76	0.08458
88.77	0.07912
88.77	0.07912
88.78	0.07696
88.78	0.07696
88.79	0.07296
88.79	0.07296
88.8	0.07162
88.8	0.07162
88.81	0.06858
88.81	0.06858
88.82	0.065
88.82	0.065
88.83	0.06492
88.83	0.06492
88.84	0.06635
88.84	0.06635
88.85	0.06369
88.85	0.06369
88.86	0.06315
88.86	0.06315
88.87	0.065
88.87	0.065
88.88	0.06588
88.88	0.06588
88.89	0.06669
88.89	0.06669
88.9	0.06785
88.9	0.06785
88.91	0.0715
88.91	0.0715
88.92	0.07873
88.92	0.07873
88.93	0.09096
88.93	0.09096
88.94	0.10754
88.94	0.10754
88.95	0.15038
88.95	0.15038
88.96	0.24762
88.96	0.24762
88.97	0.60319
88.97	0.60319
88.98	1.64319
88.98	1.64319
88.99	5.32319
88.99	5.32319
89	9.99238
89	9.99238
89.01	14.7403
89.01	14.7403
89.02	20.1149
89.02	20.1149
89.03	27.817
89.03	27.817
89.04	32.6315
89.04	32.6315
89.05	32.2195
89.05	32.2195
89.06	23.1122
89.06	23.1122
89.07	9.03108
89.07	9.03108
89.08	1.76301
89.08	1.76301
89.09	0.29877
89.09	0.29877
89.1	0.15823
89.1	0.15823
89.11	0.116
89.11	0.116
89.12	0.09862
89.12	0.09862
89.13	0.087
89.13	0.087
89.14	0.07731
89.14	0.07731
89.15	0.07185
89.15	0.07185
89.16	0.07285
89.16	0.07285
89.17	0.07277
89.17	0.07277
89.18	0.06754
89.18	0.06754
89.19	0.06862
89.19	0.06862
89.2	0.06573
89.2	0.06573
89.21	0.06735
89.21	0.06735
89.22	0.07215
89.22	0.07215
89.23	0.07608
89.23	0.07608
89.24	0.07058
89.24	0.07058
89.25	0.07588
89.25	0.07588
89.26	0.08131
89.26	0.08131
89.27	0.08177
89.27	0.08177
89.28	0.08688
89.28	0.08688
89.29	0.09142
89.29	0.09142
89.3	0.09065
89.3	0.09065
89.31	0.09477
89.31	0.09477
89.32	0.09819
89.32	0.09819
89.33	0.10219
89.33	0.10219
89.34	0.11035
89.34	0.11035
89.35	0.11865
89.35	0.11865
89.36	0.12089
89.36	0.12089
89.37	0.12754
89.37	0.12754
89.38	0.13927
89.38	0.13927
89.39	0.14092
89.39	0.14092
89.4	0.158
89.4	0.158
89.41	0.16
89.41	0.16
89.42	0.16789
89.42	0.16789
89.43	0.17846
89.43	0.17846
89.44	0.18823
89.44	0.18823
89.45	0.19735
89.45	0.19735
89.46	0.19996
89.46	0.19996
89.47	0.216
89.47	0.216
89.48	0.21596
89.48	0.21596
89.49	0.22892
89.49	0.22892
89.5	0.24338
89.5	0.24338
90.5	0.01265
90.5	0.01265
91.5	0.00508
91.5	0.00508
92.5	0.004
92.5	0.004
93.5	0.00281
93.5	0.00281
94.5	0.00262
94.5	0.00262
95.5	0.00188
95.5	0.00188
96.5	0.00173
96.5	0.00173
97.5	0.00188
97.5	0.00188
98.5	0.00135
98.5	0.00135
99.5	0.00196
99.5	0.00196
100.5	0.000884615
100.5	0.000884615
101.5	0.00112
101.5	0.00112
102.5	0.00123
102.5	0.00123
103.5	0.001
103.5	0.001
104.5	0.00119
104.5	0.00119
105.5	0.001
105.5	0.001
106.5	0.00154
106.5	0.00154
107.5	0.000730769
107.5	0.000730769
108.5	0.0005
108.5	0.0005
109.5	0.001
109.5	0.001
110.5	0.000846154
110.5	0.000846154
111.5	0.00115
111.5	0.00115
112.5	0.000807692
112.5	0.000807692
113.5	0.000769231
113.5	0.000769231
114.5	0.00108
114.5	0.00108
115.5	0.000538462
115.5	0.000538462
116.5	0.000692308
116.5	0.000692308
117.5	0.00104
117.5	0.00104
118.5	0.000692308
118.5	0.000692308
119.5	0.000538462
119.5	0.000538462
120.5	0.000538462
120.5	0.000538462
121.5	0.0005
121.5	0.0005
122.5	0.000807692
122.5	0.000807692
123.5	0.000538462
123.5	0.000538462
124.5	0.000692308
124.5	0.000692308
125.5	0.000807692
125.5	0.000807692
126.5	0.000269231
126.5	0.000269231
127.5	0.0005
127.5	0.0005
128.5	0.000653846
128.5	0.000653846
129.5	0.000653846
129.5	0.000653846
130.5	0.000307692
130.5	0.000307692
131.5	0.000730769
131.5	0.000730769
132.5	0.000307692
132.5	0.000307692
133.5	0.000461538
133.5	0.000461538
134.5	0.000653846
134.5	0.000653846
135.5	0.0005
135.5	0.0005
136.5	0.000884615
136.5	0.000884615
137.5	0.000769231
137.5	0.000769231
138.5	0.000807692
138.5	0.000807692
139.5	0.000307692
139.5	0.000307692
140.5	0.000692308
140.5	0.000692308
141.5	0.000615385
141.5	0.000615385
142.5	0.000576923
142.5	0.000576923
143.5	0.000653846
143.5	0.000653846
144.5	0.000461538
144.5	0.000461538
145.5	0.000961538
145.5	0.000961538
146.5	0.000423077
146.5	0.000423077
147.5	0.000730769
147.5	0.000730769
148.5	0.000576923
148.5	0.000576923
149.5	0.000538462
149.5	0.000538462
150.5	0.000653846
150.5	0.000653846
151.5	0.000846154
151.5	0.000846154
152.5	0.000653846
152.5	0.000653846
153.5	0.000384615
153.5	0.000384615
154.5	0.000884615
154.5	0.000884615
155.5	0.000807692
155.5	0.000807692
156.5	0.000615385
156.5	0.000615385
157.5	0.000846154
157.5	0.000846154
158.5	0.000961538
158.5	0.000961538
159.5	0.000884615
159.5	0.000884615
160.5	0.000730769
160.5	0.000730769
161.5	0.000615385
161.5	0.000615385
162.5	0.00112
162.5	0.00112
163.5	0.000730769
163.5	0.000730769
164.5	0.000846154
164.5	0.000846154
165.5	0.00115
165.5	0.00115
166.5	0.00154
166.5	0.00154
167.5	0.00119
167.5	0.00119
168.5	0.00119
168.5	0.00119
169.5	0.0015
169.5	0.0015
170.5	0.00158
170.5	0.00158
171.5	0.00177
171.5	0.00177
172.5	0.00188
172.5	0.00188
173.5	0.002
173.5	0.002
174.5	0.00285
174.5	0.00285
175.5	0.00296
175.5	0.00296
176.5	0.00469
176.5	0.00469
177.5	0.009
177.5	0.009
178.5	0.23739
178.5	0.23739
178.51	0.23781
178.51	0.23781
178.52	0.24065
178.52	0.24065
178.53	0.25339
178.53	0.25339
178.54	0.24889
178.54	0.24889
178.55	0.24792
178.55	0.24792
178.56	0.24569
178.56	0.24569
178.57	0.23642
178.57	0.23642
178.58	0.23689
178.58	0.23689
178.59	0.23639
178.59	0.23639
178.6	0.233
178.6	0.233
178.61	0.22458
178.61	0.22458
178.62	0.22389
178.62	0.22389
178.63	0.20646
178.63	0.20646
178.64	0.20938
178.64	0.20938
178.65	0.19942
178.65	0.19942
178.66	0.196
178.66	0.196
178.67	0.18238
178.67	0.18238
178.68	0.17819
178.68	0.17819
178.69	0.16458
178.69	0.16458
178.7	0.16092
178.7	0.16092
178.71	0.14923
178.71	0.14923
178.72	0.15215
178.72	0.15215
178.73	0.14588
178.73	0.14588
178.74	0.13873
178.74	0.13873
178.75	0.13369
178.75	0.13369
178.76	0.12358
178.76	0.12358
178.77	0.11669
178.77	0.11669
178.78	0.11008
178.78	0.11008
178.79	0.10519
178.79	0.10519
178.8	0.10192
178.8	0.10192
178.81	0.09727
178.81	0.09727
178.82	0.094
178.82	0.094
178.83	0.0895
178.83	0.0895
178.84	0.08404
178.84	0.08404
178.85	0.0855
178.85	0.0855
178.86	0.07608
178.86	0.07608
178.87	0.07619
178.87	0.07619
178.88	0.07312
178.88	0.07312
178.89	0.0725
178.89	0.0725
178.9	0.06808
178.9	0.06808
178.91	0.06569
178.91	0.06569
178.92	0.06554
178.92	0.06554
178.93	0.06338
178.93	0.06338
178.94	0.06423
178.94	0.06423
178.95	0.06488
178.95	0.06488
178.96	0.06688
178.96	0.06688
178.97	0.068
178.97	0.068
178.98	0.07246
178.98	0.07246
178.99	0.07431
178.99	0.07431
179	0.08377
179	0.08377
179.01	0.09262
179.01	0.09262
179.02	0.11396
179.02	0.11396
179.03	0.16377
179.03	0.16377
179.04	0.31461
179.04	0.31461
179.05	1.21631
179.05	1.21631
179.06	4.8245
179.06	4.8245
179.07	10.1142
179.07	10.1142
179.08	15.1865
179.08	15.1865
179.09	21.3453
179.09	21.3453
179.1	28.1164
179.1	28.1164
179.11	30.6245
179.11	30.6245
179.12	28.7034
179.12	28.7034
179.13	21.4846
179.13	21.4846
179.14	10.5607
179.14	10.5607
179.15	1.24196
179.15	1.24196
179.16	0.52092
179.16	0.52092
179.17	0.26819
179.17	0.26819
179.18	0.15423
179.18	0.15423
179.19	0.11242
179.19	0.11242
179.2	0.08508
179.2	0.08508
179.21	0.07127
179.21	0.07127
179.22	0.06915
179.22	0.06915
179.23	0.06346
179.23	0.06346
179.24	0.05858
179.24	0.05858
179.25	0.05938
179.25	0.05938
179.26	0.06173
179.26	0.06173
179.27	0.05881
179.27	0.05881
179.28	0.06185
179.28	0.06185
179.29	0.06185
179.29	0.06185
179.3	0.06231
179.3	0.06231
179.31	0.06723
179.31	0.06723
179.32	0.06608
179.32	0.06608
179.33	0.06765
179.33	0.06765
179.34	0.07227
179.34	0.07227
179.35	0.07185
179.35	0.07185
179.36	0.07777
179.36	0.07777
179.37	0.07727
179.37	0.07727
179.38	0.08635
179.38	0.08635
179.39	0.08519
179.39	0.08519
179.4	0.08888
179.4	0.08888
179.41	0.09358
179.41	0.09358
179.42	0.10004
179.42	0.10004
179.43	0.10704
179.43	0.10704
179.44	0.10685
179.44	0.10685
179.45	0.11446
179.45	0.11446
179.46	0.11596
179.46	0.11596
179.47	0.12969
179.47	0.12969
179.48	0.13427
179.48	0.13427
179.49	0.14219
179.49	0.14219
179.5	0.14779
179.5	0.14779
180.5	0.01258
180.5	0.01258
181.5	0.00523
181.5	0.00523
182.5	0.00331
182.5	0.00331
183.5	0.00258
183.5	0.00258
184.5	0.00181
184.5	0.00181
185.5	0.00169
185.5	0.00169
186.5	0.00165
186.5	0.00165
187.5	0.00119
187.5	0.00119
188.5	0.00165
188.5	0.00165
189.5	0.00112
189.5	0.00112
190.5	0.00123
190.5	0.00123
191.5	0.00135
191.5	0.00135
192.5	0.00115
192.5	0.00115
193.5	0.00108
193.5	0.00108
194.5	0.000807692
194.5	0.000807692
195.5	0.000538462
195.5	0.000538462
196.5	0.000884615
196.5	0.000884615
197.5	0.000807692
197.5	0.000807692
198.5	0.00108
198.5	0.00108
199.5	0.00104
199.5	0.00104
200.5	0.000653846
200.5	0.000653846
201.5	0.000653846
201.5	0.000653846
202.5	0.000653846
202.5	0.000653846
203.5	0.000653846
203.5	0.000653846
204.5	0.0005
204.5	0.0005
205.5	0.000769231
205.5	0.000769231
206.5	0.000384615
206.5	0.000384615
207.5	0.000730769
207.5	0.000730769
208.5	0.000538462
208.5	0.000538462
209.5	0.000538462
209.5	0.000538462
210.5	0.000423077
210.5	0.000423077
211.5	0.000653846
211.5	0.000653846
212.5	0.000384615
212.5	0.000384615
213.5	0.000346154
213.5	0.000346154
214.5	0.000461538
214.5	0.000461538
215.5	0.000615385
215.5	0.000615385
216.5	0.000615385
216.5	0.000615385
217.5	0.000692308
217.5	0.000692308
218.5	0.000269231
218.5	0.000269231
219.5	0.000461538
219.5	0.000461538
220.5	0.000692308
220.5	0.000692308
221.5	0.000384615
221.5	0.000384615
222.5	0.000538462
222.5	0.000538462
223.5	0.000692308
223.5	0.000692308
224.5	0.000615385
224.5	0.000615385
225.5	0.000346154
225.5	0.000346154
226.5	0.000423077
226.5	0.000423077
227.5	0.0005
227.5	0.0005
228.5	0.000538462
228.5	0.000538462
229.5	0.000461538
229.5	0.000461538
230.5	0.000576923
230.5	0.000576923
231.5	0.000730769
231.5	0.000730769
232.5	0.000538462
232.5	0.000538462
233.5	0.000423077
233.5	0.000423077
234.5	0.000807692
234.5	0.000807692
235.5	0.000461538
235.5	0.000461538
236.5	0.000576923
236.5	0.000576923
237.5	0.000884615
237.5	0.000884615
238.5	0.000461538
238.5	0.000461538
239.5	0.000538462
239.5	0.000538462
240.5	0.000769231
240.5	0.000769231
241.5	0.000346154
241.5	0.000346154
242.5	0.000692308
242.5	0.000692308
243.5	0.000576923
243.5	0.000576923
244.5	0.000730769
244.5	0.000730769
245.5	0.000961538
245.5	0.000961538
246.5	0.000730769
246.5	0.000730769
247.5	0.000846154
247.5	0.000846154
248.5	0.000769231
248.5	0.000769231
249.5	0.000576923
249.5	0.000576923
250.5	0.00104
250.5	0.00104
251.5	0.000615385
251.5	0.000615385
252.5	0.000961538
252.5	0.000961538
253.5	0.00123
253.5	0.00123
254.5	0.00104
254.5	0.00104
255.5	0.00135
255.5	0.00135
256.5	0.00104
256.5	0.00104
257.5	0.000807692
257.5	0.000807692
258.5	0.0015
258.5	0.0015
259.5	0.0015
259.5	0.0015
260.5	0.00196
260.5	0.00196
261.5	0.00162
261.5	0.00162
262.5	0.00196
262.5	0.00196
263.5	0.00223
263.5	0.00223
264.5	0.00238
264.5	0.00238
265.5	0.00415
265.5	0.00415
266.5	0.00477
266.5	0.00477
267.5	0.01019
267.5	0.01019
268.5	0.25523
268.5	0.25523
268.51	0.25089
268.51	0.25089
268.52	0.25704
268.52	0.25704
268.53	0.26535
268.53	0.26535
268.54	0.26261
268.54	0.26261
268.55	0.26131
268.55	0.26131
268.56	0.26138
268.56	0.26138
268.57	0.25754
268.57	0.25754
268.58	0.26338
268.58	0.26338
268.59	0.24746
268.59	0.24746
268.6	0.25365
268.6	0.25365
268.61	0.23761
268.61	0.23761
268.62	0.23096
268.62	0.23096
268.63	0.22223
268.63	0.22223
268.64	0.22446
268.64	0.22446
268.65	0.20739
268.65	0.20739
268.66	0.1955
268.66	0.1955
268.67	0.19246
268.67	0.19246
268.68	0.18331
268.68	0.18331
268.69	0.17139
268.69	0.17139
268.7	0.16446
268.7	0.16446
268.71	0.15685
268.71	0.15685
268.72	0.14458
268.72	0.14458
268.73	0.14319
268.73	0.14319
268.74	0.13696
268.74	0.13696
268.75	0.1275
268.75	0.1275
268.76	0.12515
268.76	0.12515
268.77	0.11519
268.77	0.11519
268.78	0.11539
268.78	0.11539
268.79	0.11162
268.79	0.11162
268.8	0.10046
268.8	0.10046
268.81	0.09504
268.81	0.09504
268.82	0.09292
268.82	0.09292
268.83	0.09042
268.83	0.09042
268.84	0.08712
268.84	0.08712
268.85	0.08108
268.85	0.08108
268.86	0.07658
268.86	0.07658
268.87	0.07627
268.87	0.07627
268.88	0.07319
268.88	0.07319
268.89	0.06654
268.89	0.06654
268.9	0.06365
268.9	0.06365
268.91	0.06588
268.91	0.06588
268.92	0.06577
268.92	0.06577
268.93	0.06219
268.93	0.06219
268.94	0.06208
268.94	0.06208
268.95	0.06108
268.95	0.06108
268.96	0.06196
268.96	0.06196
268.97	0.06204
268.97	0.06204
268.98	0.06212
268.98	0.06212
268.99	0.06696
268.99	0.06696
269	0.06927
269	0.06927
269.01	0.0795
269.01	0.0795
269.02	0.08977
269.02	0.08977
269.03	0.11781
269.03	0.11781
269.04	0.1995
269.04	0.1995
269.05	0.74685
269.05	0.74685
269.06	3.06081
269.06	3.06081
269.07	7.30877
269.07	7.30877
269.08	11.8398
269.08	11.8398
269.09	17.1065
269.09	17.1065
269.1	23.3879
269.1	23.3879
269.11	32.0535
269.11	32.0535
269.12	34.5912
269.12	34.5912
269.13	23.5835
269.13	23.5835
269.14	10.1539
269.14	10.1539
269.15	2.24365
269.15	2.24365
269.16	0.71439
269.16	0.71439
269.17	0.38261
269.17	0.38261
269.18	0.23277
269.18	0.23277
269.19	0.14946
269.19	0.14946
269.2	0.10892
269.2	0.10892
269.21	0.0905
269.21	0.0905
269.22	0.07585
269.22	0.07585
269.23	0.06685
269.23	0.06685
269.24	0.0605
269.24	0.0605
269.25	0.06185
269.25	0.06185
269.26	0.06223
269.26	0.06223
269.27	0.06127
269.27	0.06127
269.28	0.06208
269.28	0.06208
269.29	0.063
269.29	0.063
269.3	0.0645
269.3	0.0645
269.31	0.06165
269.31	0.06165
269.32	0.06696
269.32	0.06696
269.33	0.06388
269.33	0.06388
269.34	0.06958
269.34	0.06958
269.35	0.06992
269.35	0.06992
269.36	0.07562
269.36	0.07562
269.37	0.07973
269.37	0.07973
269.38	0.08008
269.38	0.08008
269.39	0.085
269.39	0.085
269.4	0.08742
269.4	0.08742
269.41	0.09269
269.41	0.09269
269.42	0.09577
269.42	0.09577
269.43	0.10127
269.43	0.10127
269.44	0.10658
269.44	0.10658
269.45	0.11046
269.45	0.11046
269.46	0.12096
269.46	0.12096
269.47	0.12846
269.47	0.12846
269.48	0.13189
269.48	0.13189
269.49	0.14015
269.49	0.14015
269.5	0.14802
269.5	0.14802
270.5	0.01104
270.5	0.01104
271.5	0.00492
271.5	0.00492
272.5	0.00335
272.5	0.00335
273.5	0.00254
273.5	0.00254
274.5	0.00215
274.5	0.00215
275.5	0.002
275.5	0.002
276.5	0.00177
276.5	0.00177
277.5	0.00119
277.5	0.00119
278.5	0.00112
278.5	0.00112
279.5	0.001
279.5	0.001
280.5	0.000923077
280.5	0.000923077
281.5	0.000961538
281.5	0.000961538
282.5	0.00127
282.5	0.00127
283.5	0.0015
283.5	0.0015
284.5	0.00104
284.5	0.00104
285.5	0.000884615
285.5	0.000884615
286.5	0.000961538
286.5	0.000961538
287.5	0.000807692
287.5	0.000807692
288.5	0.000807692
288.5	0.000807692
289.5	0.000730769
289.5	0.000730769
290.5	0.00104
290.5	0.00104
291.5	0.000576923
291.5	0.000576923
292.5	0.000730769
292.5	0.000730769
293.5	0.000846154
293.5	0.000846154
294.5	0.000538462
294.5	0.000538462
295.5	0.000576923
295.5	0.000576923
296.5	0.000576923
296.5	0.000576923
297.5	0.000884615
297.5	0.000884615
298.5	0.000615385
298.5	0.000615385
299.5	0.000461538
299.5	0.000461538
300.5	0.000923077
300.5	0.000923077
301.5	0.000538462
301.5	0.000538462
302.5	0.000923077
302.5	0.000923077
303.5	0.000615385
303.5	0.000615385
304.5	0.000846154
304.5	0.000846154
305.5	0.000769231
305.5	0.000769231
306.5	0.000730769
306.5	0.000730769
307.5	0.000769231
307.5	0.000769231
308.5	0.000461538
308.5	0.000461538
309.5	0.000692308
309.5	0.000692308
310.5	0.0005
310.5	0.0005
311.5	0.000384615
311.5	0.000384615
312.5	0.000730769
312.5	0.000730769
313.5	0.000769231
313.5	0.000769231
314.5	0.000615385
314.5	0.000615385
315.5	0.000576923
315.5	0.000576923
316.5	0.000692308
316.5	0.000692308
317.5	0.000576923
317.5	0.000576923
318.5	0.000538462
318.5	0.000538462
319.5	0.000615385
319.5	0.000615385
320.5	0.0005
320.5	0.0005
321.5	0.000846154
321.5	0.000846154
322.5	0.000846154
322.5	0.000846154
323.5	0.000653846
323.5	0.000653846
324.5	0.000730769
324.5	0.000730769
325.5	0.000538462
325.5	0.000538462
326.5	0.000653846
326.5	0.000653846
327.5	0.000615385
327.5	0.000615385
328.5	0.000730769
328.5	0.000730769
329.5	0.000423077
329.5	0.000423077
330.5	0.000461538
330.5	0.000461538
331.5	0.000615385
331.5	0.000615385
332.5	0.000730769
332.5	0.000730769
333.5	0.00108
333.5	0.00108
334.5	0.000769231
334.5	0.000769231
335.5	0.000846154
335.5	0.000846154
336.5	0.000615385
336.5	0.000615385
337.5	0.00104
337.5	0.00104
338.5	0.000576923
338.5	0.000576923
339.5	0.000807692
339.5	0.000807692
340.5	0.000769231
340.5	0.000769231
341.5	0.000807692
341.5	0.000807692
342.5	0.00146
342.5	0.00146
343.5	0.00123
343.5	0.00123

## Sheet: Figure 5e
Fig. 5e In-plane X-ray phi-scan of {103} reflections of LSMO grown on twisted array template composed of alternating (001)-oriented STO substrate and FS-STO layers rotated by 45 degrees in-plane.
phi (degree)	Intensity (arb. units)
-16.5	0.00162
-16.5	0.00162
-15.5	0.00154
-15.5	0.00154
-14.5	0.0015
-14.5	0.0015
-13.5	0.0015
-13.5	0.0015
-12.5	0.00242
-12.5	0.00242
-11.5	0.00162
-11.5	0.00162
-10.5	0.00223
-10.5	0.00223
-9.5	0.00258
-9.5	0.00258
-8.5	0.00258
-8.5	0.00258
-7.5	0.00281
-7.5	0.00281
-6.5	0.00292
-6.5	0.00292
-5.5	0.00269
-5.5	0.00269
-4.5	0.00492
-4.5	0.00492
-3.5	0.00623
-3.5	0.00623
-2.5	0.00758
-2.5	0.00758
-1.5	0.00896
-1.5	0.00896
-1.49	0.00973
-1.49	0.00973
-1.48	0.01008
-1.48	0.01008
-1.47	0.00812
-1.47	0.00812
-1.46	0.00846
-1.46	0.00846
-1.45	0.01012
-1.45	0.01012
-1.44	0.00992
-1.44	0.00992
-1.43	0.01035
-1.43	0.01035
-1.42	0.00865
-1.42	0.00865
-1.41	0.00896
-1.41	0.00896
-1.4	0.01035
-1.4	0.01035
-1.39	0.00981
-1.39	0.00981
-1.38	0.00973
-1.38	0.00973
-1.37	0.00981
-1.37	0.00981
-1.36	0.01123
-1.36	0.01123
-1.35	0.01004
-1.35	0.01004
-1.34	0.00908
-1.34	0.00908
-1.33	0.00977
-1.33	0.00977
-1.32	0.01008
-1.32	0.01008
-1.31	0.01027
-1.31	0.01027
-1.3	0.00973
-1.3	0.00973
-1.29	0.01004
-1.29	0.01004
-1.28	0.01069
-1.28	0.01069
-1.27	0.01004
-1.27	0.01004
-1.26	0.01073
-1.26	0.01073
-1.25	0.01162
-1.25	0.01162
-1.24	0.01004
-1.24	0.01004
-1.23	0.01004
-1.23	0.01004
-1.22	0.01131
-1.22	0.01131
-1.21	0.01196
-1.21	0.01196
-1.2	0.01115
-1.2	0.01115
-1.19	0.01119
-1.19	0.01119
-1.18	0.01046
-1.18	0.01046
-1.17	0.01273
-1.17	0.01273
-1.16	0.01285
-1.16	0.01285
-1.15	0.01381
-1.15	0.01381
-1.14	0.01438
-1.14	0.01438
-1.13	0.01296
-1.13	0.01296
-1.12	0.01327
-1.12	0.01327
-1.11	0.01462
-1.11	0.01462
-1.1	0.01523
-1.1	0.01523
-1.09	0.01608
-1.09	0.01608
-1.08	0.018
-1.08	0.018
-1.07	0.02058
-1.07	0.02058
-1.06	0.02538
-1.06	0.02538
-1.05	0.033
-1.05	0.033
-1.04	0.05154
-1.04	0.05154
-1.03	0.1065
-1.03	0.1065
-1.02	0.19458
-1.02	0.19458
-1.01	0.29639
-1.01	0.29639
-1	0.41412
-1	0.41412
-0.99	0.50011
-0.99	0.50011
-0.98	0.53077
-0.98	0.53077
-0.97	0.52396
-0.97	0.52396
-0.96	0.4785
-0.96	0.4785
-0.95	0.36958
-0.95	0.36958
-0.94	0.22154
-0.94	0.22154
-0.93	0.13258
-0.93	0.13258
-0.92	0.07127
-0.92	0.07127
-0.91	0.03538
-0.91	0.03538
-0.9	0.02454
-0.9	0.02454
-0.89	0.02023
-0.89	0.02023
-0.88	0.01773
-0.88	0.01773
-0.87	0.01685
-0.87	0.01685
-0.86	0.01565
-0.86	0.01565
-0.85	0.01535
-0.85	0.01535
-0.84	0.01504
-0.84	0.01504
-0.83	0.01338
-0.83	0.01338
-0.82	0.01265
-0.82	0.01265
-0.81	0.01296
-0.81	0.01296
-0.8	0.01331
-0.8	0.01331
-0.79	0.01096
-0.79	0.01096
-0.78	0.01204
-0.78	0.01204
-0.77	0.01246
-0.77	0.01246
-0.76	0.01119
-0.76	0.01119
-0.75	0.01146
-0.75	0.01146
-0.74	0.01081
-0.74	0.01081
-0.73	0.01246
-0.73	0.01246
-0.72	0.01069
-0.72	0.01069
-0.71	0.01119
-0.71	0.01119
-0.7	0.01058
-0.7	0.01058
-0.69	0.01112
-0.69	0.01112
-0.68	0.01058
-0.68	0.01058
-0.67	0.01127
-0.67	0.01127
-0.66	0.01065
-0.66	0.01065
-0.65	0.01096
-0.65	0.01096
-0.64	0.01058
-0.64	0.01058
-0.63	0.01073
-0.63	0.01073
-0.62	0.01058
-0.62	0.01058
-0.61	0.00935
-0.61	0.00935
-0.6	0.01131
-0.6	0.01131
-0.59	0.01035
-0.59	0.01035
-0.58	0.01073
-0.58	0.01073
-0.57	0.00992
-0.57	0.00992
-0.56	0.01081
-0.56	0.01081
-0.55	0.01027
-0.55	0.01027
-0.54	0.01019
-0.54	0.01019
-0.53	0.01192
-0.53	0.01192
-0.52	0.00965
-0.52	0.00965
-0.51	0.00954
-0.51	0.00954
-0.5	0.0105
-0.5	0.0105
0.5	0.00792
0.5	0.00792
1.5	0.00673
1.5	0.00673
2.5	0.00577
2.5	0.00577
3.5	0.00377
3.5	0.00377
4.5	0.00354
4.5	0.00354
5.5	0.00362
5.5	0.00362
6.5	0.00254
6.5	0.00254
7.5	0.00269
7.5	0.00269
8.5	0.00223
8.5	0.00223
9.5	0.002
9.5	0.002
10.5	0.00212
10.5	0.00212
11.5	0.00215
11.5	0.00215
12.5	0.00131
12.5	0.00131
13.5	0.00154
13.5	0.00154
14.5	0.00165
14.5	0.00165
15.5	0.00108
15.5	0.00108
16.5	0.000923077
16.5	0.000923077
17.5	0.00112
17.5	0.00112
18.5	0.00177
18.5	0.00177
19.5	0.00115
19.5	0.00115
20.5	0.00158
20.5	0.00158
21.5	0.000846154
21.5	0.000846154
22.5	0.00135
22.5	0.00135
23.5	0.00115
23.5	0.00115
24.5	0.000807692
24.5	0.000807692
25.5	0.00158
25.5	0.00158
26.5	0.00119
26.5	0.00119
27.5	0.000923077
27.5	0.000923077
28.5	0.001
28.5	0.001
29.5	0.00108
29.5	0.00108
30.5	0.00108
30.5	0.00108
31.5	0.001
31.5	0.001
32.5	0.000884615
32.5	0.000884615
33.5	0.000961538
33.5	0.000961538
34.5	0.00131
34.5	0.00131
35.5	0.00138
35.5	0.00138
36.5	0.000769231
36.5	0.000769231
37.5	0.000961538
37.5	0.000961538
38.5	0.00112
38.5	0.00112
39.5	0.00119
39.5	0.00119
40.5	0.00104
40.5	0.00104
41.5	0.00112
41.5	0.00112
42.5	0.000730769
42.5	0.000730769
43.5	0.00112
43.5	0.00112
44.5	0.00154
44.5	0.00154
45.5	0.00154
45.5	0.00154
46.5	0.00315
46.5	0.00315
47.5	0.00512
47.5	0.00512
48.5	0.01419
48.5	0.01419
49.5	0.03842
49.5	0.03842
50.5	0.09169
50.5	0.09169
51.5	0.04827
51.5	0.04827
52.5	0.01781
52.5	0.01781
53.5	0.00642
53.5	0.00642
54.5	0.00285
54.5	0.00285
55.5	0.00154
55.5	0.00154
56.5	0.00127
56.5	0.00127
57.5	0.00119
57.5	0.00119
58.5	0.00127
58.5	0.00127
59.5	0.00112
59.5	0.00112
60.5	0.000923077
60.5	0.000923077
61.5	0.00127
61.5	0.00127
62.5	0.000769231
62.5	0.000769231
63.5	0.000807692
63.5	0.000807692
64.5	0.00131
64.5	0.00131
65.5	0.00115
65.5	0.00115
66.5	0.000961538
66.5	0.000961538
67.5	0.000884615
67.5	0.000884615
68.5	0.00119
68.5	0.00119
69.5	0.000961538
69.5	0.000961538
70.5	0.00212
70.5	0.00212
71.5	0.00138
71.5	0.00138
72.5	0.000653846
72.5	0.000653846
73.5	0.00169
73.5	0.00169
74.5	0.00146
74.5	0.00146
75.5	0.00146
75.5	0.00146
76.5	0.00169
76.5	0.00169
77.5	0.002
77.5	0.002
78.5	0.00192
78.5	0.00192
79.5	0.00158
79.5	0.00158
80.5	0.00281
80.5	0.00281
81.5	0.00258
81.5	0.00258
82.5	0.00315
82.5	0.00315
83.5	0.00315
83.5	0.00315
84.5	0.00319
84.5	0.00319
85.5	0.00438
85.5	0.00438
86.5	0.00631
86.5	0.00631
87.5	0.00762
87.5	0.00762
88.5	0.00865
88.5	0.00865
88.51	0.00877
88.51	0.00877
88.52	0.00827
88.52	0.00827
88.53	0.00892
88.53	0.00892
88.54	0.00838
88.54	0.00838
88.55	0.00842
88.55	0.00842
88.56	0.00912
88.56	0.00912
88.57	0.00896
88.57	0.00896
88.58	0.00823
88.58	0.00823
88.59	0.00962
88.59	0.00962
88.6	0.00954
88.6	0.00954
88.61	0.00823
88.61	0.00823
88.62	0.01015
88.62	0.01015
88.63	0.00812
88.63	0.00812
88.64	0.00931
88.64	0.00931
88.65	0.008
88.65	0.008
88.66	0.00854
88.66	0.00854
88.67	0.00988
88.67	0.00988
88.68	0.00973
88.68	0.00973
88.69	0.00862
88.69	0.00862
88.7	0.00908
88.7	0.00908
88.71	0.00896
88.71	0.00896
88.72	0.00996
88.72	0.00996
88.73	0.00842
88.73	0.00842
88.74	0.00858
88.74	0.00858
88.75	0.00885
88.75	0.00885
88.76	0.00923
88.76	0.00923
88.77	0.00996
88.77	0.00996
88.78	0.00988
88.78	0.00988
88.79	0.00958
88.79	0.00958
88.8	0.00935
88.8	0.00935
88.81	0.00962
88.81	0.00962
88.82	0.009
88.82	0.009
88.83	0.01
88.83	0.01
88.84	0.01
88.84	0.01
88.85	0.01046
88.85	0.01046
88.86	0.00935
88.86	0.00935
88.87	0.009
88.87	0.009
88.88	0.01181
88.88	0.01181
88.89	0.01181
88.89	0.01181
88.9	0.00977
88.9	0.00977
88.91	0.01038
88.91	0.01038
88.92	0.01119
88.92	0.01119
88.93	0.01038
88.93	0.01038
88.94	0.01177
88.94	0.01177
88.95	0.01219
88.95	0.01219
88.96	0.01465
88.96	0.01465
88.97	0.01373
88.97	0.01373
88.98	0.015
88.98	0.015
88.99	0.01477
88.99	0.01477
89	0.01585
89	0.01585
89.01	0.01896
89.01	0.01896
89.02	0.01938
89.02	0.01938
89.03	0.02527
89.03	0.02527
89.04	0.03319
89.04	0.03319
89.05	0.069
89.05	0.069
89.06	0.16169
89.06	0.16169
89.07	0.30465
89.07	0.30465
89.08	0.42062
89.08	0.42062
89.09	0.56296
89.09	0.56296
89.1	0.63269
89.1	0.63269
89.11	0.61985
89.11	0.61985
89.12	0.53673
89.12	0.53673
89.13	0.25996
89.13	0.25996
89.14	0.06104
89.14	0.06104
89.15	0.03354
89.15	0.03354
89.16	0.02604
89.16	0.02604
89.17	0.02204
89.17	0.02204
89.18	0.01812
89.18	0.01812
89.19	0.01585
89.19	0.01585
89.2	0.01696
89.2	0.01696
89.21	0.01419
89.21	0.01419
89.22	0.01419
89.22	0.01419
89.23	0.01281
89.23	0.01281
89.24	0.0145
89.24	0.0145
89.25	0.01165
89.25	0.01165
89.26	0.01085
89.26	0.01085
89.27	0.01104
89.27	0.01104
89.28	0.01242
89.28	0.01242
89.29	0.01108
89.29	0.01108
89.3	0.01031
89.3	0.01031
89.31	0.01165
89.31	0.01165
89.32	0.00958
89.32	0.00958
89.33	0.01085
89.33	0.01085
89.34	0.01042
89.34	0.01042
89.35	0.01015
89.35	0.01015
89.36	0.00904
89.36	0.00904
89.37	0.009
89.37	0.009
89.38	0.0105
89.38	0.0105
89.39	0.00935
89.39	0.00935
89.4	0.01127
89.4	0.01127
89.41	0.00942
89.41	0.00942
89.42	0.00896
89.42	0.00896
89.43	0.00923
89.43	0.00923
89.44	0.00931
89.44	0.00931
89.45	0.00962
89.45	0.00962
89.46	0.00935
89.46	0.00935
89.47	0.00858
89.47	0.00858
89.48	0.00954
89.48	0.00954
89.49	0.01004
89.49	0.01004
89.5	0.0094
89.5	0.0094
90.5	0.00888
90.5	0.00888
91.5	0.00627
91.5	0.00627
92.5	0.00535
92.5	0.00535
93.5	0.00427
93.5	0.00427
94.5	0.00338
94.5	0.00338
95.5	0.00315
95.5	0.00315
96.5	0.00292
96.5	0.00292
97.5	0.002
97.5	0.002
98.5	0.00196
98.5	0.00196
99.5	0.00181
99.5	0.00181
100.5	0.00188
100.5	0.00188
101.5	0.00177
101.5	0.00177
102.5	0.00173
102.5	0.00173
103.5	0.00131
103.5	0.00131
104.5	0.00146
104.5	0.00146
105.5	0.00219
105.5	0.00219
106.5	0.001
106.5	0.001
107.5	0.00185
107.5	0.00185
108.5	0.00123
108.5	0.00123
109.5	0.00138
109.5	0.00138
110.5	0.00119
110.5	0.00119
111.5	0.00115
111.5	0.00115
112.5	0.00108
112.5	0.00108
113.5	0.00127
113.5	0.00127
114.5	0.000884615
114.5	0.000884615
115.5	0.00104
115.5	0.00104
116.5	0.000730769
116.5	0.000730769
117.5	0.00112
117.5	0.00112
118.5	0.000538462
118.5	0.000538462
119.5	0.00119
119.5	0.00119
120.5	0.000730769
120.5	0.000730769
121.5	0.000615385
121.5	0.000615385
122.5	0.00127
122.5	0.00127
123.5	0.000923077
123.5	0.000923077
124.5	0.0005
124.5	0.0005
125.5	0.00104
125.5	0.00104
126.5	0.000961538
126.5	0.000961538
127.5	0.00104
127.5	0.00104
128.5	0.00104
128.5	0.00104
129.5	0.00131
129.5	0.00131
130.5	0.00112
130.5	0.00112
131.5	0.000807692
131.5	0.000807692
132.5	0.000807692
132.5	0.000807692
133.5	0.00112
133.5	0.00112
134.5	0.00131
134.5	0.00131
135.5	0.00192
135.5	0.00192
136.5	0.00327
136.5	0.00327
137.5	0.00642
137.5	0.00642
138.5	0.01962
138.5	0.01962
139.5	0.049
139.5	0.049
140.5	0.08542
140.5	0.08542
141.5	0.03527
141.5	0.03527
142.5	0.01342
142.5	0.01342
143.5	0.00465
143.5	0.00465
144.5	0.00246
144.5	0.00246
145.5	0.00165
145.5	0.00165
146.5	0.00146
146.5	0.00146
147.5	0.00104
147.5	0.00104
148.5	0.000884615
148.5	0.000884615
149.5	0.000884615
149.5	0.000884615
150.5	0.00112
150.5	0.00112
151.5	0.001
151.5	0.001
152.5	0.00123
152.5	0.00123
153.5	0.00108
153.5	0.00108
154.5	0.00123
154.5	0.00123
155.5	0.000884615
155.5	0.000884615
156.5	0.000730769
156.5	0.000730769
157.5	0.000846154
157.5	0.000846154
158.5	0.00123
158.5	0.00123
159.5	0.00119
159.5	0.00119
160.5	0.00127
160.5	0.00127
161.5	0.00112
161.5	0.00112
162.5	0.00138
162.5	0.00138
163.5	0.00142
163.5	0.00142
164.5	0.000923077
164.5	0.000923077
165.5	0.00135
165.5	0.00135
166.5	0.00192
166.5	0.00192
167.5	0.00142
167.5	0.00142
168.5	0.00162
168.5	0.00162
169.5	0.00219
169.5	0.00219
170.5	0.00212
170.5	0.00212
171.5	0.00181
171.5	0.00181
172.5	0.00262
172.5	0.00262
173.5	0.0035
173.5	0.0035
174.5	0.00369
174.5	0.00369
175.5	0.00488
175.5	0.00488
176.5	0.00619
176.5	0.00619
177.5	0.00615
177.5	0.00615
178.5	0.02092
178.5	0.02092
178.51	0.02038
178.51	0.02038
178.52	0.02004
178.52	0.02004
178.53	0.01958
178.53	0.01958
178.54	0.01888
178.54	0.01888
178.55	0.01965
178.55	0.01965
178.56	0.018
178.56	0.018
178.57	0.01762
178.57	0.01762
178.58	0.01819
178.58	0.01819
178.59	0.01831
178.59	0.01831
178.6	0.01788
178.6	0.01788
178.61	0.01862
178.61	0.01862
178.62	0.01685
178.62	0.01685
178.63	0.01892
178.63	0.01892
178.64	0.01685
178.64	0.01685
178.65	0.01746
178.65	0.01746
178.66	0.01696
178.66	0.01696
178.67	0.01631
178.67	0.01631
178.68	0.01546
178.68	0.01546
178.69	0.01623
178.69	0.01623
178.7	0.01604
178.7	0.01604
178.71	0.01312
178.71	0.01312
178.72	0.01512
178.72	0.01512
178.73	0.01588
178.73	0.01588
178.74	0.01438
178.74	0.01438
178.75	0.01358
178.75	0.01358
178.76	0.01315
178.76	0.01315
178.77	0.01388
178.77	0.01388
178.78	0.01369
178.78	0.01369
178.79	0.01546
178.79	0.01546
178.8	0.013
178.8	0.013
178.81	0.01338
178.81	0.01338
178.82	0.01435
178.82	0.01435
178.83	0.01442
178.83	0.01442
178.84	0.01373
178.84	0.01373
178.85	0.01258
178.85	0.01258
178.86	0.01377
178.86	0.01377
178.87	0.01435
178.87	0.01435
178.88	0.01477
178.88	0.01477
178.89	0.01431
178.89	0.01431
178.9	0.01465
178.9	0.01465
178.91	0.01565
178.91	0.01565
178.92	0.0145
178.92	0.0145
178.93	0.01781
178.93	0.01781
178.94	0.01773
178.94	0.01773
178.95	0.01877
178.95	0.01877
178.96	0.02219
178.96	0.02219
178.97	0.02496
178.97	0.02496
178.98	0.03312
178.98	0.03312
178.99	0.06092
178.99	0.06092
179	0.18927
179	0.18927
179.01	0.46554
179.01	0.46554
179.02	0.99089
179.02	0.99089
179.03	1.55246
179.03	1.55246
179.04	1.80692
179.04	1.80692
179.05	1.93238
179.05	1.93238
179.06	1.79319
179.06	1.79319
179.07	1.56469
179.07	1.56469
179.08	1.15008
179.08	1.15008
179.09	0.65342
179.09	0.65342
179.1	0.49454
179.1	0.49454
179.11	0.34289
179.11	0.34289
179.12	0.18635
179.12	0.18635
179.13	0.07677
179.13	0.07677
179.14	0.04146
179.14	0.04146
179.15	0.03188
179.15	0.03188
179.16	0.02423
179.16	0.02423
179.17	0.02254
179.17	0.02254
179.18	0.01965
179.18	0.01965
179.19	0.01777
179.19	0.01777
179.2	0.01723
179.2	0.01723
179.21	0.01735
179.21	0.01735
179.22	0.016
179.22	0.016
179.23	0.01635
179.23	0.01635
179.24	0.01523
179.24	0.01523
179.25	0.01538
179.25	0.01538
179.26	0.01462
179.26	0.01462
179.27	0.01577
179.27	0.01577
179.28	0.01631
179.28	0.01631
179.29	0.01592
179.29	0.01592
179.3	0.01654
179.3	0.01654
179.31	0.01465
179.31	0.01465
179.32	0.01558
179.32	0.01558
179.33	0.01635
179.33	0.01635
179.34	0.01588
179.34	0.01588
179.35	0.01631
179.35	0.01631
179.36	0.01446
179.36	0.01446
179.37	0.01504
179.37	0.01504
179.38	0.01631
179.38	0.01631
179.39	0.01754
179.39	0.01754
179.4	0.01646
179.4	0.01646
179.41	0.017
179.41	0.017
179.42	0.01819
179.42	0.01819
179.43	0.01927
179.43	0.01927
179.44	0.01854
179.44	0.01854
179.45	0.01923
179.45	0.01923
179.46	0.01923
179.46	0.01923
179.47	0.01985
179.47	0.01985
179.48	0.02035
179.48	0.02035
179.49	0.02162
179.49	0.02162
179.5	0.02087
179.5	0.02087
180.5	0.00835
180.5	0.00835
181.5	0.00631
181.5	0.00631
182.5	0.00504
182.5	0.00504
183.5	0.004
183.5	0.004
184.5	0.00315
184.5	0.00315
185.5	0.00277
185.5	0.00277
186.5	0.00242
186.5	0.00242
187.5	0.00242
187.5	0.00242
188.5	0.00227
188.5	0.00227
189.5	0.00119
189.5	0.00119
190.5	0.00115
190.5	0.00115
191.5	0.00115
191.5	0.00115
192.5	0.00142
192.5	0.00142
193.5	0.00138
193.5	0.00138
194.5	0.00119
194.5	0.00119
195.5	0.00169
195.5	0.00169
196.5	0.00104
196.5	0.00104
197.5	0.00135
197.5	0.00135
198.5	0.00146
198.5	0.00146
199.5	0.000961538
199.5	0.000961538
200.5	0.00146
200.5	0.00146
201.5	0.000961538
201.5	0.000961538
202.5	0.001
202.5	0.001
203.5	0.001
203.5	0.001
204.5	0.000807692
204.5	0.000807692
205.5	0.00119
205.5	0.00119
206.5	0.000730769
206.5	0.000730769
207.5	0.000923077
207.5	0.000923077
208.5	0.00112
208.5	0.00112
209.5	0.000692308
209.5	0.000692308
210.5	0.00115
210.5	0.00115
211.5	0.00112
211.5	0.00112
212.5	0.00131
212.5	0.00131
213.5	0.000923077
213.5	0.000923077
214.5	0.001
214.5	0.001
215.5	0.00135
215.5	0.00135
216.5	0.00112
216.5	0.00112
217.5	0.000615385
217.5	0.000615385
218.5	0.00108
218.5	0.00108
219.5	0.00112
219.5	0.00112
220.5	0.000923077
220.5	0.000923077
221.5	0.00131
221.5	0.00131
222.5	0.000884615
222.5	0.000884615
223.5	0.00123
223.5	0.00123
224.5	0.00162
224.5	0.00162
225.5	0.00223
225.5	0.00223
226.5	0.00265
226.5	0.00265
227.5	0.0065
227.5	0.0065
228.5	0.01919
228.5	0.01919
229.5	0.04246
229.5	0.04246
230.5	0.08146
230.5	0.08146
231.5	0.04385
231.5	0.04385
232.5	0.01808
232.5	0.01808
233.5	0.00592
233.5	0.00592
234.5	0.003
234.5	0.003
235.5	0.00185
235.5	0.00185
236.5	0.00158
236.5	0.00158
237.5	0.000923077
237.5	0.000923077
238.5	0.00127
238.5	0.00127
239.5	0.001
239.5	0.001
240.5	0.000884615
240.5	0.000884615
241.5	0.00119
241.5	0.00119
242.5	0.00108
242.5	0.00108
243.5	0.00119
243.5	0.00119
244.5	0.00119
244.5	0.00119
245.5	0.00123
245.5	0.00123
246.5	0.00127
246.5	0.00127
247.5	0.00115
247.5	0.00115
248.5	0.00169
248.5	0.00169
249.5	0.00112
249.5	0.00112
250.5	0.00138
250.5	0.00138
251.5	0.00138
251.5	0.00138
252.5	0.00127
252.5	0.00127
253.5	0.00115
253.5	0.00115
254.5	0.00142
254.5	0.00142
255.5	0.00135
255.5	0.00135
256.5	0.00208
256.5	0.00208
257.5	0.00185
257.5	0.00185
258.5	0.00208
258.5	0.00208
259.5	0.00185
259.5	0.00185
260.5	0.00185
260.5	0.00185
261.5	0.00227
261.5	0.00227
262.5	0.00269
262.5	0.00269
263.5	0.00277
263.5	0.00277
264.5	0.00404
264.5	0.00404
265.5	0.00465
265.5	0.00465
266.5	0.00665
266.5	0.00665
267.5	0.00804
267.5	0.00804
268.5	0.01027
268.5	0.01027
268.51	0.01069
268.51	0.01069
268.52	0.01019
268.52	0.01019
268.53	0.01088
268.53	0.01088
268.54	0.00977
268.54	0.00977
268.55	0.01069
268.55	0.01069
268.56	0.01035
268.56	0.01035
268.57	0.00965
268.57	0.00965
268.58	0.00942
268.58	0.00942
268.59	0.01
268.59	0.01
268.6	0.009
268.6	0.009
268.61	0.00969
268.61	0.00969
268.62	0.01031
268.62	0.01031
268.63	0.00935
268.63	0.00935
268.64	0.00908
268.64	0.00908
268.65	0.00977
268.65	0.00977
268.66	0.00885
268.66	0.00885
268.67	0.00904
268.67	0.00904
268.68	0.01035
268.68	0.01035
268.69	0.00942
268.69	0.00942
268.7	0.00919
268.7	0.00919
268.71	0.00935
268.71	0.00935
268.72	0.00892
268.72	0.00892
268.73	0.00912
268.73	0.00912
268.74	0.00935
268.74	0.00935
268.75	0.00965
268.75	0.00965
268.76	0.00973
268.76	0.00973
268.77	0.01027
268.77	0.01027
268.78	0.00973
268.78	0.00973
268.79	0.00969
268.79	0.00969
268.8	0.00904
268.8	0.00904
268.81	0.01012
268.81	0.01012
268.82	0.01104
268.82	0.01104
268.83	0.01035
268.83	0.01035
268.84	0.01042
268.84	0.01042
268.85	0.01023
268.85	0.01023
268.86	0.00935
268.86	0.00935
268.87	0.01154
268.87	0.01154
268.88	0.00988
268.88	0.00988
268.89	0.01062
268.89	0.01062
268.9	0.01015
268.9	0.01015
268.91	0.01042
268.91	0.01042
268.92	0.01069
268.92	0.01069
268.93	0.01158
268.93	0.01158
268.94	0.012
268.94	0.012
268.95	0.01173
268.95	0.01173
268.96	0.013
268.96	0.013
268.97	0.01408
268.97	0.01408
268.98	0.01546
268.98	0.01546
268.99	0.01831
268.99	0.01831
269	0.01904
269	0.01904
269.01	0.02162
269.01	0.02162
269.02	0.02523
269.02	0.02523
269.03	0.028
269.03	0.028
269.04	0.03804
269.04	0.03804
269.05	0.0515
269.05	0.0515
269.06	0.10781
269.06	0.10781
269.07	0.23689
269.07	0.23689
269.08	0.36258
269.08	0.36258
269.09	0.45061
269.09	0.45061
269.1	0.54327
269.1	0.54327
269.11	0.61211
269.11	0.61211
269.12	0.6135
269.12	0.6135
269.13	0.518
269.13	0.518
269.14	0.36989
269.14	0.36989
269.15	0.15108
269.15	0.15108
269.16	0.047
269.16	0.047
269.17	0.031
269.17	0.031
269.18	0.02523
269.18	0.02523
269.19	0.02004
269.19	0.02004
269.2	0.01815
269.2	0.01815
269.21	0.01585
269.21	0.01585
269.22	0.01369
269.22	0.01369
269.23	0.01454
269.23	0.01454
269.24	0.01323
269.24	0.01323
269.25	0.01396
269.25	0.01396
269.26	0.01281
269.26	0.01281
269.27	0.01192
269.27	0.01192
269.28	0.01112
269.28	0.01112
269.29	0.01231
269.29	0.01231
269.3	0.01115
269.3	0.01115
269.31	0.01096
269.31	0.01096
269.32	0.01127
269.32	0.01127
269.33	0.01188
269.33	0.01188
269.34	0.0105
269.34	0.0105
269.35	0.01104
269.35	0.01104
269.36	0.01023
269.36	0.01023
269.37	0.01019
269.37	0.01019
269.38	0.01065
269.38	0.01065
269.39	0.009
269.39	0.009
269.4	0.00958
269.4	0.00958
269.41	0.01004
269.41	0.01004
269.42	0.0105
269.42	0.0105
269.43	0.0095
269.43	0.0095
269.44	0.01104
269.44	0.01104
269.45	0.00977
269.45	0.00977
269.46	0.00988
269.46	0.00988
269.47	0.01046
269.47	0.01046
269.48	0.01092
269.48	0.01092
269.49	0.01019
269.49	0.01019
269.5	0.01002
269.5	0.01002
270.5	0.0075
270.5	0.0075
271.5	0.00681
271.5	0.00681
272.5	0.00454
272.5	0.00454
273.5	0.00377
273.5	0.00377
274.5	0.00308
274.5	0.00308
275.5	0.00281
275.5	0.00281
276.5	0.00285
276.5	0.00285
277.5	0.002
277.5	0.002
278.5	0.00219
278.5	0.00219
279.5	0.00212
279.5	0.00212
280.5	0.00165
280.5	0.00165
281.5	0.0015
281.5	0.0015
282.5	0.00142
282.5	0.00142
283.5	0.00146
283.5	0.00146
284.5	0.00215
284.5	0.00215
285.5	0.00123
285.5	0.00123
286.5	0.0015
286.5	0.0015
287.5	0.00123
287.5	0.00123
288.5	0.00123
288.5	0.00123
289.5	0.00127
289.5	0.00127
290.5	0.000961538
290.5	0.000961538
291.5	0.000923077
291.5	0.000923077
292.5	0.00162
292.5	0.00162
293.5	0.000653846
293.5	0.000653846
294.5	0.00108
294.5	0.00108
295.5	0.001
295.5	0.001
296.5	0.00115
296.5	0.00115
297.5	0.000807692
297.5	0.000807692
298.5	0.000961538
298.5	0.000961538
299.5	0.000923077
299.5	0.000923077
300.5	0.00142
300.5	0.00142
301.5	0.00104
301.5	0.00104
302.5	0.000615385
302.5	0.000615385
303.5	0.00104
303.5	0.00104
304.5	0.000692308
304.5	0.000692308
305.5	0.000923077
305.5	0.000923077
306.5	0.000846154
306.5	0.000846154
307.5	0.000923077
307.5	0.000923077
308.5	0.000846154
308.5	0.000846154
309.5	0.001
309.5	0.001
310.5	0.000846154
310.5	0.000846154
311.5	0.000769231
311.5	0.000769231
312.5	0.00104
312.5	0.00104
313.5	0.000846154
313.5	0.000846154
314.5	0.000846154
314.5	0.000846154
315.5	0.00181
315.5	0.00181
316.5	0.00188
316.5	0.00188
317.5	0.00385
317.5	0.00385
318.5	0.01208
318.5	0.01208
319.5	0.03135
319.5	0.03135
320.5	0.09458
320.5	0.09458
321.5	0.05304
321.5	0.05304
322.5	0.025
322.5	0.025
323.5	0.008
323.5	0.008
324.5	0.00288
324.5	0.00288
325.5	0.00154
325.5	0.00154
326.5	0.0015
326.5	0.0015
327.5	0.00142
327.5	0.00142
328.5	0.00123
328.5	0.00123
329.5	0.00135
329.5	0.00135
330.5	0.000730769
330.5	0.000730769
331.5	0.000884615
331.5	0.000884615
332.5	0.00131
332.5	0.00131
333.5	0.000961538
333.5	0.000961538
334.5	0.000961538
334.5	0.000961538
335.5	0.00112
335.5	0.00112
336.5	0.00104
336.5	0.00104
337.5	0.00104
337.5	0.00104
338.5	0.000961538
338.5	0.000961538
339.5	0.00112
339.5	0.00112
340.5	0.00119
340.5	0.00119
341.5	0.000923077
341.5	0.000923077
342.5	0.00138
342.5	0.00138
343.5	0.00142
343.5	0.00142

## Sheet: Figure 5f
Fig. 5f In-plane X-ray phi-scan of {103} reflections of LSMO grown on twisted array template composed of alternating (001)-oriented STO substrate and (110)-oriented FS-STO layers.
as grown		freestanding
phi (degree)	Intensity (arb. units)	phi (degree)	Intensity (arb. units)
-119	4.42478e-05	-222	3.53486
-119	4.42478e-05	-222	3.53486
-118	0.000106195	-221	5.55653
-118	0.000106195	-221	5.55653
-117	5.30973e-05	-220	2.53204
-117	5.30973e-05	-220	2.53204
-116	7.07965e-05	-219	2.01178
-116	7.07965e-05	-219	2.01178
-115	7.07965e-05	-218	2.00512
-115	7.07965e-05	-218	2.00512
-114	0.000106195	-217	3.00838
-114	0.000106195	-217	3.00838
-113	9.73451e-05	-216	4.02518
-113	9.73451e-05	-216	4.02518
-112	7.9646e-05	-215	3.50167
-112	7.9646e-05	-215	3.50167
-111	0.000132743	-214	3.50622
-111	0.000132743	-214	3.50622
-110	0.000123894	-213	5.02972
-110	0.000123894	-213	5.02972
-109	6.19469e-05	-212	2.51121
-109	6.19469e-05	-212	2.51121
-108	6.19469e-05	-211	3.98862
-108	6.19469e-05	-211	3.98862
-107	0.000123894	-210	3.48549
-107	0.000123894	-210	3.48549
-106	0.000132743	-209	6.01244
-106	0.000132743	-209	6.01244
-105	7.9646e-05	-208	4.01956
-105	7.9646e-05	-208	4.01956
-104	0.000150442	-207	3.50914
-104	0.000150442	-207	3.50914
-103	9.73451e-05	-206	3.48699
-103	9.73451e-05	-206	3.48699
-102	0.000141593	-205	2.52167
-102	0.000141593	-205	2.52167
-101	0.000168142	-204	3.50925
-101	0.000168142	-204	3.50925
-100	0.000115044	-203	4.02963
-100	0.000115044	-203	4.02963
-99	0.000176991	-202	3.02088
-99	0.000176991	-202	3.02088
-98	0.000221239	-201	4.02394
-98	0.000221239	-201	4.02394
-97	0.000327434	-200	6.04165
-97	0.000327434	-200	6.04165
-96	0.000274336	-199	2.50924
-96	0.000274336	-199	2.50924
-95	0.000345133	-198	4.9972
-95	0.000345133	-198	4.9972
-94	0.000292035	-197	5.91347
-94	0.000292035	-197	5.91347
-93	0.000495575	-196	6.5185
-93	0.000495575	-196	6.5185
-92	0.000610619	-195	3.00036
-92	0.000610619	-195	3.00036
-91	0.00113	-194	2.99607
-91	0.00113	-194	2.99607
-90	0.01469	-193	3.51974
-90	0.01469	-193	3.51974
-89.99	0.01579	-192	3.02118
-89.99	0.01579	-192	3.02118
-89.98	0.01716	-191	6.06743
-89.98	0.01716	-191	6.06743
-89.97	0.01927	-190	9.60768
-89.97	0.01927	-190	9.60768
-89.96	0.02083	-189	6.04893
-89.96	0.02083	-189	6.04893
-89.95	0.02283	-188	5.52787
-89.95	0.02283	-188	5.52787
-89.94	0.0249	-187	10.8633
-89.94	0.0249	-187	10.8633
-89.93	0.02839	-186	24.1736
-89.93	0.02839	-186	24.1736
-89.92	0.03132	-185	42.2813
-89.92	0.03132	-185	42.2813
-89.91	0.03344	-184	105.713
-89.91	0.03344	-184	105.713
-89.9	0.03492	-183	210.559
-89.9	0.03492	-183	210.559
-89.89	0.03837	-182.94	193.122
-89.89	0.03837	-182.94	193.122
-89.88	0.04072	-182.88	201.337
-89.88	0.04072	-182.88	201.337
-89.87	0.04419	-182.82	222.08
-89.87	0.04419	-182.82	222.08
-89.86	0.04685	-182.76	220.901
-89.86	0.04685	-182.76	220.901
-89.85	0.04922	-182.7	240.227
-89.85	0.04922	-182.7	240.227
-89.84	0.05169	-182.64	240.599
-89.84	0.05169	-182.64	240.599
-89.83	0.05454	-182.58	235.122
-89.83	0.05454	-182.58	235.122
-89.82	0.05499	-182.52	232.725
-89.82	0.05499	-182.52	232.725
-89.81	0.05816	-182.46	240.052
-89.81	0.05816	-182.46	240.052
-89.8	0.05829	-182.4	247.25
-89.8	0.05829	-182.4	247.25
-89.79	0.05798	-182.34	257.137
-89.79	0.05798	-182.34	257.137
-89.78	0.05956	-182.28	270.42
-89.78	0.05956	-182.28	270.42
-89.77	0.05999	-182.22	283.048
-89.77	0.05999	-182.22	283.048
-89.76	0.05896	-182.16	287.538
-89.76	0.05896	-182.16	287.538
-89.75	0.05876	-182.1	297.808
-89.75	0.05876	-182.1	297.808
-89.74	0.05915	-182.04	305.746
-89.74	0.05915	-182.04	305.746
-89.73	0.05646	-181.98	310.478
-89.73	0.05646	-181.98	310.478
-89.72	0.05586	-181.92	324.311
-89.72	0.05586	-181.92	324.311
-89.71	0.0516	-181.86	355.076
-89.71	0.0516	-181.86	355.076
-89.7	0.05004	-181.8	331.883
-89.7	0.05004	-181.8	331.883
-89.69	0.0489	-181.74	376.46
-89.69	0.0489	-181.74	376.46
-89.68	0.04615	-181.68	397.995
-89.68	0.04615	-181.68	397.995
-89.67	0.04279	-181.62	435.739
-89.67	0.04279	-181.62	435.739
-89.66	0.04026	-181.56	429.556
-89.66	0.04026	-181.56	429.556
-89.65	0.03672	-181.5	477.974
-89.65	0.03672	-181.5	477.974
-89.64	0.04741	-181.44	522.274
-89.64	0.04741	-181.44	522.274
-89.63	0.03732	-181.38	602.256
-89.63	0.03732	-181.38	602.256
-89.62	0.03447	-181.32	631.73
-89.62	0.03447	-181.32	631.73
-89.61	0.03161	-181.26	643.674
-89.61	0.03161	-181.26	643.674
-89.6	0.02945	-181.2	708.961
-89.6	0.02945	-181.2	708.961
-89.59	0.02825	-181.14	781.397
-89.59	0.02825	-181.14	781.397
-89.58	0.02681	-181.08	869.176
-89.58	0.02681	-181.08	869.176
-89.57	0.02603	-181.02	967.907
-89.57	0.02603	-181.02	967.907
-89.56	0.02288	-180.96	1056.29
-89.56	0.02288	-180.96	1056.29
-89.55	0.02104	-180.9	1204.9
-89.55	0.02104	-180.9	1204.9
-89.54	0.02102	-180.84	1328.75
-89.54	0.02102	-180.84	1328.75
-89.53	0.01885	-180.78	1524.67
-89.53	0.01885	-180.78	1524.67
-89.52	0.01785	-180.72	1748.78
-89.52	0.01785	-180.72	1748.78
-89.51	0.0173	-180.66	2031.42
-89.51	0.0173	-180.66	2031.42
-89.5	0.01638	-180.6	2399.61
-89.5	0.01638	-180.6	2399.61
-89.49	0.01551	-180.54	2754.6
-89.49	0.01551	-180.54	2754.6
-89.48	0.01453	-180.48	3209.81
-89.48	0.01453	-180.48	3209.81
-89.47	0.01473	-180.42	3776.84
-89.47	0.01473	-180.42	3776.84
-89.46	0.01448	-180.36	4452.98
-89.46	0.01448	-180.36	4452.98
-89.45	0.01335	-180.3	5179.14
-89.45	0.01335	-180.3	5179.14
-89.44	0.01324	-180.24	5890.28
-89.44	0.01324	-180.24	5890.28
-89.43	0.01295	-180.18	6527.9
-89.43	0.01295	-180.18	6527.9
-89.42	0.01257	-180.12	7200.25
-89.42	0.01257	-180.12	7200.25
-89.41	0.01225	-180.06	7841.97
-89.41	0.01225	-180.06	7841.97
-89.4	0.01209	-180	8160.17
-89.4	0.01209	-180	8160.17
-89.39	0.01222	-179.94	8382.11
-89.39	0.01222	-179.94	8382.11
-89.38	0.01078	-179.88	8193.65
-89.38	0.01078	-179.88	8193.65
-89.37	0.01105	-179.82	7986.06
-89.37	0.01105	-179.82	7986.06
-89.36	0.01081	-179.76	7559.59
-89.36	0.01081	-179.76	7559.59
-89.35	0.01132	-179.7	7163.75
-89.35	0.01132	-179.7	7163.75
-89.34	0.01105	-179.64	6689.74
-89.34	0.01105	-179.64	6689.74
-89.33	0.01065	-179.58	6156.89
-89.33	0.01065	-179.58	6156.89
-89.32	0.01059	-179.52	5643
-89.32	0.01059	-179.52	5643
-89.31	0.01031	-179.46	5272.54
-89.31	0.01031	-179.46	5272.54
-89.3	0.01082	-179.4	4698.12
-89.3	0.01082	-179.4	4698.12
-89.29	0.01118	-179.34	4356.25
-89.29	0.01118	-179.34	4356.25
-89.28	0.01211	-179.28	3803.53
-89.28	0.01211	-179.28	3803.53
-89.27	0.01297	-179.22	3502.79
-89.27	0.01297	-179.22	3502.79
-89.26	0.01513	-179.16	3231.51
-89.26	0.01513	-179.16	3231.51
-89.25	0.01725	-179.1	2921.44
-89.25	0.01725	-179.1	2921.44
-89.24	0.02141	-179.04	2545.14
-89.24	0.02141	-179.04	2545.14
-89.23	0.02835	-178.98	2281.22
-89.23	0.02835	-178.98	2281.22
-89.22	0.20612	-178.92	1983.96
-89.22	0.20612	-178.92	1983.96
-89.21	0.83043	-178.86	1682.35
-89.21	0.83043	-178.86	1682.35
-89.2	1.2155	-178.8	1580.91
-89.2	1.2155	-178.8	1580.91
-89.19	14.2812	-178.74	1372.5
-89.19	14.2812	-178.74	1372.5
-89.18	27.5649	-178.68	1233.36
-89.18	27.5649	-178.68	1233.36
-89.17	18.1051	-178.62	1095.09
-89.17	18.1051	-178.62	1095.09
-89.16	6.67756	-178.56	1004.43
-89.16	6.67756	-178.56	1004.43
-89.15	1.74401	-178.5	903.087
-89.15	1.74401	-178.5	903.087
-89.14	0.14627	-178.44	830.3
-89.14	0.14627	-178.44	830.3
-89.13	0.05246	-178.38	732.319
-89.13	0.05246	-178.38	732.319
-89.12	0.03864	-178.32	671.701
-89.12	0.03864	-178.32	671.701
-89.11	0.03137	-178.26	631.762
-89.11	0.03137	-178.26	631.762
-89.1	0.02595	-178.2	571.708
-89.1	0.02595	-178.2	571.708
-89.09	0.02277	-178.14	504.059
-89.09	0.02277	-178.14	504.059
-89.08	0.02131	-178.08	475.893
-89.08	0.02131	-178.08	475.893
-89.07	0.0205	-178.02	459.495
-89.07	0.0205	-178.02	459.495
-89.06	0.02229	-177.96	417.058
-89.06	0.02229	-177.96	417.058
-89.05	0.0217	-177.9	408.134
-89.05	0.0217	-177.9	408.134
-89.04	0.01665	-177.84	364.997
-89.04	0.01665	-177.84	364.997
-89.03	0.01135	-177.78	360.284
-89.03	0.01135	-177.78	360.284
-89.02	0.01139	-177.72	324.795
-89.02	0.01139	-177.72	324.795
-89.01	0.01062	-177.66	299.679
-89.01	0.01062	-177.66	299.679
-89	0.01048	-177.6	312.178
-89	0.01048	-177.6	312.178
-88	0.00453	-177.54	298.187
-88	0.00453	-177.54	298.187
-87	0.00079646	-177.48	277.254
-87	0.00079646	-177.48	277.254
-86	0.000548673	-177.42	267.832
-86	0.000548673	-177.42	267.832
-85	0.000486726	-177.36	281.798
-85	0.000486726	-177.36	281.798
-84	0.000318584	-177.3	242.267
-84	0.000318584	-177.3	242.267
-83	0.000309735	-177.24	255.93
-83	0.000309735	-177.24	255.93
-82	0.000283186	-177.18	234.352
-82	0.000283186	-177.18	234.352
-81	0.000238938	-177.12	239.305
-81	0.000238938	-177.12	239.305
-80	0.000230088	-177.06	256.537
-80	0.000230088	-177.06	256.537
-79	0.000106195	-177	227.896
-79	0.000106195	-177	227.896
-78	0.000212389	-176	157.261
-78	0.000212389	-176	157.261
-77	0.000115044	-175	50.5959
-77	0.000115044	-175	50.5959
-76	0.000123894	-174	21.0691
-76	0.000123894	-174	21.0691
-75	0.000150442	-173	14.0309
-75	0.000150442	-173	14.0309
-74	0.000115044	-172	7.04785
-74	0.000115044	-172	7.04785
-73	0.000159292	-171	6.51477
-73	0.000159292	-171	6.51477
-72	0.000150442	-170	6.02632
-72	0.000150442	-170	6.02632
-71	9.73451e-05	-169	3.03566
-71	9.73451e-05	-169	3.03566
-70	5.30973e-05	-168	3.51286
-70	5.30973e-05	-168	3.51286
-69	0.000132743	-167	2.02724
-69	0.000132743	-167	2.02724
-68	0.000123894	-166	7.52764
-68	0.000123894	-166	7.52764
-67	0.000106195	-165	6.05991
-67	0.000106195	-165	6.05991
-66	5.30973e-05	-164	6.5268
-66	5.30973e-05	-164	6.5268
-65	5.30973e-05	-163	4.02197
-65	5.30973e-05	-163	4.02197
-64	5.30973e-05	-162	6.57503
-64	5.30973e-05	-162	6.57503
-63	0.000123894	-161	6.05564
-63	0.000123894	-161	6.05564
-62	7.9646e-05	-160	2.98089
-62	7.9646e-05	-160	2.98089
-61	0.000106195	-159	5.09708
-61	0.000106195	-159	5.09708
-60	4.42478e-05	-158	3.54771
-60	4.42478e-05	-158	3.54771
-59	5.30973e-05	-157	5.03909
-59	5.30973e-05	-157	5.03909
-58	7.07965e-05	-156	3.55065
-58	7.07965e-05	-156	3.55065
-57	7.07965e-05	-155	6.63994
-57	7.07965e-05	-155	6.63994
-56	5.30973e-05	-154	3.01108
-56	5.30973e-05	-154	3.01108
-55	7.9646e-05	-153	7.58119
-55	7.9646e-05	-153	7.58119
-54	0.000115044	-152	3.51414
-54	0.000115044	-152	3.51414
-53	7.07965e-05	-151	4.51118
-53	7.07965e-05	-151	4.51118
-52	7.07965e-05	-150	6.0531
-52	7.07965e-05	-150	6.0531
-51	7.07965e-05	-149	6.00267
-51	7.07965e-05	-149	6.00267
-50	6.19469e-05	-148	5.53167
-50	6.19469e-05	-148	5.53167
-49	1.76991e-05	-147	2.52086
-49	1.76991e-05	-147	2.52086
-48	4.42478e-05	-146	3.02218
-48	4.42478e-05	-146	3.02218
-47	3.53982e-05	-145	3.0252
-47	3.53982e-05	-145	3.0252
-46	6.19469e-05	-144	1.5086
-46	6.19469e-05	-144	1.5086
-45	9.73451e-05	-143	3.51805
-45	9.73451e-05	-143	3.51805
-44	6.19469e-05	-142	5.02675
-44	6.19469e-05	-142	5.02675
-43	0.000141593	-141	5.02611
-43	0.000141593	-141	5.02611
-42	7.9646e-05	-140	4.51427
-42	7.9646e-05	-140	4.51427
-41	7.9646e-05	-139	4.52079
-41	7.9646e-05	-139	4.52079
-40	8.84956e-05	-138	5.55139
-40	8.84956e-05	-138	5.55139
-39	3.53982e-05	-137	4.06474
-39	3.53982e-05	-137	4.06474
-38	6.19469e-05	-136	2.52423
-38	6.19469e-05	-136	2.52423
-37	9.73451e-05	-135	3.00134
-37	9.73451e-05	-135	3.00134
-36	8.84956e-05	-134	4.98609
-36	8.84956e-05	-134	4.98609
-35	0.000132743	-133	2.01489
-35	0.000132743	-133	2.01489
-34	8.84956e-05	-132	3.51147
-34	8.84956e-05	-132	3.51147
-33	8.84956e-05	-131	1.9983
-33	8.84956e-05	-131	1.9983
-32	7.07965e-05	-130	5.02713
-32	7.07965e-05	-130	5.02713
-31	0.000115044	-129	3.51775
-31	0.000115044	-129	3.51775
-30	0.000106195	-128	2.99811
-30	0.000106195	-128	2.99811
-29	7.9646e-05	-127	2.01273
-29	7.9646e-05	-127	2.01273
-28	0.000115044	-126	2.00546
-28	0.000115044	-126	2.00546
-27	7.07965e-05	-125	5.52815
-27	7.07965e-05	-125	5.52815
-26	7.9646e-05	-124	4.55118
-26	7.9646e-05	-124	4.55118
-25	0.000115044	-123	2.0229
-25	0.000115044	-123	2.0229
-24	8.84956e-05	-122	3.03927
-24	8.84956e-05	-122	3.03927
-23	8.84956e-05	-121	2.53289
-23	8.84956e-05	-121	2.53289
-22	7.07965e-05	-120	6.07174
-22	7.07965e-05	-120	6.07174
-21	7.07965e-05	-119	4.5209
-21	7.07965e-05	-119	4.5209
-20	9.73451e-05	-118	3.50983
-20	9.73451e-05	-118	3.50983
-19	5.30973e-05	-117	4.01798
-19	5.30973e-05	-117	4.01798
-18	0.000106195	-116	2.52276
-18	0.000106195	-116	2.52276
-17	0.000115044	-115	3.99028
-17	0.000115044	-115	3.99028
-16	0.000115044	-114	3.52061
-16	0.000115044	-114	3.52061
-15	0.000150442	-113	2.99481
-15	0.000150442	-113	2.99481
-14	0.000176991	-112	2.98052
-14	0.000176991	-112	2.98052
-13	0.000176991	-111	3.49863
-13	0.000176991	-111	3.49863
-12	0.000123894	-110	3.01429
-12	0.000123894	-110	3.01429
-11	0.00020354	-109	5.06428
-11	0.00020354	-109	5.06428
-10	0.000168142	-108	2.02282
-10	0.000168142	-108	2.02282
-9	0.00020354	-107	2.49562
-9	0.00020354	-107	2.49562
-8	0.000150442	-106	1.00164
-8	0.000150442	-106	1.00164
-7	0.000238938	-105	1.51672
-7	0.000238938	-105	1.51672
-6	0.000274336	-104	3.03153
-6	0.000274336	-104	3.03153
-5	0.000292035	-103	4.01666
-5	0.000292035	-103	4.01666
-4	0.000345133	-102	2.50965
-4	0.000345133	-102	2.50965
-3	0.000389381	-101	6.542
-3	0.000389381	-101	6.542
-2	0.000690266	-100	1.50394
-2	0.000690266	-100	1.50394
-1	0.00126	-99	4.01549
-1	0.00126	-99	4.01549
0	0.01479	-98	2.51939
0	0.01479	-98	2.51939
0.01	0.01698	-97	2.51358
0.01	0.01698	-97	2.51358
0.02	0.01822	-96	2.00127
0.02	0.01822	-96	2.00127
0.03	0.01907	-95	4.01529
0.03	0.01907	-95	4.01529
0.04	0.02121	-94	3.01382
0.04	0.02121	-94	3.01382
0.05	0.02393	-93	4.50978
0.05	0.02393	-93	4.50978
0.06	0.02657	-92	3.47068
0.06	0.02657	-92	3.47068
0.07	0.02785	-91	3.55061
0.07	0.02785	-91	3.55061
0.08	0.03017	-90	2.01667
0.08	0.03017	-90	2.01667
0.09	0.03452	-89	3.02082
0.09	0.03452	-89	3.02082
0.1	0.03707	-88	7.05031
0.1	0.03707	-88	7.05031
0.11	0.03988	-87	4.02929
0.11	0.03988	-87	4.02929
0.12	0.04214	-86	5.04121
0.12	0.04214	-86	5.04121
0.13	0.04589	-85	3.01704
0.13	0.04589	-85	3.01704
0.14	0.0475	-84	2.00524
0.14	0.0475	-84	2.00524
0.15	0.05124	-83	4.01845
0.15	0.05124	-83	4.01845
0.16	0.05289	-82	1.999
0.16	0.05289	-82	1.999
0.17	0.05542	-81	2.02097
0.17	0.05542	-81	2.02097
0.18	0.05862	-80	4.02737
0.18	0.05862	-80	4.02737
0.19	0.06012	-79	2.01255
0.19	0.06012	-79	2.01255
0.2	0.06223	-78	1.49843
0.2	0.06223	-78	1.49843
0.21	0.06265	-77	2.00543
0.21	0.06265	-77	2.00543
0.22	0.06349	-76	2.02696
0.22	0.06349	-76	2.02696
0.23	0.06361	-75	4.52474
0.23	0.06361	-75	4.52474
0.24	0.06422	-74	6.01938
0.24	0.06422	-74	6.01938
0.25	0.06319	-73	4.03104
0.25	0.06319	-73	4.03104
0.26	0.06273	-72	4.03451
0.26	0.06273	-72	4.03451
0.27	0.05924	-71	2.02088
0.27	0.05924	-71	2.02088
0.28	0.059	-70	3.49844
0.28	0.059	-70	3.49844
0.29	0.0579	-69	3.52923
0.29	0.0579	-69	3.52923
0.3	0.05464	-68	3.99781
0.3	0.05464	-68	3.99781
0.31	0.05447	-67	3.03524
0.31	0.05447	-67	3.03524
0.32	0.0505	-66	3.01886
0.32	0.0505	-66	3.01886
0.33	0.04811	-65	3.54825
0.33	0.04811	-65	3.54825
0.34	0.04531	-64	5.10341
0.34	0.04531	-64	5.10341
0.35	0.04372	-63	6.18275
0.35	0.04372	-63	6.18275
0.36	0.04017	-62	4.82426
0.36	0.04017	-62	4.82426
0.37	0.03729	-61	6.39236
0.37	0.03729	-61	6.39236
0.38	0.03856	-60	3.20522
0.38	0.03856	-60	3.20522
0.39	0.03655	-59	4.28316
0.39	0.03655	-59	4.28316
0.4	0.0336	-58	4.25058
0.4	0.0336	-58	4.25058
0.41	0.03131	-57	5.86932
0.41	0.03131	-57	5.86932
0.42	0.02829	-56	2.151
0.42	0.02829	-56	2.151
0.43	0.02654	-55	2.68935
0.43	0.02654	-55	2.68935
0.44	0.02602	-54	4.29773
0.44	0.02602	-54	4.29773
0.45	0.02355	-53	4.29468
0.45	0.02355	-53	4.29468
0.46	0.02242	-52	2.15496
0.46	0.02242	-52	2.15496
0.47	0.02035	-51	2.14512
0.47	0.02035	-51	2.14512
0.48	0.0195	-50	4.28432
0.48	0.0195	-50	4.28432
0.49	0.01929	-49	5.82561
0.49	0.01929	-49	5.82561
0.5	0.0175	-48	4.28588
0.5	0.0175	-48	4.28588
0.51	0.01769	-47	3.53096
0.51	0.01769	-47	3.53096
0.52	0.01622	-46	4.04166
0.52	0.01622	-46	4.04166
0.53	0.01548	-45	3.00887
0.53	0.01548	-45	3.00887
0.54	0.01564	-44	4.0188
0.54	0.01564	-44	4.0188
0.55	0.01454	-43	2.99427
0.55	0.01454	-43	2.99427
0.56	0.01378	-42	3.51402
0.56	0.01378	-42	3.51402
0.57	0.01374	-41	6.00511
0.57	0.01374	-41	6.00511
0.58	0.01298	-40	3.05314
0.58	0.01298	-40	3.05314
0.59	0.01279	-39	2.50238
0.59	0.01279	-39	2.50238
0.6	0.01224	-38	2.01613
0.6	0.01224	-38	2.01613
0.61	0.01251	-37	3.49559
0.61	0.01251	-37	3.49559
0.62	0.01198	-36	4.54017
0.62	0.01198	-36	4.54017
0.63	0.01249	-35	4.53847
0.63	0.01249	-35	4.53847
0.64	0.01168	-34	3.98724
0.64	0.01168	-34	3.98724
0.65	0.01171	-33	4.51545
0.65	0.01171	-33	4.51545
0.66	0.01153	-32	7.00368
0.66	0.01153	-32	7.00368
0.67	0.01161	-31	3.50484
0.67	0.01161	-31	3.50484
0.68	0.01148	-30	2.48644
0.68	0.01148	-30	2.48644
0.69	0.01154	-29	0.99939
0.69	0.01154	-29	0.99939
0.7	0.01153	-28	3.5044
0.7	0.01153	-28	3.5044
0.71	0.01204	-27	3.99855
0.71	0.01204	-27	3.99855
0.72	0.01312	-26	6.04808
0.72	0.01312	-26	6.04808
0.73	0.01404	-25	3.54157
0.73	0.01404	-25	3.54157
0.74	0.01548	-24	4.50944
0.74	0.01548	-24	4.50944
0.75	0.01765	-23	5.02912
0.75	0.01765	-23	5.02912
0.76	0.02251	-22	3.03613
0.76	0.02251	-22	3.03613
0.77	0.02593	-21	4.5314
0.77	0.02593	-21	4.5314
0.78	0.03781	-20	2.01387
0.78	0.03781	-20	2.01387
0.79	0.06599	-19	4.52478
0.79	0.06599	-19	4.52478
0.8	2.35405	-18	7.53684
0.8	2.35405	-18	7.53684
0.81	9.65054	-17	4.52586
0.81	9.65054	-17	4.52586
0.82	17.4899	-16	5.01391
0.82	17.4899	-16	5.01391
0.83	20.58	-15	4.51648
0.83	20.58	-15	4.51648
0.84	20.7237	-14	2.52053
0.84	20.7237	-14	2.52053
0.85	4.72072	-13	6.07061
0.85	4.72072	-13	6.07061
0.86	0.29025	-12	6.11873
0.86	0.29025	-12	6.11873
0.87	0.05479	-11	7.05303
0.87	0.05479	-11	7.05303
0.88	0.03373	-10	4.06395
0.88	0.03373	-10	4.06395
0.89	0.02654	-9	4.56016
0.89	0.02654	-9	4.56016
0.9	0.02104	-8	9.61661
0.9	0.02104	-8	9.61661
0.91	0.02004	-7	8.59267
0.91	0.02004	-7	8.59267
0.92	0.01797	-6	18.3514
0.92	0.01797	-6	18.3514
0.93	0.01804	-5	44.0977
0.93	0.01804	-5	44.0977
0.94	0.01688	-4	123.855
0.94	0.01688	-4	123.855
0.95	0.01567	-3	231.469
0.95	0.01567	-3	231.469
0.96	0.01476	-2.94	229.309
0.96	0.01476	-2.94	229.309
0.97	0.01473	-2.88	252.148
0.97	0.01473	-2.88	252.148
0.98	0.01312	-2.82	254.012
0.98	0.01312	-2.82	254.012
0.99	0.0132	-2.76	237.073
0.99	0.0132	-2.76	237.073
1	0.01272	-2.7	252.817
1	0.01272	-2.7	252.817
2	0.00488	-2.64	261.882
2	0.00488	-2.64	261.882
3	0.000955752	-2.58	256.277
3	0.000955752	-2.58	256.277
4	0.000504425	-2.52	252.6
4	0.000504425	-2.52	252.6
5	0.00040708	-2.46	258.287
5	0.00040708	-2.46	258.287
6	0.000309735	-2.4	275.7
6	0.000309735	-2.4	275.7
7	0.000345133	-2.34	288.072
7	0.000345133	-2.34	288.072
8	0.000185841	-2.28	306.651
8	0.000185841	-2.28	306.651
9	0.000212389	-2.22	298.879
9	0.000212389	-2.22	298.879
10	0.000221239	-2.16	301.42
10	0.000221239	-2.16	301.42
11	0.000115044	-2.1	328.239
11	0.000115044	-2.1	328.239
12	0.000141593	-2.04	320.193
12	0.000141593	-2.04	320.193
13	0.000150442	-1.98	344.185
13	0.000150442	-1.98	344.185
14	0.000123894	-1.92	388.724
14	0.000123894	-1.92	388.724
15	0.000185841	-1.86	409.514
15	0.000185841	-1.86	409.514
16	0.000141593	-1.8	439.754
16	0.000141593	-1.8	439.754
17	0.000132743	-1.74	461.578
17	0.000132743	-1.74	461.578
18	0.000123894	-1.68	476.746
18	0.000123894	-1.68	476.746
19	0.000123894	-1.62	525.371
19	0.000123894	-1.62	525.371
20	7.9646e-05	-1.56	561.133
20	7.9646e-05	-1.56	561.133
21	8.84956e-05	-1.5	606.794
21	8.84956e-05	-1.5	606.794
22	0.000106195	-1.44	650.029
22	0.000106195	-1.44	650.029
23	6.19469e-05	-1.38	729.297
23	6.19469e-05	-1.38	729.297
24	7.07965e-05	-1.32	786.075
24	7.07965e-05	-1.32	786.075
25	9.73451e-05	-1.26	912.132
25	9.73451e-05	-1.26	912.132
26	7.9646e-05	-1.2	991.081
26	7.9646e-05	-1.2	991.081
27	7.07965e-05	-1.14	1071.43
27	7.07965e-05	-1.14	1071.43
28	8.84956e-05	-1.08	1197.94
28	8.84956e-05	-1.08	1197.94
29	0.000106195	-1.02	1313.5
29	0.000106195	-1.02	1313.5
30	8.84956e-05	-0.96	1476.96
30	8.84956e-05	-0.96	1476.96
31	7.9646e-05	-0.9	1623.39
31	7.9646e-05	-0.9	1623.39
32	2.65487e-05	-0.84	1831.25
32	2.65487e-05	-0.84	1831.25
33	9.73451e-05	-0.78	2108.48
33	9.73451e-05	-0.78	2108.48
34	0.000123894	-0.72	2486.13
34	0.000123894	-0.72	2486.13
35	5.30973e-05	-0.66	2937.27
35	5.30973e-05	-0.66	2937.27
36	8.84956e-05	-0.6	3316.7
36	8.84956e-05	-0.6	3316.7
37	0.000106195	-0.54	3833.15
37	0.000106195	-0.54	3833.15
38	3.53982e-05	-0.48	4434.99
38	3.53982e-05	-0.48	4434.99
39	7.9646e-05	-0.42	5062.84
39	7.9646e-05	-0.42	5062.84
40	7.9646e-05	-0.36	5673.29
40	7.9646e-05	-0.36	5673.29
41	9.73451e-05	-0.3	6353.91
41	9.73451e-05	-0.3	6353.91
42	4.42478e-05	-0.24	7032
42	4.42478e-05	-0.24	7032
43	7.07965e-05	-0.18	7556.78
43	7.07965e-05	-0.18	7556.78
44	6.19469e-05	-0.12	7869.55
44	6.19469e-05	-0.12	7869.55
45	7.9646e-05	-0.06	8161.34
45	7.9646e-05	-0.06	8161.34
46	7.9646e-05	0	7908.09
46	7.9646e-05	0	7908.09
47	7.9646e-05	0.06	7882.42
47	7.9646e-05	0.06	7882.42
48	5.30973e-05	0.12	7396.88
48	5.30973e-05	0.12	7396.88
49	5.30973e-05	0.18	6848.19
49	5.30973e-05	0.18	6848.19
50	7.9646e-05	0.24	6203.9
50	7.9646e-05	0.24	6203.9
51	5.30973e-05	0.3	5597.59
51	5.30973e-05	0.3	5597.59
52	9.73451e-05	0.36	5017.55
52	9.73451e-05	0.36	5017.55
53	3.53982e-05	0.42	4493.73
53	3.53982e-05	0.42	4493.73
54	1.76991e-05	0.48	3964.31
54	1.76991e-05	0.48	3964.31
55	7.07965e-05	0.54	3553.73
55	7.07965e-05	0.54	3553.73
56	3.53982e-05	0.6	3258.81
56	3.53982e-05	0.6	3258.81
57	0.000106195	0.66	2939.15
57	0.000106195	0.66	2939.15
58	7.07965e-05	0.72	2617.73
58	7.07965e-05	0.72	2617.73
59	7.07965e-05	0.78	2376.16
59	7.07965e-05	0.78	2376.16
60	7.07965e-05	0.84	2157.46
60	7.07965e-05	0.84	2157.46
61	8.84956e-05	0.9	1928.07
61	8.84956e-05	0.9	1928.07
62	9.73451e-05	0.96	1694.29
62	9.73451e-05	0.96	1694.29
63	0.000106195	1.02	1484.14
63	0.000106195	1.02	1484.14
64	9.73451e-05	1.08	1361.73
64	9.73451e-05	1.08	1361.73
65	0.000115044	1.14	1214.13
65	0.000115044	1.14	1214.13
66	7.07965e-05	1.2	1147.35
66	7.07965e-05	1.2	1147.35
67	0.000106195	1.26	999.367
67	0.000106195	1.26	999.367
68	0.000106195	1.32	907.091
68	0.000106195	1.32	907.091
69	5.30973e-05	1.38	810.562
69	5.30973e-05	1.38	810.562
70	7.9646e-05	1.44	726.272
70	7.9646e-05	1.44	726.272
71	0.000115044	1.5	682.107
71	0.000115044	1.5	682.107
72	0.000106195	1.56	645.695
72	0.000106195	1.56	645.695
73	8.84956e-05	1.62	583.893
73	8.84956e-05	1.62	583.893
74	0.000141593	1.68	531.006
74	0.000141593	1.68	531.006
75	0.000168142	1.74	512.521
75	0.000168142	1.74	512.521
76	0.000185841	1.8	456.904
76	0.000185841	1.8	456.904
77	0.00020354	1.86	456.898
77	0.00020354	1.86	456.898
78	0.000238938	1.92	405.013
78	0.000238938	1.92	405.013
79	0.000353982	1.98	387.465
79	0.000353982	1.98	387.465
80	0.000318584	2.04	353.965
80	0.000318584	2.04	353.965
81	0.000230088	2.1	351.483
81	0.000230088	2.1	351.483
82	0.00020354	2.16	308.217
82	0.00020354	2.16	308.217
83	0.000353982	2.22	325.66
83	0.000353982	2.22	325.66
84	0.000230088	2.28	285.516
84	0.000230088	2.28	285.516
85	0.000283186	2.34	279.798
85	0.000283186	2.34	279.798
86	0.000389381	2.4	275.013
86	0.000389381	2.4	275.013
87	0.000477876	2.46	260.318
87	0.000477876	2.46	260.318
88	0.000654867	2.52	262.949
88	0.000654867	2.52	262.949
89	0.00128	2.58	251.565
89	0.00128	2.58	251.565
90	0.01148	2.64	245.527
90	0.01148	2.64	245.527
90.01	0.01266	2.7	249.277
90.01	0.01266	2.7	249.277
90.02	0.0135	2.76	235.744
90.02	0.0135	2.76	235.744
90.03	0.01418	2.82	227.48
90.03	0.01418	2.82	227.48
90.04	0.01602	2.88	231.18
90.04	0.01602	2.88	231.18
90.05	0.01814	2.94	227.341
90.05	0.01814	2.94	227.341
90.06	0.01917	3	220.412
90.06	0.01917	3	220.412
90.07	0.02091	4	123.288
90.07	0.02091	4	123.288
90.08	0.02403	5	45.582
90.08	0.02403	5	45.582
90.09	0.02628	6	16.9395
90.09	0.02628	6	16.9395
90.1	0.02736	7	15.0744
90.1	0.02736	7	15.0744
90.11	0.02931	8	6.99519
90.11	0.02931	8	6.99519
90.12	0.03185	9	8.49079
90.12	0.03185	9	8.49079
90.13	0.03532	10	6.54859
90.13	0.03532	10	6.54859
90.14	0.03777	11	3.53764
90.14	0.03777	11	3.53764
90.15	0.0405	12	6.53452
90.15	0.0405	12	6.53452
90.16	0.04367	13	4.99208
90.16	0.04367	13	4.99208
90.17	0.04579	14	7.45362
90.17	0.04579	14	7.45362
90.18	0.04837	15	8.58363
90.18	0.04837	15	8.58363
90.19	0.0501	16	6.57524
90.19	0.0501	16	6.57524
90.2	0.05212	17	3.04014
90.2	0.05212	17	3.04014
90.21	0.05428	18	5.04832
90.21	0.05428	18	5.04832
90.22	0.05473	19	2.53431
90.22	0.05473	19	2.53431
90.23	0.05707	20	4.0629
90.23	0.05707	20	4.0629
90.24	0.05882	21	2.00989
90.24	0.05882	21	2.00989
90.25	0.0598	22	4.53147
90.25	0.0598	22	4.53147
90.26	0.05907	23	3.04503
90.26	0.05907	23	3.04503
90.27	0.05881	24	5.07417
90.27	0.05881	24	5.07417
90.28	0.05745	25	4.05309
90.28	0.05745	25	4.05309
90.29	0.05702	26	6.58734
90.29	0.05702	26	6.58734
90.3	0.05635	27	3.05717
90.3	0.05635	27	3.05717
90.31	0.05222	28	4.55765
90.31	0.05222	28	4.55765
90.32	0.05226	29	2.51086
90.32	0.05226	29	2.51086
90.33	0.04915	30	5.04296
90.33	0.04915	30	5.04296
90.34	0.0465	31	2.00198
90.34	0.0465	31	2.00198
90.35	0.04477	32	3.99935
90.35	0.04477	32	3.99935
90.36	0.04291	33	5.9709
90.36	0.04291	33	5.9709
90.37	0.03892	34	5.50578
90.37	0.03892	34	5.50578
90.38	0.04142	35	6.53278
90.38	0.04142	35	6.53278
90.39	0.03973	36	4.02301
90.39	0.03973	36	4.02301
90.4	0.03778	37	3.48778
90.4	0.03778	37	3.48778
90.41	0.03495	38	2.48917
90.41	0.03495	38	2.48917
90.42	0.03178	39	2.50899
90.42	0.03178	39	2.50899
90.43	0.02942	40	4.49054
90.43	0.02942	40	4.49054
90.44	0.02661	41	2.99467
90.44	0.02661	41	2.99467
90.45	0.02594	42	2.98329
90.45	0.02594	42	2.98329
90.46	0.02397	43	3.51198
90.46	0.02397	43	3.51198
90.47	0.02258	44	2.49383
90.47	0.02258	44	2.49383
90.48	0.02214	45	5.97361
90.48	0.02214	45	5.97361
90.49	0.01938	46	4.98277
90.49	0.01938	46	4.98277
90.5	0.01904	47	6.96777
90.5	0.01904	47	6.96777
90.51	0.01785	48	2.47979
90.51	0.01785	48	2.47979
90.52	0.01685	49	2.5162
90.52	0.01685	49	2.5162
90.53	0.01634	50	5.56563
90.53	0.01634	50	5.56563
90.54	0.01565	51	5.55089
90.54	0.01565	51	5.55089
90.55	0.01536	52	3.00817
90.55	0.01536	52	3.00817
90.56	0.01454	53	4.98639
90.56	0.01454	53	4.98639
90.57	0.01425	54	3.00506
90.57	0.01425	54	3.00506
90.58	0.01305	55	3.50462
90.58	0.01305	55	3.50462
90.59	0.01309	56	2.99663
90.59	0.01309	56	2.99663
90.6	0.01244	57	5.53441
90.6	0.01244	57	5.53441
90.61	0.01237	58	2.01206
90.61	0.01237	58	2.01206
90.62	0.01219	59	5.56616
90.62	0.01219	59	5.56616
90.63	0.01116	60	6.51502
90.63	0.01116	60	6.51502
90.64	0.01168	61	4.99177
90.64	0.01168	61	4.99177
90.65	0.01127	62	3.53176
90.65	0.01127	62	3.53176
90.66	0.01178	63	4.532
90.66	0.01178	63	4.532
90.67	0.01159	64	4.01573
90.67	0.01159	64	4.01573
90.68	0.01434	65	4.01836
90.68	0.01434	65	4.01836
90.69	0.0214	66	2.98689
90.69	0.0214	66	2.98689
90.7	0.02442	67	1.49537
90.7	0.02442	67	1.49537
90.71	0.02257	68	4.51976
90.71	0.02257	68	4.51976
90.72	0.02234	69	0.99606
90.72	0.02234	69	0.99606
90.73	0.02506	70	1.49997
90.73	0.02506	70	1.49997
90.74	0.02392	71	4.51049
90.74	0.02392	71	4.51049
90.75	0.02609	72	0.49959
90.75	0.02609	72	0.49959
90.76	0.02865	73	4.00316
90.76	0.02865	73	4.00316
90.77	0.02961	74	3.01346
90.77	0.02961	74	3.01346
90.78	0.02968	75	3.00343
90.78	0.02968	75	3.00343
90.79	0.03413	76	3.49509
90.79	0.03413	76	3.49509
90.8	0.04019	77	1.50337
90.8	0.04019	77	1.50337
90.81	0.0485	78	1.99266
90.81	0.0485	78	1.99266
90.82	0.07074	79	2.50691
90.82	0.07074	79	2.50691
90.83	0.71021	80	3.97552
90.83	0.71021	80	3.97552
90.84	8.01004	81	3.5253
90.84	8.01004	81	3.5253
90.85	15.8752	82	1.4915
90.85	15.8752	82	1.4915
90.86	19.8684	83	2.52369
90.86	19.8684	83	2.52369
90.87	15.5062	84	1.00689
90.87	15.5062	84	1.00689
90.88	3.1573	85	2.98615
90.88	3.1573	85	2.98615
90.89	0.09599	86	3.00646
90.89	0.09599	86	3.00646
90.9	0.03468	87	2.48621
90.9	0.03468	87	2.48621
90.91	0.02446	88	5.44279
90.91	0.02446	88	5.44279
90.92	0.01825	89	3.00013
90.92	0.01825	89	3.00013
90.93	0.0166	90	2.98843
90.93	0.0166	90	2.98843
90.94	0.01384	91	5.04167
90.94	0.01384	91	5.04167
90.95	0.01292	92	2.52955
90.95	0.01292	92	2.52955
90.96	0.0125	93	4.53203
90.96	0.0125	93	4.53203
90.97	0.01205	94	2.0094
90.97	0.01205	94	2.0094
90.98	0.01094	95	5.97609
90.98	0.01094	95	5.97609
90.99	0.01047	96	2.4868
90.99	0.01047	96	2.4868
91	0.01064	97	6.53853
91	0.01064	97	6.53853
92	0.00488	98	2.00029
92	0.00488	98	2.00029
93	0.000964602	99	4.0286
93	0.000964602	99	4.0286
94	0.000548673	100	2.02404
94	0.000548673	100	2.02404
95	0.000380531	101	5.57321
95	0.000380531	101	5.57321
96	0.000318584	102	5.07195
96	0.000318584	102	5.07195
97	0.000327434	103	3.00813
97	0.000327434	103	3.00813
98	0.000274336	104	1.00433
98	0.000274336	104	1.00433
99	0.000212389	105	5.52281
99	0.000212389	105	5.52281
100	0.000159292	106	4.49312
100	0.000159292	106	4.49312
101	0.000141593	107	4.52793
101	0.000141593	107	4.52793
102	9.73451e-05	108	4.04027
102	9.73451e-05	108	4.04027
103	0.000150442	109	5.52845
103	0.000150442	109	5.52845
104	0.000150442	110	4.02036
104	0.000150442	110	4.02036
105	0.000106195	111	3.51485
105	0.000106195	111	3.51485
106	0.000115044	112	3.48788
106	0.000115044	112	3.48788
107	0.000141593	113	2.00189
107	0.000141593	113	2.00189
108	8.84956e-05	114	3.50645
108	8.84956e-05	114	3.50645
109	0.000132743	115	2.50982
109	0.000132743	115	2.50982
110	6.19469e-05	116	1.99744
110	6.19469e-05	116	1.99744
111	9.73451e-05	117	3.51278
111	9.73451e-05	117	3.51278
112	0.000115044	118	3.03409
112	0.000115044	118	3.03409
113	0.000141593	119	2.52238
113	0.000141593	119	2.52238
114	0.000150442	120	3.54086
114	0.000150442	120	3.54086
115	6.19469e-05	121	4.55334
115	6.19469e-05	121	4.55334
116	0.000106195	122	4.51227
116	0.000106195	122	4.51227
117	0.000123894	123	5.97081
117	0.000123894	123	5.97081
118	7.07965e-05	124	4.00767
118	7.07965e-05	124	4.00767
119	7.9646e-05	125	6.54066
119	7.9646e-05	125	6.54066
120	0.000106195	126	1.99627
120	0.000106195	126	1.99627
121	6.19469e-05	127	5.52565
121	6.19469e-05	127	5.52565
122	6.19469e-05	128	2.51433
122	6.19469e-05	128	2.51433
123	9.73451e-05	129	4.01885
123	9.73451e-05	129	4.01885
124	7.9646e-05	130	4.01553
124	7.9646e-05	130	4.01553
125	9.73451e-05	131	7.02081
125	9.73451e-05	131	7.02081
126	8.84956e-05	132	3.9868
126	8.84956e-05	132	3.9868
127	0.000115044	133	5.00283
127	0.000115044	133	5.00283
128	7.07965e-05	134	2.49679
128	7.07965e-05	134	2.49679
129	7.07965e-05	135	2.50006
129	7.07965e-05	135	2.50006
130	7.9646e-05	136	7.52912
130	7.9646e-05	136	7.52912
131	7.9646e-05
131	7.9646e-05
132	5.30973e-05
132	5.30973e-05
133	5.30973e-05
133	5.30973e-05
134	2.65487e-05
134	2.65487e-05
135	7.07965e-05
135	7.07965e-05
136	8.84956e-05
136	8.84956e-05
137	6.19469e-05
137	6.19469e-05
138	8.84956e-05
138	8.84956e-05
139	4.42478e-05
139	4.42478e-05
140	8.84956e-05
140	8.84956e-05
141	7.9646e-05
141	7.9646e-05
142	6.19469e-05
142	6.19469e-05
143	5.30973e-05
143	5.30973e-05
144	9.73451e-05
144	9.73451e-05
145	7.07965e-05
145	7.07965e-05
146	8.84956e-05
146	8.84956e-05
147	9.73451e-05
147	9.73451e-05
148	0.000115044
148	0.000115044
149	8.84956e-05
149	8.84956e-05
150	7.9646e-05
150	7.9646e-05
151	8.84956e-05
151	8.84956e-05
152	2.65487e-05
152	2.65487e-05
153	9.73451e-05
153	9.73451e-05
154	8.84956e-05
154	8.84956e-05
155	0.000115044
155	0.000115044
156	8.84956e-05
156	8.84956e-05
157	6.19469e-05
157	6.19469e-05
158	9.73451e-05
158	9.73451e-05
159	7.9646e-05
159	7.9646e-05
160	7.9646e-05
160	7.9646e-05
161	9.73451e-05
161	9.73451e-05
162	8.84956e-05
162	8.84956e-05
163	6.19469e-05
163	6.19469e-05
164	7.07965e-05
164	7.07965e-05
165	0.000106195
165	0.000106195
166	7.9646e-05
166	7.9646e-05
167	0.000132743
167	0.000132743
168	0.000176991
168	0.000176991
169	8.84956e-05
169	8.84956e-05
170	0.000185841
170	0.000185841
171	0.00020354
171	0.00020354
172	0.000300885
172	0.000300885
173	0.000256637
173	0.000256637
174	0.000185841
174	0.000185841
175	0.000380531
175	0.000380531
176	0.000309735
176	0.000309735
177	0.000504425
177	0.000504425
178	0.000628319
178	0.000628319
179	0.00105
179	0.00105
180	0.0108
180	0.0108
180.01	0.01103
180.01	0.01103
180.02	0.01246
180.02	0.01246
180.03	0.013
180.03	0.013
180.04	0.01408
180.04	0.01408
180.05	0.01557
180.05	0.01557
180.06	0.0175
180.06	0.0175
180.07	0.01825
180.07	0.01825
180.08	0.02206
180.08	0.02206
180.09	0.02303
180.09	0.02303
180.1	0.02527
180.1	0.02527
180.11	0.02795
180.11	0.02795
180.12	0.02992
180.12	0.02992
180.13	0.03365
180.13	0.03365
180.14	0.03572
180.14	0.03572
180.15	0.03951
180.15	0.03951
180.16	0.04238
180.16	0.04238
180.17	0.04475
180.17	0.04475
180.18	0.04766
180.18	0.04766
180.19	0.04957
180.19	0.04957
180.2	0.05395
180.2	0.05395
180.21	0.0562
180.21	0.0562
180.22	0.05878
180.22	0.05878
180.23	0.06141
180.23	0.06141
180.24	0.06077
180.24	0.06077
180.25	0.0625
180.25	0.0625
180.26	0.06334
180.26	0.06334
180.27	0.06488
180.27	0.06488
180.28	0.06469
180.28	0.06469
180.29	0.06343
180.29	0.06343
180.3	0.06183
180.3	0.06183
180.31	0.0606
180.31	0.0606
180.32	0.05847
180.32	0.05847
180.33	0.05659
180.33	0.05659
180.34	0.05582
180.34	0.05582
180.35	0.05237
180.35	0.05237
180.36	0.04957
180.36	0.04957
180.37	0.04795
180.37	0.04795
180.38	0.04565
180.38	0.04565
180.39	0.04637
180.39	0.04637
180.4	0.0455
180.4	0.0455
180.41	0.04181
180.41	0.04181
180.42	0.03641
180.42	0.03641
180.43	0.03464
180.43	0.03464
180.44	0.03234
180.44	0.03234
180.45	0.03042
180.45	0.03042
180.46	0.02807
180.46	0.02807
180.47	0.02643
180.47	0.02643
180.48	0.02488
180.48	0.02488
180.49	0.0235
180.49	0.0235
180.5	0.02185
180.5	0.02185
180.51	0.02123
180.51	0.02123
180.52	0.02048
180.52	0.02048
180.53	0.01896
180.53	0.01896
180.54	0.01804
180.54	0.01804
180.55	0.01739
180.55	0.01739
180.56	0.01607
180.56	0.01607
180.57	0.01595
180.57	0.01595
180.58	0.01537
180.58	0.01537
180.59	0.01444
180.59	0.01444
180.6	0.01355
180.6	0.01355
180.61	0.01301
180.61	0.01301
180.62	0.01312
180.62	0.01312
180.63	0.0121
180.63	0.0121
180.64	0.01238
180.64	0.01238
180.65	0.01206
180.65	0.01206
180.66	0.01192
180.66	0.01192
180.67	0.01232
180.67	0.01232
180.68	0.01141
180.68	0.01141
180.69	0.01115
180.69	0.01115
180.7	0.01144
180.7	0.01144
180.71	0.01103
180.71	0.01103
180.72	0.01172
180.72	0.01172
180.73	0.01149
180.73	0.01149
180.74	0.01155
180.74	0.01155
180.75	0.01258
180.75	0.01258
180.76	0.01273
180.76	0.01273
180.77	0.01365
180.77	0.01365
180.78	0.01579
180.78	0.01579
180.79	0.02396
180.79	0.02396
180.8	0.04439
180.8	0.04439
180.81	0.08501
180.81	0.08501
180.82	0.29273
180.82	0.29273
180.83	1.34501
180.83	1.34501
180.84	4.51402
180.84	4.51402
180.85	9.73257
180.85	9.73257
180.86	16.1803
180.86	16.1803
180.87	19.1079
180.87	19.1079
180.88	16.7315
180.88	16.7315
180.89	7.13096
180.89	7.13096
180.9	1.09173
180.9	1.09173
180.91	0.05524
180.91	0.05524
180.92	0.0262
180.92	0.0262
180.93	0.01919
180.93	0.01919
180.94	0.01608
180.94	0.01608
180.95	0.01419
180.95	0.01419
180.96	0.01281
180.96	0.01281
180.97	0.01144
180.97	0.01144
180.98	0.01152
180.98	0.01152
180.99	0.01106
180.99	0.01106
181	0.01102
181	0.01102
182	0.00541
182	0.00541
183	0.000982301
183	0.000982301
184	0.000575221
184	0.000575221
185	0.000548673
185	0.000548673
186	0.000353982
186	0.000353982
187	0.000336283
187	0.000336283
188	0.000292035
188	0.000292035
189	0.000132743
189	0.000132743
190	0.000115044
190	0.000115044
191	0.000176991
191	0.000176991
192	0.000176991
192	0.000176991
193	0.000132743
193	0.000132743
194	0.000123894
194	0.000123894
195	0.000106195
195	0.000106195
196	0.000185841
196	0.000185841
197	9.73451e-05
197	9.73451e-05
198	8.84956e-05
198	8.84956e-05
199	0.000123894
199	0.000123894
200	9.73451e-05
200	9.73451e-05
201	6.19469e-05
201	6.19469e-05
202	0.000150442
202	0.000150442
203	0.000159292
203	0.000159292
204	7.07965e-05
204	7.07965e-05
205	0.000115044
205	0.000115044
206	0.000115044
206	0.000115044
207	5.30973e-05
207	5.30973e-05
208	0.000106195
208	0.000106195
209	6.19469e-05
209	6.19469e-05
210	5.30973e-05
210	5.30973e-05
211	0.000115044
211	0.000115044
212	7.07965e-05
212	7.07965e-05
213	8.84956e-05
213	8.84956e-05
214	7.9646e-05
214	7.9646e-05
215	0.000123894
215	0.000123894
216	7.9646e-05
216	7.9646e-05
217	6.19469e-05
217	6.19469e-05
218	9.73451e-05
218	9.73451e-05
219	7.9646e-05
219	7.9646e-05
220	7.9646e-05
220	7.9646e-05
221	7.07965e-05
221	7.07965e-05
222	0.000123894
222	0.000123894
223	8.84956e-05
223	8.84956e-05
224	3.53982e-05
224	3.53982e-05
225	4.42478e-05
225	4.42478e-05
226	7.9646e-05
226	7.9646e-05
227	0.000106195
227	0.000106195
228	6.19469e-05
228	6.19469e-05
229	8.84956e-05
229	8.84956e-05
230	0.000106195
230	0.000106195
231	7.07965e-05
231	7.07965e-05
232	8.84956e-05
232	8.84956e-05
233	5.30973e-05
233	5.30973e-05
234	7.9646e-05
234	7.9646e-05
235	4.42478e-05
235	4.42478e-05
236	4.42478e-05
236	4.42478e-05
237	0.000123894
237	0.000123894
238	6.19469e-05
238	6.19469e-05
239	4.42478e-05
239	4.42478e-05
240	4.42478e-05
240	4.42478e-05

## Sheet: Figure 5g
Fig. 5g Temperature-dependent transport measurements of pure (001) LSMO.
10K		15K		20K		25K		30K		35K		40K		45K		50K		77K		150K		250K
H (T)	Offset MR (%)	H (T)	Offset MR (%)	H (T)	Offset MR (%)	H (T)	Offset MR (%)	H (T)	Offset MR (%)	H (T)	Offset MR (%)	H (T)	Offset MR (%)	H (T)	Offset MR (%)	H (T)	Offset MR (%)	H (T)	Offset MR (%)	H (T)	Offset MR (%)	H (T)	Offset MR (%)
-1.99988	-0.00423	-1.99988	-0.00118	-1.99988	-0.00358	-1.99988	-0.00249	-1.99988	-0.0038	-1.99988	-0.00324	-1.99988	-0.0025	-1.99988	-0.00459	-1.99988	-0.00221	-1.99988	-0.00361	-1.99988	-0.0134	-1.99988	-0.09328
-1.9953	-0.00409	-1.9953	-0.00124	-1.9953	-0.00358	-1.995	-0.00255	-1.995	-0.0038	-1.995	-0.0033	-1.995	-0.00256	-1.9953	-0.00446	-1.995	-0.00233	-1.995	-0.00361	-1.995	-0.0134	-1.995	-0.09323
-1.995	-0.00409	-1.99469	-0.00132	-1.99469	-0.00358	-1.99469	-0.00249	-1.99469	-0.0038	-1.99469	-0.0033	-1.99469	-0.00256	-1.99469	-0.00434	-1.99469	-0.00233	-1.99469	-0.00367	-1.99469	-0.01335	-1.99469	-0.09323
-1.99438	-0.00409	-1.99438	-0.00151	-1.99438	-0.00371	-1.99408	-0.00249	-1.99438	-0.0038	-1.99438	-0.0033	-1.99408	-0.00256	-1.99438	-0.00421	-1.99438	-0.00233	-1.99438	-0.00367	-1.99408	-0.01335	-1.99438	-0.09323
-1.99408	-0.00409	-1.99408	-0.00151	-1.99377	-0.00385	-1.99377	-0.00255	-1.99408	-0.0038	-1.99377	-0.0033	-1.99377	-0.00269	-1.99408	-0.00408	-1.99377	-0.00233	-1.99408	-0.00367	-1.99377	-0.01335	-1.99408	-0.09311
-1.99377	-0.00396	-1.99347	-0.00179	-1.99347	-0.00399	-1.99316	-0.00249	-1.99347	-0.0038	-1.99347	-0.00317	-1.99347	-0.00295	-1.99377	-0.00396	-1.99347	-0.00239	-1.99347	-0.00377	-1.99347	-0.01324	-1.99347	-0.09317
-1.99316	-0.00382	-1.99316	-0.00192	-1.99316	-0.00399	-1.99286	-0.00241	-1.99316	-0.0038	-1.99316	-0.00317	-1.99286	-0.00308	-1.99347	-0.00402	-1.99316	-0.00239	-1.99316	-0.00377	-1.99286	-0.01324	-1.99316	-0.09311
-1.99286	-0.00368	-1.99286	-0.0022	-1.99286	-0.00399	-1.99255	-0.00214	-1.99255	-0.00394	-1.99255	-0.0033	-1.99255	-0.00308	-1.99316	-0.00383	-1.99286	-0.00233	-1.99286	-0.00377	-1.99255	-0.01319	-1.99286	-0.09311
-1.99225	-0.00327	-1.99225	-0.00233	-1.99225	-0.00412	-1.99194	-0.00214	-1.99225	-0.00394	-1.99225	-0.00317	-1.99194	-0.00308	-1.99255	-0.00383	-1.99225	-0.00233	-1.99255	-0.00388	-1.99194	-0.01313	-1.99255	-0.093
-1.99194	-0.00327	-1.99194	-0.00227	-1.99194	-0.00412	-1.99164	-0.00214	-1.99194	-0.00413	-1.99164	-0.0033	-1.99164	-0.00308	-1.99225	-0.00402	-1.99194	-0.00233	-1.99194	-0.00404	-1.99164	-0.01313	-1.99194	-0.093
-1.99133	-0.003	-1.99164	-0.00227	-1.99164	-0.00426	-1.99133	-0.00195	-1.99133	-0.00407	-1.99133	-0.0033	-1.99133	-0.00295	-1.99194	-0.00396	-1.99164	-0.00233	-1.99164	-0.00414	-1.99133	-0.01313	-1.99164	-0.09288
-1.99103	-0.003	-1.99133	-0.00227	-1.99103	-0.00426	-1.99103	-0.00181	-1.99103	-0.00407	-1.99103	-0.0033	-1.99072	-0.00282	-1.99164	-0.00396	-1.99133	-0.00246	-1.99133	-0.00409	-1.99103	-0.01313	-1.99133	-0.09294
-1.99072	-0.003	-1.99103	-0.00227	-1.99072	-0.0044	-1.99042	-0.00168	-1.99072	-0.00407	-1.99042	-0.0033	-1.99042	-0.00256	-1.99103	-0.00396	-1.99103	-0.00258	-1.99072	-0.00419	-1.99042	-0.01307	-1.99072	-0.09282
-1.99011	-0.00308	-1.99042	-0.00227	-1.99011	-0.0044	-1.99011	-0.00168	-1.99011	-0.00394	-1.99011	-0.00336	-1.98981	-0.00256	-1.99072	-0.00396	-1.99042	-0.0027	-1.99042	-0.00419	-1.99011	-0.01313	-1.99042	-0.09277
-1.98981	-0.003	-1.99011	-0.00227	-1.98981	-0.0044	-1.98981	-0.00181	-1.98981	-0.0038	-1.98981	-0.00343	-1.9895	-0.00243	-1.99042	-0.00396	-1.99011	-0.0027	-1.99011	-0.00409	-1.9895	-0.01319	-1.99011	-0.09265
-1.9895	-0.003	-1.98981	-0.00241	-1.9895	-0.0044	-1.9892	-0.00181	-1.9895	-0.00367	-1.9892	-0.0037	-1.98889	-0.00243	-1.98981	-0.00408	-1.98981	-0.0027	-1.9895	-0.00398	-1.9892	-0.01319	-1.98981	-0.09265
-1.98889	-0.00314	-1.9895	-0.00241	-1.9892	-0.0044	-1.98889	-0.00201	-1.9892	-0.0034	-1.98889	-0.00396	-1.98859	-0.00243	-1.9895	-0.00408	-1.9892	-0.00283	-1.9892	-0.00398	-1.98889	-0.01324	-1.9892	-0.09265
-1.98859	-0.003	-1.98889	-0.00241	-1.98859	-0.0044	-1.98859	-0.00201	-1.98889	-0.0034	-1.98859	-0.0041	-1.98828	-0.00243	-1.9892	-0.00396	-1.98889	-0.00283	-1.98889	-0.00388	-1.98859	-0.01319	-1.98889	-0.0927
-1.98798	-0.003	-1.98859	-0.00255	-1.98828	-0.0044	-1.98798	-0.00222	-1.98828	-0.0034	-1.98798	-0.00442	-1.98798	-0.00243	-1.98859	-0.00396	-1.98859	-0.00289	-1.98828	-0.00398	-1.98798	-0.01319	-1.98859	-0.0927
-1.98767	-0.00327	-1.98828	-0.00255	-1.98767	-0.0042	-1.98767	-0.00222	-1.98798	-0.00353	-1.98767	-0.00449	-1.98737	-0.00243	-1.98828	-0.00396	-1.98798	-0.00289	-1.98798	-0.00404	-1.98767	-0.01319	-1.98828	-0.09265
-1.98737	-0.00327	-1.98798	-0.00255	-1.98737	-0.0042	-1.98706	-0.00235	-1.98737	-0.00353	-1.98737	-0.00462	-1.98706	-0.00256	-1.98798	-0.00396	-1.98767	-0.00289	-1.98737	-0.00398	-1.98706	-0.01313	-1.98767	-0.09265
-1.98675	-0.00327	-1.98737	-0.00274	-1.98706	-0.00407	-1.98675	-0.00235	-1.98706	-0.00367	-1.98675	-0.00449	-1.98645	-0.00256	-1.98767	-0.00396	-1.98737	-0.00289	-1.98706	-0.00398	-1.98675	-0.01313	-1.98737	-0.09265
-1.98645	-0.00327	-1.98706	-0.00255	-1.98645	-0.00399	-1.98645	-0.00235	-1.98675	-0.0038	-1.98645	-0.00449	-1.98614	-0.00269	-1.98737	-0.00396	-1.98706	-0.00276	-1.98675	-0.00398	-1.98645	-0.01303	-1.98706	-0.09265
-1.98584	-0.00327	-1.98675	-0.00255	-1.98614	-0.00399	-1.98584	-0.00249	-1.98645	-0.00367	-1.98614	-0.00455	-1.98584	-0.00282	-1.98706	-0.00396	-1.98645	-0.00276	-1.98614	-0.00398	-1.98584	-0.01297	-1.98675	-0.0927
-1.98553	-0.00327	-1.98645	-0.00241	-1.98584	-0.00399	-1.98553	-0.00241	-1.98584	-0.00367	-1.98553	-0.00436	-1.98523	-0.00282	-1.98675	-0.00396	-1.98614	-0.00276	-1.98584	-0.00409	-1.98553	-0.01292	-1.98614	-0.0927
-1.98523	-0.00327	-1.98614	-0.00214	-1.98523	-0.00412	-1.98523	-0.00235	-1.98553	-0.00353	-1.98523	-0.00436	-1.98492	-0.00295	-1.98614	-0.00383	-1.98584	-0.00289	-1.98553	-0.00409	-1.98523	-0.01282	-1.98584	-0.09265
-1.98462	-0.00355	-1.98584	-0.002	-1.98492	-0.00412	-1.98462	-0.00235	-1.98492	-0.0034	-1.98492	-0.00436	-1.98462	-0.00282	-1.98584	-0.0037	-1.98553	-0.00283	-1.98523	-0.00409	-1.98492	-0.01282	-1.98553	-0.09265
-1.98431	-0.00368	-1.98523	-0.00186	-1.98462	-0.00426	-1.98431	-0.00235	-1.98462	-0.0034	-1.98431	-0.00436	-1.98431	-0.00282	-1.98553	-0.0037	-1.98492	-0.00283	-1.98462	-0.00398	-1.98431	-0.01282	-1.98523	-0.09253
-1.9837	-0.00388	-1.98492	-0.00186	-1.98401	-0.00432	-1.98401	-0.00241	-1.98431	-0.0034	-1.98401	-0.00436	-1.9837	-0.00282	-1.98523	-0.00376	-1.98462	-0.00283	-1.98431	-0.00398	-1.98401	-0.01293	-1.98492	-0.09253
-1.9834	-0.00402	-1.98462	-0.00186	-1.9837	-0.00445	-1.9834	-0.00222	-1.98401	-0.0034	-1.9834	-0.00423	-1.9834	-0.00269	-1.98492	-0.00389	-1.98431	-0.00289	-1.9837	-0.00409	-1.9837	-0.01293	-1.98431	-0.09259
-1.98279	-0.00382	-1.98431	-0.002	-1.9834	-0.00445	-1.98309	-0.00214	-1.9834	-0.00327	-1.98309	-0.0041	-1.98279	-0.00256	-1.98462	-0.00389	-1.9837	-0.00295	-1.9834	-0.00409	-1.98309	-0.01292	-1.98401	-0.09259
-1.98248	-0.00361	-1.98401	-0.002	-1.98279	-0.00426	-1.98279	-0.00181	-1.98309	-0.00327	-1.98279	-0.00396	-1.98248	-0.00256	-1.98401	-0.00389	-1.9834	-0.00295	-1.98279	-0.00409	-1.98279	-0.01298	-1.9837	-0.09259
-1.98187	-0.00341	-1.9837	-0.00206	-1.98248	-0.00426	-1.98218	-0.00174	-1.98279	-0.00327	-1.98248	-0.0037	-1.98218	-0.00256	-1.9837	-0.00402	-1.98309	-0.00326	-1.98248	-0.00419	-1.98248	-0.01298	-1.9834	-0.09253
-1.98157	-0.00314	-1.98309	-0.0022	-1.98187	-0.00432	-1.98187	-0.00174	-1.98218	-0.00327	-1.98187	-0.00343	-1.98157	-0.00238	-1.9834	-0.00414	-1.98248	-0.0032	-1.98218	-0.0043	-1.98187	-0.01298	-1.98309	-0.09253
-1.98096	-0.00286	-1.98279	-0.00214	-1.98157	-0.00412	-1.98126	-0.00168	-1.98187	-0.00327	-1.98157	-0.0033	-1.98126	-0.00243	-1.98309	-0.00427	-1.98218	-0.0032	-1.98157	-0.0044	-1.98157	-0.01303	-1.98279	-0.09253
-1.98065	-0.00259	-1.98248	-0.00227	-1.98126	-0.00385	-1.98096	-0.00168	-1.98157	-0.00327	-1.98096	-0.00323	-1.98096	-0.0023	-1.98279	-0.00434	-1.98187	-0.00308	-1.98126	-0.00451	-1.98126	-0.01303	-1.98218	-0.09259
-1.98035	-0.00226	-1.98187	-0.00247	-1.98065	-0.00358	-1.98065	-0.00174	-1.98096	-0.0034	-1.98035	-0.0031	-1.98035	-0.0023	-1.98248	-0.00434	-1.98126	-0.00295	-1.98096	-0.00457	-1.98096	-0.01314	-1.98187	-0.09259
-1.97974	-0.00226	-1.98157	-0.00255	-1.98035	-0.00358	-1.98035	-0.00174	-1.98065	-0.0034	-1.98004	-0.00304	-1.98004	-0.0023	-1.98187	-0.00434	-1.98096	-0.00283	-1.98035	-0.00461	-1.98035	-0.01308	-1.98157	-0.0927
-1.97943	-0.00218	-1.98126	-0.0026	-1.98004	-0.00331	-1.97974	-0.00187	-1.98035	-0.00353	-1.97974	-0.00304	-1.97943	-0.00243	-1.98157	-0.00421	-1.98065	-0.00283	-1.98004	-0.00467	-1.98004	-0.01308	-1.98096	-0.09265
-1.97913	-0.00218	-1.98065	-0.00255	-1.97943	-0.00303	-1.97943	-0.00208	-1.97974	-0.00353	-1.97913	-0.00304	-1.97913	-0.00243	-1.98126	-0.00421	-1.98035	-0.0027	-1.97974	-0.00467	-1.97974	-0.01314	-1.98065	-0.09265
-1.97851	-0.00218	-1.98035	-0.00255	-1.97913	-0.0029	-1.97913	-0.00241	-1.97943	-0.00353	-1.97882	-0.00304	-1.97851	-0.00243	-1.98096	-0.00421	-1.98004	-0.0027	-1.97913	-0.00457	-1.97943	-0.01308	-1.98035	-0.0927
-1.97821	-0.00218	-1.98004	-0.00255	-1.97882	-0.0029	-1.97851	-0.00255	-1.97913	-0.00353	-1.97851	-0.00304	-1.97821	-0.00243	-1.98035	-0.00421	-1.97943	-0.00276	-1.97882	-0.0044	-1.97882	-0.01308	-1.97974	-0.0927
-1.9779	-0.00232	-1.97974	-0.00255	-1.97821	-0.00276	-1.97821	-0.00255	-1.97851	-0.00353	-1.9779	-0.00304	-1.9779	-0.00243	-1.98004	-0.00421	-1.97913	-0.00251	-1.97821	-0.00419	-1.97851	-0.01297	-1.97943	-0.09265
-1.9776	-0.00232	-1.97913	-0.00255	-1.9779	-0.00276	-1.9779	-0.00268	-1.97821	-0.00353	-1.9776	-0.00304	-1.9776	-0.00256	-1.97974	-0.0044	-1.97882	-0.00233	-1.9779	-0.00419	-1.97821	-0.01297	-1.97882	-0.09265
-1.97699	-0.00245	-1.97882	-0.00255	-1.9776	-0.00249	-1.97729	-0.00282	-1.9779	-0.00359	-1.97699	-0.00304	-1.97699	-0.00256	-1.97943	-0.00427	-1.97821	-0.00239	-1.9776	-0.00409	-1.9776	-0.01292	-1.97851	-0.09265
-1.97668	-0.00245	-1.97851	-0.00255	-1.97729	-0.00263	-1.97699	-0.00282	-1.97729	-0.00346	-1.97668	-0.00291	-1.97668	-0.00269	-1.97882	-0.00427	-1.9779	-0.00239	-1.97699	-0.00409	-1.97729	-0.01287	-1.97821	-0.09265
-1.97607	-0.00232	-1.97821	-0.00255	-1.97668	-0.00263	-1.97668	-0.00282	-1.97699	-0.00346	-1.97638	-0.00291	-1.97638	-0.00282	-1.97851	-0.00427	-1.9776	-0.00227	-1.97668	-0.00409	-1.97668	-0.01292	-1.9776	-0.0927
-1.97577	-0.00218	-1.9776	-0.00255	-1.97638	-0.00263	-1.97638	-0.00282	-1.97668	-0.00313	-1.97607	-0.00291	-1.97577	-0.00295	-1.97821	-0.00427	-1.97699	-0.00239	-1.97638	-0.00409	-1.97638	-0.01293	-1.97729	-0.0927
-1.97516	-0.00198	-1.97729	-0.00255	-1.97577	-0.00263	-1.97577	-0.00276	-1.97607	-0.003	-1.97577	-0.00291	-1.97546	-0.00295	-1.9779	-0.00414	-1.97668	-0.00239	-1.97577	-0.00419	-1.97607	-0.01288	-1.97699	-0.09259
-1.97485	-0.00157	-1.97699	-0.00255	-1.97546	-0.00268	-1.97546	-0.00268	-1.97577	-0.00273	-1.97516	-0.00285	-1.97485	-0.00295	-1.9776	-0.00408	-1.97638	-0.00239	-1.97546	-0.00419	-1.97546	-0.01277	-1.97668	-0.09253
-1.97455	-0.00138	-1.97638	-0.00255	-1.97516	-0.00282	-1.97516	-0.00262	-1.97516	-0.00273	-1.97485	-0.00285	-1.97455	-0.00295	-1.97699	-0.00414	-1.97577	-0.00239	-1.97516	-0.0043	-1.97516	-0.01277	-1.97638	-0.09242
-1.97394	-0.0011	-1.97607	-0.00255	-1.97455	-0.00309	-1.97455	-0.00262	-1.97485	-0.00273	-1.97455	-0.00285	-1.97424	-0.00295	-1.97668	-0.00414	-1.97546	-0.00233	-1.97455	-0.00424	-1.97455	-0.01277	-1.97577	-0.09242
-1.97363	-0.000888908	-1.97577	-0.00255	-1.97424	-0.00303	-1.97424	-0.00268	-1.97455	-0.0026	-1.97394	-0.00291	-1.97363	-0.00301	-1.97638	-0.00427	-1.97516	-0.00251	-1.97424	-0.00424	-1.97424	-0.01283	-1.97546	-0.09242
-1.97302	-0.000888908	-1.97516	-0.00268	-1.97394	-0.00317	-1.97394	-0.00276	-1.97394	-0.00267	-1.97363	-0.00272	-1.97333	-0.00314	-1.97607	-0.0044	-1.97455	-0.00276	-1.97394	-0.00434	-1.97394	-0.01277	-1.97516	-0.09242
-1.97272	-0.00108	-1.97485	-0.00274	-1.97333	-0.00317	-1.97333	-0.00268	-1.97363	-0.00267	-1.97333	-0.00272	-1.97302	-0.00314	-1.97577	-0.00452	-1.97424	-0.00283	-1.97363	-0.0044	-1.97333	-0.01271	-1.97455	-0.0923
-1.97241	-0.00136	-1.97455	-0.00282	-1.97302	-0.00317	-1.97302	-0.00255	-1.97302	-0.00267	-1.97272	-0.00264	-1.97241	-0.00327	-1.97516	-0.00452	-1.97363	-0.00283	-1.97302	-0.0044	-1.97302	-0.01271	-1.97424	-0.09219
-1.9718	-0.00163	-1.97424	-0.00288	-1.97272	-0.00317	-1.97272	-0.00249	-1.97272	-0.00273	-1.97241	-0.00264	-1.97211	-0.00327	-1.97485	-0.00434	-1.97333	-0.00283	-1.97272	-0.00434	-1.97272	-0.01277	-1.97394	-0.09219
-1.9715	-0.00163	-1.97363	-0.00288	-1.97241	-0.00317	-1.97211	-0.00228	-1.97211	-0.00273	-1.9718	-0.00277	-1.9718	-0.00314	-1.97455	-0.00434	-1.97302	-0.00283	-1.97241	-0.00451	-1.97211	-0.01277	-1.97333	-0.09219
-1.97119	-0.00163	-1.97333	-0.00302	-1.9718	-0.00331	-1.9718	-0.00201	-1.9718	-0.00273	-1.9715	-0.00283	-1.97119	-0.00308	-1.97394	-0.00421	-1.97241	-0.00283	-1.9718	-0.00451	-1.9718	-0.01277	-1.97302	-0.09224
-1.97058	-0.00157	-1.97272	-0.00282	-1.9715	-0.00331	-1.97119	-0.00187	-1.97119	-0.00286	-1.97089	-0.00291	-1.97089	-0.00321	-1.97363	-0.00408	-1.97211	-0.00283	-1.9715	-0.00451	-1.9715	-0.01271	-1.97272	-0.09224
-1.97027	-0.00149	-1.97241	-0.00296	-1.97119	-0.00344	-1.97089	-0.00174	-1.97089	-0.003	-1.97058	-0.0031	-1.97058	-0.00327	-1.97333	-0.00408	-1.9718	-0.00283	-1.97119	-0.00451	-1.97089	-0.01266	-1.97241	-0.09219
-1.96966	-0.00144	-1.97211	-0.00302	-1.97089	-0.00358	-1.97027	-0.00174	-1.97027	-0.00313	-1.97027	-0.00336	-1.96997	-0.00327	-1.97302	-0.00396	-1.9715	-0.00283	-1.97058	-0.00451	-1.97058	-0.01261	-1.9718	-0.09219
-1.96936	-0.00149	-1.9715	-0.00296	-1.97027	-0.00371	-1.96997	-0.0018	-1.96997	-0.00332	-1.96966	-0.00357	-1.96966	-0.00321	-1.97272	-0.00396	-1.97119	-0.00283	-1.97027	-0.0044	-1.97027	-0.0125	-1.9715	-0.09219
-1.96905	-0.00149	-1.97119	-0.00296	-1.96997	-0.00385	-1.96966	-0.00174	-1.96966	-0.0034	-1.96936	-0.0037	-1.96905	-0.00321	-1.97211	-0.00402	-1.97089	-0.00283	-1.96997	-0.0044	-1.96966	-0.01245	-1.97119	-0.09224
-1.96875	-0.00163	-1.97089	-0.00296	-1.96966	-0.00385	-1.96936	-0.0018	-1.96936	-0.00346	-1.96875	-0.00396	-1.96875	-0.00321	-1.9718	-0.00402	-1.97027	-0.00289	-1.96966	-0.0044	-1.96936	-0.0125	-1.97058	-0.09224
-1.96814	-0.00177	-1.97027	-0.00302	-1.96936	-0.00399	-1.96875	-0.0018	-1.96875	-0.00359	-1.96844	-0.00396	-1.96844	-0.00302	-1.9715	-0.00421	-1.96997	-0.00276	-1.96905	-0.00451	-1.96875	-0.01245	-1.97027	-0.09219
-1.96783	-0.00191	-1.96997	-0.00309	-1.96875	-0.00426	-1.96844	-0.00166	-1.96844	-0.00373	-1.96814	-0.0041	-1.96783	-0.00295	-1.97119	-0.00421	-1.96966	-0.0027	-1.96875	-0.00451	-1.96844	-0.01245	-1.96997	-0.09219
-1.96722	-0.00204	-1.96966	-0.00329	-1.96844	-0.0044	-1.96814	-0.00166	-1.96783	-0.00386	-1.96753	-0.0041	-1.96753	-0.00264	-1.97058	-0.00434	-1.96936	-0.00258	-1.96814	-0.00451	-1.96814	-0.01245	-1.96966	-0.09219
-1.96692	-0.00218	-1.96905	-0.00329	-1.96814	-0.00467	-1.96783	-0.00153	-1.96753	-0.00367	-1.96722	-0.0041	-1.96692	-0.00256	-1.97027	-0.00434	-1.96875	-0.00251	-1.96783	-0.00451	-1.96753	-0.0125	-1.96905	-0.09219
-1.96631	-0.00232	-1.96875	-0.0035	-1.96753	-0.0048	-1.96722	-0.00147	-1.96692	-0.00367	-1.96661	-0.00423	-1.96661	-0.00256	-1.96997	-0.00434	-1.96844	-0.00239	-1.96753	-0.00451	-1.96722	-0.01245	-1.96875	-0.09219
-1.966	-0.00232	-1.96844	-0.0035	-1.96722	-0.0048	-1.96692	-0.00139	-1.96661	-0.00367	-1.96631	-0.00423	-1.966	-0.00256	-1.96966	-0.00421	-1.96814	-0.00239	-1.96692	-0.00461	-1.96661	-0.0125	-1.96844	-0.0923
-1.9657	-0.00232	-1.96783	-0.00364	-1.96661	-0.0048	-1.96661	-0.00153	-1.96631	-0.00367	-1.966	-0.0041	-1.9657	-0.00256	-1.96905	-0.00434	-1.96753	-0.00239	-1.96661	-0.00472	-1.96631	-0.01255	-1.96814	-0.0923
-1.96509	-0.00245	-1.96753	-0.00364	-1.96631	-0.0048	-1.966	-0.00133	-1.9657	-0.00367	-1.96539	-0.0041	-1.96539	-0.00256	-1.96875	-0.0044	-1.96722	-0.00233	-1.96631	-0.00466	-1.966	-0.01261	-1.96783	-0.0923
-1.96478	-0.00259	-1.96722	-0.0037	-1.966	-0.00467	-1.9657	-0.00133	-1.96539	-0.0038	-1.96509	-0.0041	-1.96478	-0.00256	-1.96814	-0.00434	-1.96692	-0.00239	-1.966	-0.00472	-1.96539	-0.0126	-1.96753	-0.09213
-1.96417	-0.00273	-1.96661	-0.0037	-1.96539	-0.00453	-1.96539	-0.0012	-1.96509	-0.0038	-1.96478	-0.0041	-1.96448	-0.0025	-1.96783	-0.00452	-1.96631	-0.00239	-1.96539	-0.00472	-1.96509	-0.01266	-1.96692	-0.09225
-1.96387	-0.00286	-1.96631	-0.0037	-1.96509	-0.00426	-1.96478	-0.001	-1.96448	-0.0038	-1.96417	-0.0041	-1.96387	-0.0025	-1.96753	-0.00452	-1.966	-0.00251	-1.96509	-0.00455	-1.96478	-0.01265	-1.96661	-0.0923
-1.96356	-0.003	-1.966	-0.0037	-1.96478	-0.00399	-1.96448	-0.001	-1.96417	-0.0038	-1.96387	-0.00396	-1.96356	-0.0025	-1.96692	-0.00452	-1.9657	-0.00251	-1.96478	-0.00461	-1.96417	-0.01271	-1.96631	-0.0923
-1.96295	-0.00314	-1.96539	-0.00356	-1.96417	-0.00371	-1.96417	-0.00106	-1.96356	-0.0038	-1.96356	-0.00383	-1.96295	-0.00264	-1.96661	-0.00452	-1.96509	-0.00258	-1.96448	-0.00461	-1.96387	-0.01265	-1.966	-0.09219
-1.96265	-0.00327	-1.96509	-0.00356	-1.96387	-0.00358	-1.96356	-0.00106	-1.96326	-0.00386	-1.96295	-0.0037	-1.96265	-0.00264	-1.966	-0.00465	-1.96478	-0.00258	-1.96387	-0.00461	-1.96356	-0.0126	-1.96539	-0.09219
-1.96203	-0.00341	-1.96478	-0.0035	-1.96356	-0.00344	-1.96326	-0.001	-1.96295	-0.0038	-1.96265	-0.00357	-1.96234	-0.00264	-1.9657	-0.00459	-1.96417	-0.00258	-1.96356	-0.00461	-1.96295	-0.0126	-1.96509	-0.09219
-1.96173	-0.00355	-1.96417	-0.00342	-1.96295	-0.00323	-1.96295	-0.00106	-1.96234	-0.0038	-1.96203	-0.00343	-1.96203	-0.00269	-1.96539	-0.00459	-1.96387	-0.0027	-1.96295	-0.00461	-1.96265	-0.0126	-1.96478	-0.09219
-1.96142	-0.00382	-1.96387	-0.00329	-1.96265	-0.00303	-1.96234	-0.000924778	-1.96203	-0.0038	-1.96173	-0.00343	-1.96142	-0.00282	-1.96478	-0.00459	-1.96356	-0.00283	-1.96265	-0.00451	-1.96234	-0.01266	-1.96417	-0.09219
-1.96081	-0.00396	-1.96356	-0.00309	-1.96234	-0.00309	-1.96203	-0.000924778	-1.96173	-0.0038	-1.96142	-0.0033	-1.96112	-0.00295	-1.96448	-0.00459	-1.96326	-0.00283	-1.96234	-0.0044	-1.96173	-0.01266	-1.96387	-0.09224
-1.96051	-0.00409	-1.96295	-0.00302	-1.96173	-0.0029	-1.96173	-0.00106	-1.96112	-0.0038	-1.96081	-0.00298	-1.96051	-0.00321	-1.96417	-0.00446	-1.96265	-0.00283	-1.96203	-0.0044	-1.96142	-0.0126	-1.96356	-0.09207
-1.9602	-0.00409	-1.96265	-0.00282	-1.96142	-0.0029	-1.96112	-0.0012	-1.96081	-0.0038	-1.96051	-0.00298	-1.9602	-0.00321	-1.96356	-0.00446	-1.96234	-0.00283	-1.96142	-0.0043	-1.96112	-0.01271	-1.96326	-0.09207
-1.95959	-0.00409	-1.96234	-0.00274	-1.96112	-0.0029	-1.96081	-0.00133	-1.96051	-0.00367	-1.9602	-0.00291	-1.95959	-0.00321	-1.96326	-0.00446	-1.96203	-0.00289	-1.96112	-0.0043	-1.96051	-0.01271	-1.96265	-0.09202
-1.95929	-0.00382	-1.96203	-0.00255	-1.96051	-0.0029	-1.96051	-0.00147	-1.9599	-0.00353	-1.95959	-0.00285	-1.95929	-0.00308	-1.96295	-0.00446	-1.96142	-0.00283	-1.96081	-0.00419	-1.9602	-0.01271	-1.96234	-0.09195
-1.95898	-0.00368	-1.96142	-0.00255	-1.9602	-0.00276	-1.9602	-0.00154	-1.95959	-0.0034	-1.95929	-0.00291	-1.95898	-0.00308	-1.96265	-0.00434	-1.96112	-0.00289	-1.96051	-0.00419	-1.9599	-0.01271	-1.96203	-0.09195
-1.95837	-0.00341	-1.96112	-0.00241	-1.9599	-0.00276	-1.95959	-0.00168	-1.95929	-0.0034	-1.95868	-0.00285	-1.95837	-0.00295	-1.96203	-0.00434	-1.96051	-0.00283	-1.9599	-0.00419	-1.95929	-0.01271	-1.96142	-0.09184
-1.95807	-0.00327	-1.96051	-0.00227	-1.95929	-0.00276	-1.95929	-0.00181	-1.95868	-0.00327	-1.95837	-0.00285	-1.95807	-0.00282	-1.96173	-0.00434	-1.9602	-0.00283	-1.95959	-0.00419	-1.95898	-0.01277	-1.96112	-0.09184
-1.95776	-0.00327	-1.9602	-0.00227	-1.95898	-0.00276	-1.95868	-0.00181	-1.95837	-0.00327	-1.95807	-0.00277	-1.95746	-0.00269	-1.96142	-0.00434	-1.9599	-0.00283	-1.95898	-0.00419	-1.95868	-0.01271	-1.96081	-0.09172
-1.95715	-0.00327	-1.9599	-0.00241	-1.95868	-0.00276	-1.95837	-0.00168	-1.95807	-0.00327	-1.95746	-0.00264	-1.95715	-0.00269	-1.96081	-0.0044	-1.95959	-0.00289	-1.95868	-0.00419	-1.95807	-0.01271	-1.9602	-0.09166
-1.95685	-0.00314	-1.95929	-0.0026	-1.95807	-0.00276	-1.95807	-0.00174	-1.95776	-0.00327	-1.95715	-0.00258	-1.95654	-0.00269	-1.96051	-0.0044	-1.95929	-0.00276	-1.95837	-0.00424	-1.95776	-0.01277	-1.9599	-0.09166
-1.95624	-0.00286	-1.95898	-0.00255	-1.95776	-0.0029	-1.95776	-0.00141	-1.95715	-0.00327	-1.95685	-0.00264	-1.95624	-0.00269	-1.9602	-0.0044	-1.95868	-0.00264	-1.95807	-0.0043	-1.95746	-0.01277	-1.95959	-0.09154
-1.95593	-0.00259	-1.95837	-0.00282	-1.95715	-0.0029	-1.95715	-0.00127	-1.95685	-0.00327	-1.95624	-0.00277	-1.95593	-0.00269	-1.9599	-0.00434	-1.95837	-0.00239	-1.95746	-0.0043	-1.95685	-0.01277	-1.95929	-0.09154
-1.95563	-0.00259	-1.95807	-0.00323	-1.95685	-0.0029	-1.95685	-0.00127	-1.95654	-0.00327	-1.95593	-0.00277	-1.95532	-0.00269	-1.95929	-0.00434	-1.95807	-0.00227	-1.95715	-0.0043	-1.95654	-0.01265	-1.95868	-0.09137
-1.95502	-0.00273	-1.95746	-0.0035	-1.95654	-0.0029	-1.95654	-0.0012	-1.95593	-0.00327	-1.95532	-0.00277	-1.95502	-0.00269	-1.95898	-0.00434	-1.95746	-0.00196	-1.95685	-0.0044	-1.95624	-0.01271	-1.95837	-0.09137
-1.95471	-0.003	-1.95715	-0.00383	-1.95593	-0.0029	-1.95593	-0.00127	-1.95563	-0.00313	-1.95502	-0.00277	-1.95441	-0.00282	-1.95868	-0.00421	-1.95715	-0.00171	-1.95654	-0.00451	-1.95563	-0.01271	-1.95807	-0.09126
-1.9541	-0.00327	-1.95685	-0.00397	-1.95563	-0.0029	-1.95563	-0.00127	-1.95532	-0.00313	-1.95441	-0.00277	-1.9541	-0.00295	-1.95837	-0.00421	-1.95685	-0.00165	-1.95624	-0.0044	-1.95532	-0.01265	-1.95776	-0.09119
-1.95379	-0.00341	-1.95654	-0.00397	-1.95532	-0.00282	-1.95502	-0.00147	-1.95471	-0.003	-1.9541	-0.00277	-1.95379	-0.00295	-1.95776	-0.00421	-1.95624	-0.00165	-1.95563	-0.0044	-1.95502	-0.01265	-1.95715	-0.09108
-1.95318	-0.00368	-1.95593	-0.00391	-1.95502	-0.00263	-1.95471	-0.0016	-1.95441	-0.00294	-1.95379	-0.00277	-1.95318	-0.00282	-1.95746	-0.00434	-1.95593	-0.00183	-1.95532	-0.0044	-1.95441	-0.01265	-1.95685	-0.09108
-1.95288	-0.00368	-1.95563	-0.00391	-1.95441	-0.00282	-1.9541	-0.0016	-1.9541	-0.00281	-1.95318	-0.00277	-1.95288	-0.00276	-1.95715	-0.00434	-1.95563	-0.00189	-1.95502	-0.0044	-1.9541	-0.01265	-1.95654	-0.09108
-1.95257	-0.00355	-1.95502	-0.00378	-1.9541	-0.00276	-1.95379	-0.00187	-1.95349	-0.00267	-1.95288	-0.00277	-1.95257	-0.00269	-1.95654	-0.00434	-1.95502	-0.00196	-1.95441	-0.0044	-1.95349	-0.0126	-1.95624	-0.09096
-1.95196	-0.00327	-1.95471	-0.0037	-1.95349	-0.00276	-1.95349	-0.00181	-1.95318	-0.00273	-1.95257	-0.00277	-1.95196	-0.00264	-1.95624	-0.00446	-1.95471	-0.00208	-1.9541	-0.0044	-1.95318	-0.01254	-1.95593	-0.09096
-1.95166	-0.00286	-1.95441	-0.00337	-1.95318	-0.0029	-1.95318	-0.00208	-1.95257	-0.00286	-1.95196	-0.00291	-1.95166	-0.0025	-1.95593	-0.00446	-1.95441	-0.00239	-1.95379	-0.0043	-1.95288	-0.01255	-1.95532	-0.09096
-1.95105	-0.00245	-1.95379	-0.00323	-1.95288	-0.00303	-1.95257	-0.00222	-1.95227	-0.003	-1.95166	-0.00291	-1.95105	-0.0025	-1.95563	-0.00434	-1.95379	-0.00251	-1.95318	-0.0043	-1.95227	-0.01255	-1.95502	-0.0909
-1.95074	-0.00218	-1.95349	-0.00309	-1.95227	-0.00298	-1.95227	-0.00235	-1.95166	-0.00306	-1.95135	-0.00291	-1.95074	-0.00256	-1.95502	-0.00421	-1.95349	-0.00264	-1.95288	-0.00435	-1.95196	-0.01255	-1.95441	-0.09084
-1.95013	-0.00204	-1.95318	-0.00282	-1.95196	-0.00298	-1.95196	-0.00255	-1.95135	-0.00306	-1.95074	-0.00291	-1.95013	-0.00256	-1.95471	-0.00421	-1.95318	-0.00289	-1.95227	-0.00419	-1.95135	-0.01255	-1.9541	-0.09079
-1.94983	-0.00204	-1.95257	-0.00268	-1.95166	-0.00284	-1.95135	-0.00255	-1.95105	-0.00306	-1.95044	-0.00291	-1.94983	-0.00256	-1.95441	-0.00421	-1.95257	-0.00289	-1.95196	-0.00409	-1.95105	-0.01249	-1.95379	-0.09079
-1.94952	-0.00191	-1.95227	-0.00274	-1.95135	-0.00284	-1.95105	-0.00255	-1.95044	-0.00313	-1.94983	-0.00291	-1.94922	-0.00256	-1.95379	-0.00427	-1.95227	-0.00295	-1.95166	-0.00404	-1.95074	-0.01244	-1.95318	-0.09079
-1.94922	-0.00177	-1.95196	-0.00268	-1.95074	-0.00303	-1.95074	-0.00255	-1.95013	-0.00327	-1.94952	-0.00291	-1.94891	-0.00269	-1.95349	-0.00427	-1.95196	-0.00307	-1.95105	-0.00398	-1.95013	-0.01239	-1.95288	-0.09084
-1.94861	-0.00149	-1.95135	-0.0026	-1.95044	-0.0029	-1.95044	-0.00255	-1.94983	-0.00327	-1.94922	-0.00291	-1.94861	-0.00276	-1.95318	-0.00408	-1.95166	-0.00307	-1.95074	-0.00388	-1.94983	-0.01234	-1.95257	-0.09084
-1.9483	-0.00149	-1.95105	-0.00274	-1.95013	-0.0029	-1.94983	-0.00255	-1.94922	-0.0034	-1.94861	-0.00291	-1.948	-0.0029	-1.95288	-0.00396	-1.95105	-0.00307	-1.95044	-0.00383	-1.94952	-0.01239	-1.95196	-0.09084
-1.94769	-0.00136	-1.95044	-0.00268	-1.94983	-0.0029	-1.94952	-0.00249	-1.94891	-0.00353	-1.9483	-0.00291	-1.94769	-0.0029	-1.95227	-0.00383	-1.95074	-0.00307	-1.94983	-0.00367	-1.94891	-0.01234	-1.95166	-0.09079
-1.94739	-0.00116	-1.95013	-0.00274	-1.94922	-0.0029	-1.94922	-0.00241	-1.94861	-0.00367	-1.948	-0.00304	-1.94739	-0.0029	-1.95196	-0.00383	-1.95044	-0.00307	-1.94952	-0.00367	-1.94861	-0.01234	-1.95135	-0.09084
-1.94678	-0.00122	-1.94952	-0.00274	-1.94891	-0.00276	-1.94861	-0.00255	-1.948	-0.00353	-1.94739	-0.00304	-1.94678	-0.00295	-1.95166	-0.00383	-1.94983	-0.00307	-1.94922	-0.00367	-1.948	-0.01234	-1.95074	-0.09084
-1.94647	-0.00149	-1.94922	-0.00274	-1.94861	-0.00276	-1.9483	-0.00235	-1.94769	-0.00353	-1.94708	-0.00304	-1.94647	-0.00295	-1.95135	-0.00383	-1.94952	-0.00307	-1.94861	-0.00367	-1.94769	-0.01234	-1.95044	-0.0909
-1.94617	-0.00163	-1.94891	-0.00274	-1.948	-0.00276	-1.94769	-0.00249	-1.94739	-0.00353	-1.94678	-0.00304	-1.94617	-0.00295	-1.95105	-0.00383	-1.94922	-0.00295	-1.9483	-0.00367	-1.94739	-0.01228	-1.95013	-0.0909
-1.94555	-0.00191	-1.9483	-0.00274	-1.94769	-0.00276	-1.94739	-0.00222	-1.94678	-0.0034	-1.94617	-0.00304	-1.94555	-0.0029	-1.95044	-0.00396	-1.94861	-0.00289	-1.948	-0.00367	-1.94678	-0.01228	-1.94983	-0.09084
-1.94525	-0.00218	-1.948	-0.00268	-1.94739	-0.00263	-1.94708	-0.00228	-1.94647	-0.00313	-1.94586	-0.00304	-1.94525	-0.00295	-1.95013	-0.00408	-1.9483	-0.00289	-1.94739	-0.00367	-1.94647	-0.01223	-1.94922	-0.09079
-1.94464	-0.00232	-1.94739	-0.00274	-1.94708	-0.00249	-1.94647	-0.00208	-1.94617	-0.003	-1.94525	-0.00304	-1.94494	-0.0029	-1.94983	-0.00402	-1.948	-0.0027	-1.94708	-0.00367	-1.94617	-0.01229	-1.94891	-0.09079
-1.94433	-0.00245	-1.94708	-0.00268	-1.94647	-0.00276	-1.94617	-0.00195	-1.94555	-0.00273	-1.94494	-0.00304	-1.94433	-0.00308	-1.94922	-0.00408	-1.94739	-0.00264	-1.94647	-0.00367	-1.94555	-0.01229	-1.94861	-0.09084
-1.94403	-0.00259	-1.94678	-0.0026	-1.94617	-0.00263	-1.94586	-0.00214	-1.94525	-0.0026	-1.94464	-0.00304	-1.94403	-0.00321	-1.94891	-0.00408	-1.94708	-0.00251	-1.94617	-0.00367	-1.94525	-0.01223	-1.9483	-0.09073
-1.94342	-0.00265	-1.94617	-0.00255	-1.94586	-0.00263	-1.94555	-0.00195	-1.94464	-0.0026	-1.94403	-0.00291	-1.94372	-0.00334	-1.94861	-0.00408	-1.94678	-0.00251	-1.94586	-0.00356	-1.94494	-0.01218	-1.94769	-0.09056
-1.94311	-0.00273	-1.94586	-0.00255	-1.94525	-0.00263	-1.94494	-0.00208	-1.94433	-0.00246	-1.94372	-0.00291	-1.94311	-0.00334	-1.9483	-0.00408	-1.94617	-0.00257	-1.94525	-0.00356	-1.94464	-0.01212	-1.94739	-0.09044
-1.94281	-0.00286	-1.94555	-0.00255	-1.94494	-0.00263	-1.94464	-0.00208	-1.94403	-0.00246	-1.94311	-0.00291	-1.94281	-0.00334	-1.948	-0.00434	-1.94586	-0.0027	-1.94494	-0.00356	-1.94403	-0.01212	-1.94708	-0.09033
-1.9422	-0.00273	-1.94494	-0.00233	-1.94464	-0.00249	-1.94433	-0.00195	-1.94342	-0.00246	-1.94281	-0.00291	-1.9425	-0.00347	-1.94739	-0.00434	-1.94555	-0.0027	-1.94464	-0.00367	-1.94372	-0.01212	-1.94647	-0.09033
-1.94189	-0.00273	-1.94464	-0.00233	-1.94403	-0.00249	-1.94372	-0.00195	-1.94311	-0.0026	-1.9425	-0.00285	-1.94189	-0.0036	-1.94708	-0.00434	-1.94494	-0.00264	-1.94403	-0.00367	-1.94342	-0.01212	-1.94617	-0.09021
-1.94128	-0.00245	-1.94403	-0.00214	-1.94372	-0.00235	-1.94342	-0.00201	-1.94281	-0.0026	-1.94189	-0.00291	-1.94159	-0.0036	-1.94678	-0.00434	-1.94464	-0.00264	-1.94372	-0.00367	-1.94281	-0.01218	-1.94586	-0.09026
-1.94098	-0.00245	-1.94372	-0.0022	-1.94342	-0.00235	-1.94311	-0.00201	-1.9422	-0.00273	-1.94159	-0.00277	-1.94098	-0.00347	-1.94647	-0.00446	-1.94433	-0.00251	-1.94342	-0.00367	-1.9425	-0.01212	-1.94555	-0.09015
-1.94037	-0.00232	-1.94342	-0.0022	-1.94281	-0.00222	-1.9425	-0.00201	-1.94189	-0.003	-1.94098	-0.00277	-1.94067	-0.00347	-1.94617	-0.00446	-1.94372	-0.00239	-1.94281	-0.00367	-1.9422	-0.01212	-1.94525	-0.09009
-1.94006	-0.00232	-1.94281	-0.0022	-1.9425	-0.00222	-1.9422	-0.00201	-1.94159	-0.003	-1.94067	-0.00277	-1.94037	-0.00334	-1.94555	-0.00446	-1.94342	-0.00227	-1.9425	-0.00367	-1.94159	-0.01212	-1.94464	-0.08998
-1.93976	-0.00218	-1.9425	-0.00214	-1.9422	-0.00222	-1.94189	-0.00201	-1.94098	-0.003	-1.94037	-0.00277	-1.93976	-0.00327	-1.94525	-0.00446	-1.94281	-0.00214	-1.9422	-0.00377	-1.94128	-0.01218	-1.94433	-0.08998
-1.93945	-0.00218	-1.9422	-0.00233	-1.94189	-0.00222	-1.94128	-0.00214	-1.94067	-0.003	-1.93976	-0.00277	-1.93945	-0.00321	-1.94494	-0.00465	-1.9425	-0.00214	-1.94159	-0.00388	-1.94098	-0.01223	-1.94403	-0.08998
-1.93884	-0.00232	-1.94159	-0.00227	-1.94128	-0.00222	-1.94098	-0.00228	-1.94037	-0.003	-1.93945	-0.00277	-1.93884	-0.00308	-1.94464	-0.00465	-1.9422	-0.00202	-1.94128	-0.00398	-1.94067	-0.01229	-1.94372	-0.08998
-1.93854	-0.00259	-1.94128	-0.00233	-1.94098	-0.00235	-1.94037	-0.00222	-1.94006	-0.00286	-1.93884	-0.00277	-1.93854	-0.00295	-1.94403	-0.00472	-1.94159	-0.00196	-1.94098	-0.00409	-1.94006	-0.01235	-1.94342	-0.08986
-1.93793	-0.00273	-1.94067	-0.00233	-1.94067	-0.00249	-1.94006	-0.00241	-1.93945	-0.00286	-1.93854	-0.00277	-1.93793	-0.00269	-1.94372	-0.00472	-1.94128	-0.00202	-1.94037	-0.00419	-1.93976	-0.01234	-1.94281	-0.08986
-1.93762	-0.003	-1.94037	-0.00233	-1.94006	-0.00249	-1.93945	-0.00228	-1.93915	-0.00273	-1.93823	-0.00277	-1.93762	-0.00256	-1.94342	-0.00459	-1.94067	-0.00189	-1.94006	-0.00419	-1.93915	-0.01234	-1.9425	-0.08986
-1.93731	-0.00314	-1.93976	-0.00247	-1.93976	-0.00263	-1.93915	-0.00214	-1.93884	-0.00273	-1.93762	-0.00277	-1.93731	-0.00256	-1.94311	-0.00446	-1.94037	-0.00208	-1.93976	-0.00413	-1.93884	-0.01234	-1.94189	-0.08986
-1.9367	-0.00327	-1.93945	-0.00247	-1.93945	-0.00263	-1.93854	-0.00195	-1.93823	-0.0026	-1.93731	-0.00277	-1.9367	-0.00256	-1.9425	-0.00446	-1.93976	-0.00214	-1.93915	-0.00419	-1.93854	-0.01234	-1.94159	-0.08992
-1.9364	-0.00327	-1.93915	-0.0026	-1.93884	-0.00276	-1.93823	-0.00195	-1.93793	-0.0026	-1.93701	-0.00277	-1.9364	-0.00256	-1.9422	-0.00446	-1.93945	-0.00232	-1.93884	-0.00409	-1.93823	-0.01239	-1.94128	-0.08992
-1.93609	-0.00327	-1.93884	-0.0026	-1.93854	-0.00263	-1.93793	-0.00187	-1.93762	-0.0026	-1.9364	-0.00264	-1.93609	-0.00256	-1.94189	-0.00434	-1.93915	-0.00239	-1.93854	-0.00398	-1.93762	-0.01245	-1.94067	-0.0898
-1.93548	-0.00327	-1.93823	-0.0026	-1.93823	-0.00249	-1.93731	-0.00187	-1.93701	-0.0026	-1.93609	-0.00264	-1.93548	-0.00256	-1.94159	-0.00421	-1.93854	-0.00239	-1.93793	-0.00388	-1.93731	-0.01245	-1.94037	-0.08975
-1.93518	-0.00314	-1.93793	-0.0026	-1.93762	-0.00249	-1.93701	-0.00187	-1.9367	-0.00246	-1.93579	-0.00264	-1.93518	-0.00264	-1.94098	-0.00408	-1.93823	-0.00258	-1.93762	-0.00377	-1.93701	-0.01245	-1.94006	-0.08975
-1.93457	-0.003	-1.93762	-0.00255	-1.93731	-0.00249	-1.9367	-0.00201	-1.9364	-0.00233	-1.93518	-0.00264	-1.93487	-0.0029	-1.94067	-0.00396	-1.93793	-0.00264	-1.93701	-0.00377	-1.9364	-0.01255	-1.93976	-0.08975
-1.93426	-0.00286	-1.93701	-0.00241	-1.93701	-0.00249	-1.93609	-0.00201	-1.93579	-0.00233	-1.93487	-0.00264	-1.93426	-0.00315	-1.94037	-0.00383	-1.93762	-0.00258	-1.9367	-0.00367	-1.93609	-0.01255	-1.93915	-0.0898
-1.93365	-0.00273	-1.9367	-0.00227	-1.9367	-0.00235	-1.93579	-0.00214	-1.93548	-0.00233	-1.93457	-0.00264	-1.93396	-0.00334	-1.94006	-0.00383	-1.93701	-0.00251	-1.9364	-0.00367	-1.93579	-0.01255	-1.93884	-0.0898
-1.93335	-0.00259	-1.9364	-0.00227	-1.93609	-0.00222	-1.93518	-0.00228	-1.93518	-0.00233	-1.93396	-0.00277	-1.93365	-0.00354	-1.93945	-0.00383	-1.9367	-0.00246	-1.93579	-0.00377	-1.93518	-0.0125	-1.93854	-0.08975
-1.93274	-0.00245	-1.93609	-0.00214	-1.93579	-0.00214	-1.93487	-0.00201	-1.93457	-0.00246	-1.93365	-0.00277	-1.93304	-0.00354	-1.93915	-0.00383	-1.9364	-0.00239	-1.93548	-0.00377	-1.93487	-0.01245	-1.93793	-0.08975
-1.93243	-0.00245	-1.93548	-0.00214	-1.93548	-0.002	-1.93457	-0.00201	-1.93426	-0.0026	-1.93335	-0.00277	-1.93274	-0.00354	-1.93884	-0.00402	-1.93579	-0.00233	-1.93518	-0.00377	-1.93457	-0.01245	-1.93762	-0.0898
-1.93213	-0.00232	-1.93518	-0.00214	-1.93518	-0.002	-1.93396	-0.00201	-1.93396	-0.00246	-1.93274	-0.00264	-1.93243	-0.0036	-1.93854	-0.00402	-1.93548	-0.00239	-1.93457	-0.00377	-1.93396	-0.01245	-1.93731	-0.08968
-1.93152	-0.00224	-1.93487	-0.00214	-1.93457	-0.00214	-1.93365	-0.00201	-1.93335	-0.00246	-1.93243	-0.00264	-1.93182	-0.0036	-1.93793	-0.00414	-1.93518	-0.00227	-1.93426	-0.00377	-1.93365	-0.01239	-1.9367	-0.08968
-1.93121	-0.00218	-1.93457	-0.002	-1.93426	-0.00214	-1.93335	-0.00201	-1.93304	-0.00252	-1.93182	-0.00264	-1.93152	-0.00353	-1.93762	-0.00421	-1.93457	-0.00227	-1.93396	-0.00377	-1.93335	-0.01239	-1.9364	-0.08968
-1.93091	-0.00218	-1.93426	-0.00173	-1.93365	-0.00235	-1.93274	-0.00201	-1.93274	-0.00252	-1.93152	-0.00277	-1.93091	-0.00353	-1.93731	-0.00434	-1.93426	-0.00227	-1.93335	-0.00388	-1.93274	-0.01228	-1.93609	-0.08968
-1.9303	-0.00218	-1.93396	-0.00173	-1.93335	-0.00249	-1.93243	-0.00201	-1.93213	-0.00252	-1.93121	-0.00277	-1.9306	-0.00353	-1.93701	-0.00446	-1.93396	-0.00227	-1.93304	-0.00398	-1.93243	-0.01223	-1.93579	-0.08968
-1.92999	-0.00218	-1.93365	-0.00159	-1.93304	-0.00249	-1.93213	-0.00174	-1.93182	-0.00233	-1.9306	-0.00264	-1.9303	-0.00347	-1.9364	-0.00446	-1.93335	-0.00227	-1.93274	-0.00388	-1.93182	-0.01223	-1.93518	-0.08968
-1.92969	-0.00232	-1.93304	-0.00145	-1.93243	-0.00263	-1.93152	-0.0016	-1.93152	-0.00233	-1.9303	-0.00277	-1.92999	-0.00347	-1.93609	-0.00446	-1.93304	-0.00214	-1.93213	-0.00388	-1.93152	-0.01223	-1.93487	-0.08968
-1.92908	-0.00232	-1.93274	-0.00145	-1.93213	-0.00268	-1.93121	-0.00153	-1.93091	-0.00219	-1.92999	-0.00264	-1.92938	-0.00347	-1.93579	-0.00446	-1.93274	-0.00202	-1.93182	-0.00388	-1.93121	-0.01223	-1.93426	-0.08957
-1.92877	-0.00245	-1.93243	-0.00145	-1.93152	-0.00255	-1.9306	-0.00147	-1.9306	-0.00219	-1.92938	-0.00277	-1.92908	-0.00347	-1.93518	-0.00446	-1.93213	-0.00189	-1.93152	-0.00377	-1.93091	-0.01223	-1.93396	-0.08951
-1.92816	-0.00259	-1.93213	-0.00165	-1.93121	-0.00255	-1.9303	-0.00153	-1.92999	-0.00233	-1.92908	-0.00277	-1.92877	-0.00347	-1.93487	-0.00446	-1.93182	-0.00189	-1.93091	-0.00367	-1.9303	-0.01223	-1.93365	-0.08951
-1.92785	-0.00259	-1.93152	-0.00186	-1.93091	-0.00255	-1.92999	-0.00147	-1.92969	-0.00225	-1.92846	-0.00277	-1.92816	-0.00347	-1.93457	-0.00459	-1.93121	-0.00189	-1.9306	-0.00367	-1.92999	-0.01223	-1.93304	-0.0894
-1.92724	-0.00245	-1.93121	-0.0022	-1.9303	-0.00255	-1.92969	-0.00153	-1.92938	-0.00219	-1.92816	-0.00264	-1.92785	-0.00347	-1.93426	-0.00472	-1.93091	-0.00202	-1.9303	-0.00367	-1.92938	-0.01228	-1.93274	-0.0894
-1.92694	-0.00245	-1.93091	-0.00247	-1.92999	-0.00268	-1.92908	-0.00166	-1.92877	-0.00219	-1.92785	-0.00272	-1.92755	-0.00334	-1.93396	-0.00485	-1.9303	-0.00208	-1.92969	-0.00356	-1.92908	-0.01223	-1.93243	-0.08928
-1.92663	-0.00245	-1.9306	-0.0026	-1.92969	-0.00268	-1.92877	-0.0016	-1.92846	-0.00219	-1.92724	-0.00272	-1.92694	-0.00321	-1.93335	-0.00497	-1.92999	-0.0022	-1.92938	-0.00356	-1.92877	-0.01229	-1.93213	-0.08928
-1.92602	-0.00218	-1.92999	-0.00268	-1.92908	-0.00268	-1.92846	-0.0016	-1.92816	-0.00233	-1.92694	-0.00277	-1.92663	-0.00321	-1.93304	-0.00504	-1.92969	-0.00232	-1.92908	-0.00356	-1.92816	-0.01229	-1.93182	-0.08928
-1.92572	-0.00204	-1.92969	-0.00288	-1.92877	-0.00263	-1.92785	-0.00174	-1.92755	-0.00233	-1.92663	-0.00277	-1.92633	-0.00327	-1.93274	-0.00504	-1.92908	-0.00232	-1.92846	-0.00356	-1.92785	-0.01229	-1.93152	-0.08928
-1.92511	-0.00177	-1.92938	-0.00288	-1.92846	-0.00263	-1.92755	-0.00187	-1.92724	-0.00246	-1.92602	-0.00277	-1.92572	-0.00314	-1.93243	-0.00491	-1.92877	-0.00239	-1.92816	-0.00346	-1.92755	-0.01229	-1.93091	-0.08916
-1.9248	-0.00149	-1.92877	-0.00288	-1.92785	-0.00268	-1.92724	-0.00208	-1.92663	-0.00246	-1.92572	-0.00297	-1.92541	-0.00314	-1.93182	-0.00497	-1.92816	-0.00245	-1.92785	-0.0035	-1.92694	-0.01223	-1.9306	-0.08928
-1.92419	-0.00122	-1.92846	-0.00282	-1.92755	-0.00263	-1.92663	-0.00222	-1.92633	-0.00233	-1.92541	-0.0031	-1.92511	-0.00308	-1.93152	-0.00472	-1.92785	-0.00245	-1.92724	-0.00356	-1.92663	-0.01228	-1.9303	-0.08928
-1.92389	-0.00108	-1.92816	-0.00282	-1.92724	-0.00263	-1.92633	-0.00222	-1.92602	-0.00233	-1.9248	-0.00323	-1.9245	-0.00308	-1.93121	-0.00459	-1.92755	-0.00245	-1.92694	-0.0035	-1.92602	-0.01229	-1.92999	-0.08933
-1.92358	-0.00108	-1.92755	-0.00274	-1.92694	-0.00263	-1.92602	-0.00222	-1.92541	-0.00233	-1.9245	-0.00336	-1.92419	-0.00308	-1.93091	-0.00446	-1.92694	-0.00239	-1.92663	-0.0035	-1.92572	-0.01229	-1.92938	-0.08933
-1.92297	-0.00122	-1.92724	-0.00268	-1.92633	-0.00263	-1.92572	-0.00222	-1.92511	-0.00233	-1.92419	-0.00323	-1.92389	-0.00321	-1.9303	-0.00434	-1.92663	-0.00245	-1.92602	-0.0035	-1.92541	-0.01229	-1.92908	-0.08928
-1.92267	-0.00122	-1.92694	-0.00255	-1.92602	-0.00249	-1.92511	-0.00222	-1.9248	-0.00246	-1.92358	-0.00317	-1.92328	-0.00321	-1.92999	-0.00421	-1.92633	-0.00232	-1.92572	-0.0035	-1.92511	-0.01229	-1.92877	-0.08916
-1.92236	-0.00122	-1.92663	-0.00255	-1.92572	-0.00249	-1.9248	-0.00222	-1.92419	-0.00266	-1.92328	-0.00317	-1.92297	-0.00334	-1.92969	-0.00421	-1.92602	-0.00232	-1.92541	-0.00361	-1.9245	-0.01223	-1.92816	-0.08916
-1.92175	-0.00142	-1.92633	-0.00255	-1.92511	-0.00249	-1.92419	-0.00235	-1.92389	-0.00266	-1.92297	-0.00304	-1.92236	-0.00334	-1.92938	-0.00421	-1.92541	-0.00214	-1.92511	-0.00361	-1.92419	-0.01218	-1.92785	-0.08922
-1.92145	-0.00142	-1.92572	-0.00241	-1.9248	-0.00235	-1.92389	-0.00235	-1.92358	-0.00273	-1.92236	-0.00304	-1.92206	-0.00353	-1.92877	-0.00421	-1.92511	-0.00202	-1.9245	-0.00371	-1.92389	-0.01201	-1.92755	-0.08922
-1.92084	-0.00155	-1.92541	-0.00227	-1.9245	-0.00235	-1.92358	-0.00249	-1.92297	-0.00273	-1.92206	-0.00291	-1.92145	-0.0036	-1.92846	-0.00421	-1.9248	-0.00196	-1.92419	-0.00371	-1.92328	-0.01201	-1.92724	-0.0891
-1.92053	-0.00169	-1.92511	-0.00227	-1.92389	-0.00249	-1.92297	-0.00255	-1.92267	-0.00286	-1.92145	-0.00291	-1.92114	-0.00366	-1.92816	-0.00434	-1.92419	-0.00208	-1.92358	-0.00377	-1.92297	-0.01196	-1.92663	-0.08893
-1.91992	-0.00183	-1.9245	-0.00241	-1.92358	-0.00249	-1.92267	-0.00255	-1.92236	-0.003	-1.92114	-0.00291	-1.92053	-0.00366	-1.92785	-0.00434	-1.92389	-0.00214	-1.92328	-0.00371	-1.92236	-0.01196	-1.92633	-0.08899
-1.91961	-0.00196	-1.92419	-0.00247	-1.92328	-0.00263	-1.92236	-0.00255	-1.92175	-0.00306	-1.92053	-0.00291	-1.92022	-0.00366	-1.92755	-0.0044	-1.92358	-0.00208	-1.92297	-0.00377	-1.92206	-0.01191	-1.92602	-0.08899
-1.91931	-0.0021	-1.92389	-0.00241	-1.92297	-0.00276	-1.92175	-0.00255	-1.92145	-0.003	-1.92022	-0.00291	-1.91961	-0.00366	-1.92724	-0.0044	-1.92297	-0.00233	-1.92236	-0.00371	-1.92175	-0.01185	-1.92541	-0.08899
-1.9187	-0.00224	-1.92328	-0.00241	-1.92236	-0.0029	-1.92145	-0.00255	-1.92114	-0.00306	-1.91992	-0.00291	-1.91931	-0.00366	-1.92663	-0.00446	-1.92267	-0.00233	-1.92206	-0.00371	-1.92114	-0.0118	-1.92511	-0.08882
-1.91839	-0.00224	-1.92297	-0.00255	-1.92206	-0.00303	-1.92114	-0.00255	-1.92053	-0.00306	-1.91931	-0.00277	-1.919	-0.00366	-1.92633	-0.00446	-1.92206	-0.00239	-1.92175	-0.00361	-1.92084	-0.01186	-1.9245	-0.08882
-1.91778	-0.00218	-1.92267	-0.00255	-1.92145	-0.00296	-1.92084	-0.00255	-1.92022	-0.00306	-1.919	-0.00264	-1.91839	-0.00366	-1.92602	-0.00446	-1.92175	-0.00251	-1.92114	-0.00361	-1.92053	-0.01186	-1.92419	-0.08882
-1.91748	-0.00218	-1.92206	-0.00282	-1.92114	-0.00309	-1.92022	-0.00255	-1.91992	-0.00306	-1.91839	-0.00277	-1.91809	-0.0036	-1.92572	-0.00446	-1.92145	-0.00264	-1.92084	-0.00361	-1.91992	-0.01185	-1.92358	-0.08887
-1.91687	-0.00218	-1.92175	-0.00296	-1.92084	-0.00296	-1.91992	-0.00241	-1.91961	-0.00313	-1.91809	-0.00277	-1.91778	-0.00347	-1.92541	-0.00459	-1.92084	-0.00282	-1.92053	-0.0035	-1.91961	-0.01185	-1.92328	-0.0887
-1.91656	-0.00218	-1.92145	-0.00329	-1.92022	-0.0029	-1.91961	-0.00241	-1.919	-0.00319	-1.91748	-0.00277	-1.91717	-0.00347	-1.92511	-0.00459	-1.92053	-0.00295	-1.91992	-0.00356	-1.91931	-0.01185	-1.92297	-0.0887
-1.91626	-0.00204	-1.92084	-0.00342	-1.91992	-0.0029	-1.91931	-0.00241	-1.9187	-0.00313	-1.91717	-0.00277	-1.91687	-0.0034	-1.9245	-0.00472	-1.92022	-0.00307	-1.91961	-0.00346	-1.9187	-0.01191	-1.92236	-0.0887
-1.91565	-0.00218	-1.92053	-0.00337	-1.91961	-0.00276	-1.9187	-0.00235	-1.91809	-0.003	-1.91687	-0.00277	-1.91656	-0.00327	-1.92419	-0.00472	-1.91961	-0.00319	-1.91931	-0.00346	-1.91839	-0.01191	-1.92206	-0.0887
-1.91534	-0.00218	-1.92022	-0.0035	-1.919	-0.00276	-1.91839	-0.00241	-1.91778	-0.00306	-1.91626	-0.00277	-1.91595	-0.00321	-1.92389	-0.00446	-1.91931	-0.00314	-1.919	-0.00324	-1.91778	-0.01186	-1.92175	-0.0887
-1.91473	-0.00232	-1.91961	-0.0035	-1.9187	-0.00276	-1.91809	-0.00241	-1.91748	-0.003	-1.91595	-0.00277	-1.91565	-0.00327	-1.92358	-0.00446	-1.919	-0.00319	-1.91839	-0.00324	-1.91748	-0.0118	-1.92114	-0.08875
-1.91443	-0.00232	-1.91931	-0.00356	-1.91839	-0.00276	-1.91748	-0.00228	-1.91687	-0.00306	-1.91565	-0.00277	-1.91504	-0.00327	-1.92328	-0.00446	-1.91839	-0.00314	-1.91809	-0.00324	-1.91717	-0.0118	-1.92084	-0.08875
-1.91382	-0.00245	-1.919	-0.00356	-1.91809	-0.00276	-1.91717	-0.00228	-1.91656	-0.00313	-1.91504	-0.00264	-1.91473	-0.00308	-1.92267	-0.00446	-1.91809	-0.00319	-1.91748	-0.00324	-1.91656	-0.0118	-1.92053	-0.0887
-1.91351	-0.00245	-1.9187	-0.0035	-1.91748	-0.00263	-1.91687	-0.00228	-1.91626	-0.00313	-1.91473	-0.00258	-1.91443	-0.00314	-1.92236	-0.00434	-1.91778	-0.00307	-1.91717	-0.00335	-1.91626	-0.01186	-1.91992	-0.08858
-1.91321	-0.00232	-1.91809	-0.0035	-1.91717	-0.00263	-1.91656	-0.00241	-1.91565	-0.00327	-1.91443	-0.00245	-1.91382	-0.00288	-1.92206	-0.00428	-1.91717	-0.00307	-1.91687	-0.00346	-1.91595	-0.01186	-1.91961	-0.08858
-1.91259	-0.00218	-1.91778	-0.00323	-1.91687	-0.00255	-1.91595	-0.00255	-1.91534	-0.0034	-1.91382	-0.00225	-1.91351	-0.00288	-1.92175	-0.00415	-1.91687	-0.00289	-1.91626	-0.00356	-1.91534	-0.0118	-1.91931	-0.08864
-1.91229	-0.00218	-1.91748	-0.00315	-1.91626	-0.00255	-1.91565	-0.00255	-1.91504	-0.00353	-1.91351	-0.00198	-1.9129	-0.00269	-1.92145	-0.00421	-1.91656	-0.00289	-1.91595	-0.00367	-1.91504	-0.0118	-1.9187	-0.08858
-1.91168	-0.00218	-1.91687	-0.00302	-1.91595	-0.00249	-1.91534	-0.00255	-1.91443	-0.0034	-1.9129	-0.00185	-1.91259	-0.00262	-1.92084	-0.00421	-1.91626	-0.00289	-1.91565	-0.00377	-1.91473	-0.01185	-1.91839	-0.08858
-1.91137	-0.00204	-1.91656	-0.00274	-1.91534	-0.00249	-1.91473	-0.00255	-1.91412	-0.0034	-1.91259	-0.00179	-1.91229	-0.00256	-1.92053	-0.00421	-1.91565	-0.00276	-1.91504	-0.00398	-1.91412	-0.01191	-1.91809	-0.08858
-1.91107	-0.00204	-1.91626	-0.00274	-1.91504	-0.00249	-1.91443	-0.00249	-1.91351	-0.00313	-1.91229	-0.00172	-1.91168	-0.00256	-1.91992	-0.00421	-1.91534	-0.00276	-1.91473	-0.00425	-1.91382	-0.01191	-1.91778	-0.08858
-1.91046	-0.00204	-1.91565	-0.00255	-1.91473	-0.00249	-1.91412	-0.00255	-1.91321	-0.00273	-1.91168	-0.0014	-1.91137	-0.00243	-1.91961	-0.00421	-1.91473	-0.00251	-1.91443	-0.00435	-1.91351	-0.01196	-1.91717	-0.08847
-1.90985	-0.00218	-1.91534	-0.00268	-1.91412	-0.00249	-1.91351	-0.00255	-1.91259	-0.0026	-1.91137	-0.00126	-1.91107	-0.00243	-1.91931	-0.00421	-1.91443	-0.00239	-1.91382	-0.00435	-1.9129	-0.01201	-1.91687	-0.08847
-1.90954	-0.00218	-1.91504	-0.00274	-1.91382	-0.00235	-1.91321	-0.00249	-1.91229	-0.00246	-1.91076	-0.00126	-1.91046	-0.00249	-1.919	-0.00421	-1.91412	-0.00232	-1.91351	-0.0043	-1.91259	-0.01201	-1.91626	-0.08835
-1.90924	-0.00218	-1.91443	-0.00288	-1.91351	-0.00235	-1.9129	-0.00255	-1.91198	-0.00233	-1.91046	-0.00145	-1.91015	-0.00249	-1.91839	-0.00421	-1.91351	-0.00227	-1.91321	-0.0043	-1.91229	-0.01196	-1.91595	-0.08835
-1.90863	-0.00218	-1.91412	-0.00288	-1.9129	-0.00235	-1.91229	-0.00235	-1.91137	-0.00233	-1.90985	-0.0014	-1.90985	-0.00255	-1.91809	-0.00421	-1.91321	-0.00214	-1.91259	-0.0043	-1.91198	-0.01196	-1.91565	-0.0883
-1.90832	-0.00218	-1.91382	-0.00302	-1.91259	-0.00249	-1.91198	-0.00228	-1.91107	-0.00233	-1.90954	-0.00145	-1.90924	-0.00255	-1.91778	-0.00421	-1.9129	-0.00214	-1.91229	-0.0043	-1.91137	-0.01191	-1.91504	-0.08835
-1.90771	-0.00191	-1.91351	-0.00302	-1.91229	-0.00249	-1.91168	-0.0022	-1.91046	-0.00233	-1.90924	-0.00172	-1.90893	-0.00236	-1.91748	-0.00434	-1.91259	-0.00202	-1.91198	-0.0043	-1.91107	-0.01185	-1.91473	-0.08835
-1.90741	-0.00163	-1.9129	-0.00296	-1.91168	-0.00268	-1.91107	-0.00201	-1.91015	-0.00233	-1.90893	-0.00185	-1.90863	-0.00242	-1.91687	-0.00434	-1.91198	-0.00189	-1.91137	-0.0043	-1.91076	-0.0118	-1.91443	-0.08835
-1.9068	-0.00149	-1.91259	-0.00302	-1.91137	-0.00263	-1.91076	-0.00174	-1.90985	-0.00246	-1.90832	-0.00198	-1.90802	-0.00236	-1.91656	-0.00421	-1.91168	-0.00195	-1.91107	-0.0043	-1.91015	-0.0118	-1.91382	-0.08823
-1.90649	-0.00136	-1.91229	-0.00296	-1.91076	-0.00263	-1.91046	-0.00174	-1.90924	-0.00252	-1.90802	-0.00217	-1.90771	-0.00236	-1.91626	-0.00434	-1.91107	-0.00183	-1.91046	-0.00419	-1.90985	-0.01169	-1.91351	-0.08823
-1.90619	-0.00136	-1.91168	-0.00288	-1.91046	-0.00255	-1.90985	-0.00174	-1.90893	-0.00266	-1.90771	-0.00231	-1.90741	-0.0023	-1.91595	-0.00434	-1.91076	-0.0017	-1.91015	-0.00409	-1.90954	-0.01164	-1.91321	-0.08812
-1.90558	-0.00136	-1.91137	-0.00274	-1.91015	-0.00255	-1.90954	-0.00174	-1.90863	-0.00252	-1.9071	-0.00238	-1.9071	-0.0023	-1.91565	-0.00434	-1.91046	-0.00158	-1.90985	-0.00388	-1.90893	-0.01164	-1.91259	-0.08812
-1.90527	-0.00155	-1.91107	-0.0026	-1.90954	-0.00255	-1.90924	-0.00174	-1.90832	-0.00252	-1.9068	-0.0027	-1.90649	-0.0023	-1.91534	-0.00446	-1.91015	-0.00152	-1.90924	-0.00367	-1.90863	-0.01165	-1.91229	-0.088
-1.90466	-0.00169	-1.91046	-0.00247	-1.90924	-0.00255	-1.90863	-0.00166	-1.90771	-0.00252	-1.90649	-0.0027	-1.90619	-0.0023	-1.91473	-0.00446	-1.90954	-0.0014	-1.90893	-0.00367	-1.90832	-0.01159	-1.91198	-0.088
-1.90436	-0.00196	-1.91015	-0.00233	-1.90893	-0.00241	-1.90832	-0.00153	-1.90741	-0.0026	-1.90619	-0.00277	-1.90558	-0.00236	-1.91443	-0.00446	-1.90924	-0.0014	-1.90832	-0.00356	-1.90771	-0.01153	-1.91168	-0.088
-1.90374	-0.00224	-1.90985	-0.00233	-1.90832	-0.00241	-1.90771	-0.00147	-1.9068	-0.00266	-1.90558	-0.00291	-1.90527	-0.00249	-1.91412	-0.00446	-1.90893	-0.0014	-1.90802	-0.00356	-1.90741	-0.01153	-1.91107	-0.088
-1.90344	-0.00237	-1.90954	-0.00233	-1.90802	-0.00235	-1.90741	-0.00153	-1.90649	-0.00266	-1.90527	-0.00291	-1.90497	-0.00243	-1.91382	-0.00453	-1.90863	-0.0014	-1.90741	-0.00356	-1.9071	-0.01153	-1.91076	-0.088
-1.90313	-0.00251	-1.90893	-0.00233	-1.90741	-0.00241	-1.9071	-0.00133	-1.90588	-0.00266	-1.90497	-0.00291	-1.90436	-0.00243	-1.91351	-0.00459	-1.90832	-0.00146	-1.9071	-0.00356	-1.90649	-0.01164	-1.91046	-0.088
-1.90252	-0.00251	-1.90863	-0.00233	-1.9071	-0.00241	-1.90649	-0.00133	-1.90558	-0.0026	-1.90466	-0.00277	-1.90405	-0.00262	-1.91321	-0.00466	-1.90771	-0.00146	-1.9068	-0.00346	-1.90619	-0.0117	-1.91015	-0.08806
-1.90222	-0.00232	-1.90832	-0.00233	-1.9068	-0.00241	-1.90619	-0.00133	-1.90527	-0.0026	-1.90405	-0.00277	-1.90374	-0.00256	-1.91259	-0.00472	-1.90741	-0.00152	-1.90649	-0.00356	-1.90588	-0.01164	-1.90954	-0.08806
-1.90191	-0.00218	-1.90802	-0.00241	-1.90619	-0.00255	-1.90558	-0.00139	-1.90466	-0.0026	-1.90374	-0.00264	-1.90313	-0.00256	-1.91229	-0.00472	-1.9071	-0.00165	-1.90588	-0.00346	-1.90527	-0.01164	-1.90924	-0.088
-1.9013	-0.00204	-1.90741	-0.0026	-1.90588	-0.00263	-1.90527	-0.00126	-1.90436	-0.00273	-1.90344	-0.00264	-1.90283	-0.00243	-1.91198	-0.00472	-1.90649	-0.00183	-1.90558	-0.00356	-1.90497	-0.01164	-1.90893	-0.088
-1.901	-0.00191	-1.9071	-0.0026	-1.90558	-0.00263	-1.90497	-0.00126	-1.90405	-0.00273	-1.90283	-0.00251	-1.90222	-0.00236	-1.91168	-0.00472	-1.90619	-0.00195	-1.90497	-0.00356	-1.90466	-0.01169	-1.90832	-0.088
-1.90039	-0.00177	-1.9068	-0.00274	-1.90497	-0.00263	-1.90466	-0.00126	-1.90344	-0.00281	-1.90252	-0.00238	-1.90191	-0.00217	-1.91107	-0.00472	-1.90588	-0.00208	-1.90466	-0.00356	-1.90405	-0.01169	-1.90802	-0.08806
-1.90008	-0.00163	-1.90649	-0.00288	-1.90466	-0.00263	-1.90405	-0.00139	-1.90313	-0.003	-1.90222	-0.00219	-1.90161	-0.0021	-1.91076	-0.00472	-1.90527	-0.00232	-1.90436	-0.00356	-1.90374	-0.01169	-1.90771	-0.08806
-1.89978	-0.00163	-1.90619	-0.00296	-1.90436	-0.00263	-1.90374	-0.00139	-1.90252	-0.003	-1.90161	-0.00225	-1.9013	-0.0021	-1.91046	-0.00472	-1.90497	-0.00245	-1.90405	-0.00356	-1.90344	-0.01169	-1.9071	-0.08794
-1.89917	-0.00149	-1.90558	-0.00282	-1.90374	-0.00276	-1.90344	-0.00139	-1.90222	-0.003	-1.9013	-0.00211	-1.90069	-0.0021	-1.90985	-0.00472	-1.90466	-0.00245	-1.90344	-0.00356	-1.90283	-0.01169	-1.9068	-0.08789
-1.89886	-0.00149	-1.90527	-0.00288	-1.90344	-0.00296	-1.90283	-0.00133	-1.90191	-0.003	-1.901	-0.00211	-1.90039	-0.00223	-1.90954	-0.00472	-1.90436	-0.00239	-1.90313	-0.00367	-1.90252	-0.01163	-1.90619	-0.08777
-1.89856	-0.00149	-1.90497	-0.00288	-1.90313	-0.00309	-1.90252	-0.00133	-1.9013	-0.00286	-1.90039	-0.00211	-1.90008	-0.0023	-1.90924	-0.00459	-1.90374	-0.00245	-1.90283	-0.00367	-1.90191	-0.01169	-1.90588	-0.08782
-1.89795	-0.00122	-1.90466	-0.00288	-1.90252	-0.00323	-1.90191	-0.00147	-1.901	-0.00273	-1.90008	-0.00211	-1.89947	-0.00262	-1.90893	-0.00459	-1.90344	-0.00245	-1.90252	-0.00367	-1.90161	-0.01169	-1.90558	-0.08782
-1.89764	-0.00122	-1.90405	-0.00274	-1.90222	-0.00337	-1.90161	-0.00147	-1.90039	-0.0026	-1.89978	-0.00225	-1.89917	-0.00262	-1.90832	-0.00459	-1.90313	-0.00245	-1.90191	-0.00367	-1.9013	-0.01169	-1.90527	-0.08782
-1.89703	-0.00136	-1.90374	-0.00274	-1.90161	-0.0035	-1.9013	-0.00147	-1.90008	-0.00246	-1.89917	-0.00251	-1.89886	-0.00269	-1.90802	-0.00446	-1.90252	-0.00245	-1.90161	-0.00367	-1.90069	-0.01169	-1.90497	-0.08782
-1.89673	-0.00136	-1.90344	-0.0026	-1.9013	-0.0035	-1.90069	-0.0016	-1.89978	-0.00246	-1.89886	-0.00264	-1.89825	-0.00295	-1.90771	-0.00446	-1.90222	-0.00245	-1.901	-0.00371	-1.90039	-0.01164	-1.90436	-0.08777
-1.89642	-0.00177	-1.90283	-0.0026	-1.901	-0.00337	-1.90039	-0.0016	-1.89917	-0.00233	-1.89856	-0.00277	-1.89795	-0.00295	-1.90741	-0.00446	-1.90191	-0.00245	-1.90069	-0.00382	-1.90008	-0.01159	-1.90405	-0.08782
-1.89581	-0.00191	-1.90252	-0.00247	-1.90039	-0.00331	-1.90008	-0.0016	-1.89886	-0.00246	-1.89795	-0.00291	-1.89764	-0.00295	-1.9068	-0.00446	-1.9013	-0.00245	-1.90039	-0.00371	-1.89978	-0.01169	-1.90344	-0.08782
-1.8955	-0.00191	-1.90222	-0.00247	-1.90008	-0.00337	-1.89978	-0.0016	-1.89856	-0.0026	-1.89764	-0.00291	-1.89703	-0.00282	-1.90649	-0.00434	-1.901	-0.00245	-1.89978	-0.00371	-1.89917	-0.01169	-1.90313	-0.08782
-1.89489	-0.00204	-1.90191	-0.00247	-1.89978	-0.00331	-1.89917	-0.0016	-1.89795	-0.00273	-1.89703	-0.00304	-1.89673	-0.00282	-1.90619	-0.00428	-1.90069	-0.00239	-1.89947	-0.00361	-1.89886	-0.01175	-1.90283	-0.08776
-1.89459	-0.00204	-1.9013	-0.0026	-1.89917	-0.00331	-1.89886	-0.00147	-1.89764	-0.00273	-1.89673	-0.00304	-1.89611	-0.00269	-1.90558	-0.00434	-1.90008	-0.00245	-1.89917	-0.00361	-1.89856	-0.01164	-1.90252	-0.08771
-1.89428	-0.00218	-1.901	-0.0026	-1.89886	-0.00331	-1.89825	-0.0016	-1.89734	-0.00273	-1.89642	-0.00291	-1.89581	-0.00256	-1.90527	-0.00434	-1.89978	-0.00245	-1.89856	-0.0035	-1.89795	-0.01164	-1.90191	-0.08765
-1.89367	-0.00218	-1.90069	-0.0026	-1.89856	-0.00344	-1.89795	-0.0016	-1.89703	-0.00286	-1.89581	-0.00291	-1.8952	-0.00256	-1.90497	-0.00446	-1.89947	-0.00245	-1.89825	-0.00329	-1.89764	-0.01164	-1.90161	-0.08754
-1.89337	-0.00218	-1.90008	-0.00255	-1.89795	-0.00344	-1.89764	-0.0016	-1.89642	-0.00273	-1.8955	-0.00291	-1.89489	-0.00256	-1.90466	-0.00446	-1.89886	-0.00245	-1.89764	-0.00314	-1.89703	-0.01164	-1.901	-0.08754
-1.89276	-0.00218	-1.89978	-0.00255	-1.89764	-0.00317	-1.89734	-0.00154	-1.89611	-0.00273	-1.8952	-0.00277	-1.89459	-0.00256	-1.90405	-0.00446	-1.89856	-0.00245	-1.89734	-0.00303	-1.89673	-0.01175	-1.90069	-0.08742
-1.89245	-0.00191	-1.89947	-0.00241	-1.89734	-0.00323	-1.89673	-0.00154	-1.8955	-0.00273	-1.89459	-0.00264	-1.89398	-0.00256	-1.90374	-0.00446	-1.89825	-0.00232	-1.89703	-0.00293	-1.89642	-0.01175	-1.90039	-0.0873
-1.89215	-0.00163	-1.89886	-0.00233	-1.89673	-0.00323	-1.89642	-0.00168	-1.8952	-0.00273	-1.89428	-0.00251	-1.89367	-0.00262	-1.90313	-0.00446	-1.89795	-0.0022	-1.89642	-0.00287	-1.89581	-0.01175	-1.89978	-0.08725
-1.89154	-0.00136	-1.89856	-0.0022	-1.89642	-0.00323	-1.89611	-0.00181	-1.89489	-0.00273	-1.89367	-0.00251	-1.89337	-0.00262	-1.90283	-0.00446	-1.89734	-0.00208	-1.89611	-0.00303	-1.8955	-0.01181	-1.89947	-0.0873
-1.89123	-0.00108	-1.89825	-0.00214	-1.89611	-0.00323	-1.89581	-0.00195	-1.89428	-0.0026	-1.89337	-0.00251	-1.89276	-0.00262	-1.90252	-0.00446	-1.89703	-0.00195	-1.8955	-0.00298	-1.8952	-0.01181	-1.89917	-0.0873
-1.89093	-0.000947251	-1.89764	-0.0022	-1.8955	-0.00323	-1.8952	-0.00228	-1.89398	-0.0026	-1.89306	-0.00264	-1.89245	-0.00262	-1.90191	-0.00446	-1.89642	-0.00195	-1.8952	-0.00298	-1.89459	-0.01186	-1.89886	-0.08724
-1.89032	-0.000753029	-1.89734	-0.0022	-1.8952	-0.00323	-1.89489	-0.00228	-1.89367	-0.0026	-1.89245	-0.00264	-1.89215	-0.00262	-1.90161	-0.00446	-1.89611	-0.00195	-1.89489	-0.00319	-1.89428	-0.01186	-1.89856	-0.08724
-1.89001	-0.000537746	-1.89703	-0.0022	-1.89489	-0.00315	-1.89428	-0.00222	-1.89306	-0.00273	-1.89215	-0.00264	-1.89154	-0.00262	-1.9013	-0.00446	-1.89581	-0.00208	-1.89459	-0.00329	-1.89398	-0.01181	-1.89795	-0.08719
-1.88971	-0.000537746	-1.89642	-0.0022	-1.89428	-0.00296	-1.89398	-0.00222	-1.89276	-0.00273	-1.89184	-0.00264	-1.89123	-0.00262	-1.901	-0.00452	-1.8955	-0.0022	-1.89398	-0.00329	-1.89367	-0.01181	-1.89764	-0.08707
-1.8891	-0.000264113	-1.89611	-0.0022	-1.89398	-0.00296	-1.89367	-0.00214	-1.89245	-0.00273	-1.89123	-0.00264	-1.89093	-0.00262	-1.90039	-0.0044	-1.89489	-0.0022	-1.89367	-0.0035	-1.89306	-0.01175	-1.89703	-0.08702
-1.88879	-0.000126405	-1.89581	-0.0022	-1.89367	-0.00296	-1.89337	-0.00181	-1.89184	-0.00273	-1.89093	-0.00264	-1.89032	-0.00262	-1.90008	-0.00414	-1.89459	-0.0022	-1.89337	-0.0035	-1.89276	-0.01181	-1.89673	-0.08707
-1.88818	6.78475e-05	-1.8955	-0.00214	-1.89306	-0.00296	-1.89276	-0.00168	-1.89154	-0.00273	-1.89062	-0.00264	-1.89001	-0.00262	-1.89978	-0.00389	-1.89428	-0.00232	-1.89276	-0.0035	-1.89245	-0.01181	-1.89642	-0.08696
-1.88787	0.000147229	-1.89489	-0.00206	-1.89276	-0.00296	-1.89245	-0.00154	-1.89123	-0.00273	-1.89001	-0.00264	-1.88971	-0.00275	-1.89917	-0.00357	-1.89367	-0.00245	-1.89245	-0.0035	-1.89215	-0.01181	-1.89581	-0.08696
-1.88757	0.000147229	-1.89459	-0.00192	-1.89245	-0.00296	-1.89215	-0.00154	-1.89062	-0.00273	-1.88971	-0.0027	-1.8891	-0.00301	-1.89886	-0.00332	-1.89337	-0.00245	-1.89184	-0.0035	-1.89154	-0.0117	-1.8955	-0.0869
-1.88696	0.000147229	-1.89428	-0.00179	-1.89184	-0.00296	-1.89154	-0.00141	-1.89032	-0.0026	-1.8894	-0.00264	-1.88879	-0.00327	-1.89856	-0.00332	-1.89306	-0.00245	-1.89154	-0.0035	-1.89123	-0.01164	-1.8952	-0.0869
-1.88665	0.000147229	-1.89367	-0.00173	-1.89154	-0.00296	-1.89123	-0.00127	-1.89001	-0.0026	-1.88879	-0.00264	-1.88849	-0.00346	-1.89795	-0.00319	-1.89245	-0.00245	-1.89123	-0.0035	-1.89062	-0.01164	-1.89489	-0.08684
-1.88635	-0.000126405	-1.89337	-0.00179	-1.89123	-0.00296	-1.89093	-0.00127	-1.88971	-0.00246	-1.88849	-0.00264	-1.88787	-0.00353	-1.89764	-0.00313	-1.89215	-0.00245	-1.89093	-0.0035	-1.89032	-0.01159	-1.89428	-0.08689
-1.88574	-0.000537746	-1.89306	-0.00192	-1.89093	-0.00296	-1.89032	-0.00114	-1.8891	-0.00233	-1.88818	-0.00264	-1.88757	-0.00372	-1.89734	-0.00294	-1.89184	-0.00245	-1.89032	-0.00361	-1.89001	-0.01148	-1.89398	-0.08701
-1.88543	-0.00081138	-1.89276	-0.00192	-1.89032	-0.00276	-1.89001	-0.00114	-1.88879	-0.00219	-1.88787	-0.00264	-1.88696	-0.00353	-1.89703	-0.00281	-1.89123	-0.00245	-1.89001	-0.00361	-1.8894	-0.01143	-1.89367	-0.08701
-1.88513	-0.000947251	-1.89215	-0.00206	-1.89001	-0.00276	-1.88971	-0.001	-1.88849	-0.00219	-1.88726	-0.00251	-1.88665	-0.00347	-1.89673	-0.00269	-1.89093	-0.00232	-1.88971	-0.0035	-1.8891	-0.01143	-1.89306	-0.08696
-1.88452	-0.00122	-1.89184	-0.00214	-1.88971	-0.00276	-1.8891	-0.000866395	-1.88787	-0.00219	-1.88696	-0.00264	-1.88604	-0.00334	-1.89611	-0.00281	-1.89032	-0.0022	-1.8891	-0.00356	-1.88879	-0.01143	-1.89276	-0.08696
-1.88421	-0.00149	-1.89154	-0.00233	-1.8891	-0.00263	-1.88879	-0.000924778	-1.88757	-0.00233	-1.88665	-0.00264	-1.88574	-0.00321	-1.89581	-0.00281	-1.89001	-0.00208	-1.88879	-0.0035	-1.88818	-0.01132	-1.89245	-0.08701
-1.88391	-0.00177	-1.89093	-0.00247	-1.88879	-0.00249	-1.88849	-0.000924778	-1.88726	-0.00219	-1.88604	-0.00264	-1.88543	-0.00308	-1.8955	-0.00287	-1.88971	-0.00195	-1.88849	-0.0034	-1.88787	-0.01133	-1.89215	-0.08701
-1.8833	-0.00204	-1.89062	-0.0026	-1.88849	-0.00249	-1.88787	-0.000985125	-1.88696	-0.00233	-1.88574	-0.00264	-1.88482	-0.00282	-1.8952	-0.003	-1.8891	-0.00165	-1.88787	-0.0034	-1.88757	-0.01127	-1.89154	-0.08701
-1.88299	-0.00218	-1.89032	-0.0026	-1.88818	-0.00249	-1.88757	-0.000985125	-1.88635	-0.00233	-1.88513	-0.00251	-1.88452	-0.00282	-1.89489	-0.00325	-1.88879	-0.00152	-1.88757	-0.00319	-1.88696	-0.01122	-1.89123	-0.08701
-1.88269	-0.00218	-1.88971	-0.0026	-1.88757	-0.00235	-1.88726	-0.00112	-1.88604	-0.00246	-1.88482	-0.00251	-1.88421	-0.00256	-1.89428	-0.00344	-1.88849	-0.00146	-1.88726	-0.00319	-1.88665	-0.01116	-1.89093	-0.08696
-1.88208	-0.00232	-1.8894	-0.0026	-1.88726	-0.00235	-1.88665	-0.00106	-1.88574	-0.0026	-1.88421	-0.00251	-1.8836	-0.00256	-1.89398	-0.00351	-1.88787	-0.00146	-1.88665	-0.00319	-1.88635	-0.01122	-1.89032	-0.08696
-1.88177	-0.00232	-1.8891	-0.0026	-1.88665	-0.00235	-1.88635	-0.00126	-1.88513	-0.0026	-1.88391	-0.00238	-1.8833	-0.00256	-1.89367	-0.00376	-1.88757	-0.00146	-1.88635	-0.00319	-1.88574	-0.01111	-1.89001	-0.08701
-1.88147	-0.00232	-1.88879	-0.0026	-1.88635	-0.00241	-1.88604	-0.00139	-1.88482	-0.0026	-1.8836	-0.00225	-1.88299	-0.00256	-1.89337	-0.00389	-1.88696	-0.00158	-1.88574	-0.00324	-1.88543	-0.01117	-1.88971	-0.08701
-1.88086	-0.00232	-1.88849	-0.0026	-1.88604	-0.00235	-1.88543	-0.00139	-1.88452	-0.0026	-1.88299	-0.00238	-1.88238	-0.00269	-1.89306	-0.00402	-1.88665	-0.00152	-1.88543	-0.00319	-1.88513	-0.01111	-1.8894	-0.08684
-1.88055	-0.00245	-1.88787	-0.00233	-1.88574	-0.00255	-1.88513	-0.00166	-1.88391	-0.0026	-1.88269	-0.00238	-1.88208	-0.00269	-1.89245	-0.00414	-1.88635	-0.00165	-1.88513	-0.00319	-1.88452	-0.01117	-1.8891	-0.08684
-1.88025	-0.00245	-1.88757	-0.00214	-1.88513	-0.00249	-1.88482	-0.00174	-1.8836	-0.00273	-1.88208	-0.00238	-1.88147	-0.00295	-1.89215	-0.0044	-1.88574	-0.00183	-1.88452	-0.00335	-1.88421	-0.01117	-1.88849	-0.08672
-1.87963	-0.00245	-1.88726	-0.00186	-1.88482	-0.00268	-1.88421	-0.00187	-1.88299	-0.00273	-1.88177	-0.00238	-1.88116	-0.00295	-1.89184	-0.00434	-1.88543	-0.00183	-1.88421	-0.00335	-1.88391	-0.01111	-1.88818	-0.08672
-1.87933	-0.00251	-1.88665	-0.00165	-1.88452	-0.00268	-1.88391	-0.00201	-1.88269	-0.003	-1.88147	-0.00238	-1.88055	-0.00308	-1.89123	-0.00446	-1.88513	-0.00195	-1.8836	-0.00329	-1.8833	-0.011	-1.88787	-0.08672
-1.87872	-0.00237	-1.88635	-0.00145	-1.88391	-0.00276	-1.8833	-0.00214	-1.88208	-0.003	-1.88086	-0.00238	-1.88025	-0.00321	-1.89093	-0.00446	-1.88482	-0.00208	-1.8833	-0.00319	-1.88299	-0.011	-1.88726	-0.08672
-1.87841	-0.00245	-1.88604	-0.00145	-1.8836	-0.0029	-1.88299	-0.00214	-1.88177	-0.00327	-1.88055	-0.00238	-1.87994	-0.00308	-1.89062	-0.00446	-1.88452	-0.00195	-1.88299	-0.00314	-1.88269	-0.01095	-1.88696	-0.08672
-1.87811	-0.00232	-1.88543	-0.00138	-1.8833	-0.0029	-1.88269	-0.00214	-1.88116	-0.00327	-1.88025	-0.00251	-1.87933	-0.00321	-1.89032	-0.00441	-1.88391	-0.00195	-1.88238	-0.00314	-1.88208	-0.01089	-1.88665	-0.08661
-1.8775	-0.00232	-1.88513	-0.00132	-1.88269	-0.00303	-1.88208	-0.00208	-1.88086	-0.00327	-1.87963	-0.00264	-1.87902	-0.00321	-1.88971	-0.00446	-1.8836	-0.00195	-1.88208	-0.00314	-1.88177	-0.01095	-1.88604	-0.08661
-1.87719	-0.00218	-1.88452	-0.00132	-1.88238	-0.00303	-1.88177	-0.00208	-1.88055	-0.00327	-1.87933	-0.00264	-1.87872	-0.00321	-1.8894	-0.00453	-1.8833	-0.00195	-1.88147	-0.00308	-1.88116	-0.01095	-1.88574	-0.08661
-1.87658	-0.00218	-1.88421	-0.00132	-1.88208	-0.00303	-1.88147	-0.00228	-1.87994	-0.00313	-1.87902	-0.00264	-1.87811	-0.00308	-1.8891	-0.00446	-1.88269	-0.00183	-1.88116	-0.00303	-1.88086	-0.01095	-1.88543	-0.08661
-1.87628	-0.00177	-1.88391	-0.00145	-1.88177	-0.00296	-1.88116	-0.00228	-1.87963	-0.003	-1.87841	-0.00277	-1.8778	-0.00308	-1.88849	-0.00446	-1.88238	-0.0017	-1.88086	-0.00303	-1.88055	-0.01095	-1.88513	-0.08672
-1.87597	-0.00136	-1.8833	-0.00145	-1.88116	-0.00282	-1.88055	-0.00228	-1.87902	-0.00286	-1.87811	-0.00277	-1.8775	-0.00314	-1.88818	-0.00446	-1.88208	-0.00152	-1.88055	-0.00303	-1.87994	-0.011	-1.88452	-0.08672
-1.87536	-0.00108	-1.88299	-0.00165	-1.88086	-0.00282	-1.88025	-0.00222	-1.87872	-0.00273	-1.8778	-0.00277	-1.87689	-0.00308	-1.88787	-0.00459	-1.88147	-0.00146	-1.87994	-0.00293	-1.87963	-0.011	-1.88421	-0.08672
-1.87506	-0.000947251	-1.88269	-0.00179	-1.88055	-0.00296	-1.87994	-0.00228	-1.87841	-0.00273	-1.87719	-0.00277	-1.87658	-0.00314	-1.88757	-0.00459	-1.88116	-0.00133	-1.87963	-0.00287	-1.87933	-0.01111	-1.88391	-0.08661
-1.87445	-0.00081138	-1.88238	-0.00192	-1.87994	-0.00296	-1.87933	-0.00222	-1.8778	-0.00267	-1.87689	-0.00277	-1.87597	-0.00308	-1.88726	-0.00459	-1.88086	-0.00121	-1.87933	-0.00266	-1.87872	-0.01116	-1.8833	-0.08661
-1.87414	-0.000673618	-1.88177	-0.00206	-1.87963	-0.00296	-1.87902	-0.00228	-1.8775	-0.0026	-1.87658	-0.00277	-1.87567	-0.00308	-1.88665	-0.00485	-1.88055	-0.00103	-1.87872	-0.00266	-1.87841	-0.01116	-1.88299	-0.08661
-1.87353	-0.000537746	-1.88147	-0.0022	-1.87933	-0.00323	-1.87872	-0.00222	-1.87689	-0.0024	-1.87597	-0.00277	-1.87536	-0.00308	-1.88635	-0.00497	-1.87994	-0.00103	-1.87841	-0.00256	-1.87811	-0.01122	-1.88269	-0.08661
-1.87323	-0.000537746	-1.88086	-0.00233	-1.87872	-0.00344	-1.87811	-0.00222	-1.87658	-0.00227	-1.87567	-0.00264	-1.87475	-0.00295	-1.88604	-0.0051	-1.87963	-0.000959075	-1.87811	-0.00245	-1.8775	-0.01116	-1.88238	-0.08661
-1.87262	-0.000537746	-1.88055	-0.0026	-1.87841	-0.00358	-1.8778	-0.00208	-1.87628	-0.00233	-1.87536	-0.00264	-1.87445	-0.00282	-1.88574	-0.00541	-1.87933	-0.000900732	-1.8778	-0.00251	-1.87719	-0.01111	-1.88177	-0.08649
-1.87231	-0.000537746	-1.88025	-0.00274	-1.87811	-0.00358	-1.8775	-0.00208	-1.87567	-0.00219	-1.87475	-0.00277	-1.87384	-0.00269	-1.88513	-0.00554	-1.87902	-0.000900732	-1.8775	-0.00245	-1.87689	-0.01116	-1.88147	-0.08649
-1.8717	-0.000537746	-1.87963	-0.00302	-1.8775	-0.00358	-1.87689	-0.00208	-1.87536	-0.00206	-1.87445	-0.00277	-1.87353	-0.00256	-1.88482	-0.00554	-1.87841	-0.000835876	-1.87689	-0.00256	-1.87628	-0.01111	-1.88086	-0.08637
-1.8714	-0.000537746	-1.87933	-0.00315	-1.87719	-0.00358	-1.87658	-0.00214	-1.87475	-0.002	-1.87414	-0.00277	-1.87292	-0.00256	-1.88452	-0.00548	-1.87811	-0.000835876	-1.87658	-0.00266	-1.87597	-0.01111	-1.88055	-0.08637
-1.87109	-0.000537746	-1.87902	-0.00329	-1.87689	-0.00358	-1.87628	-0.00214	-1.87445	-0.00194	-1.87353	-0.00277	-1.87262	-0.00256	-1.88421	-0.00554	-1.8778	-0.000835876	-1.87628	-0.00277	-1.87536	-0.01116	-1.88025	-0.08637
-1.87048	-0.00081138	-1.87872	-0.00342	-1.87628	-0.00358	-1.87567	-0.00195	-1.87384	-0.00167	-1.87323	-0.00277	-1.87201	-0.0023	-1.8836	-0.00554	-1.8775	-0.000835876	-1.87567	-0.00303	-1.87506	-0.01122	-1.87994	-0.08637
-1.87017	-0.000947251	-1.87811	-0.00356	-1.87597	-0.00358	-1.87536	-0.00208	-1.87353	-0.00181	-1.87262	-0.00291	-1.8717	-0.00217	-1.8833	-0.00554	-1.87719	-0.000835876	-1.87536	-0.00314	-1.87475	-0.01122	-1.87933	-0.08621
-1.86956	-0.00114	-1.8778	-0.00356	-1.87567	-0.00364	-1.87506	-0.00208	-1.87323	-0.00194	-1.87231	-0.00304	-1.8714	-0.00192	-1.88299	-0.00541	-1.87689	-0.000959075	-1.87506	-0.00324	-1.87414	-0.01116	-1.87902	-0.08621
-1.86926	-0.00155	-1.8775	-0.0037	-1.87536	-0.00358	-1.87445	-0.00214	-1.87262	-0.00208	-1.87201	-0.00317	-1.87078	-0.00178	-1.88238	-0.00529	-1.87658	-0.00108	-1.87445	-0.00324	-1.87384	-0.01111	-1.87872	-0.08626
-1.86895	-0.00196	-1.87689	-0.00383	-1.87506	-0.00358	-1.87414	-0.00208	-1.87231	-0.00214	-1.8714	-0.0033	-1.87048	-0.00166	-1.88208	-0.00529	-1.87597	-0.00133	-1.87414	-0.00324	-1.87353	-0.01111	-1.87811	-0.08614
-1.86834	-0.00218	-1.87658	-0.00383	-1.87445	-0.00364	-1.87353	-0.00228	-1.8717	-0.00214	-1.87109	-0.00357	-1.87017	-0.00166	-1.88177	-0.0051	-1.87567	-0.00146	-1.87384	-0.00335	-1.87292	-0.01111	-1.8778	-0.08614
-1.86804	-0.00218	-1.87628	-0.00383	-1.87414	-0.00364	-1.87323	-0.00222	-1.8714	-0.00227	-1.87048	-0.0037	-1.86956	-0.00152	-1.88147	-0.00523	-1.87536	-0.00158	-1.87323	-0.00335	-1.87262	-0.01111	-1.8775	-0.08614
-1.86773	-0.00218	-1.87597	-0.00383	-1.87353	-0.00358	-1.87292	-0.00228	-1.87109	-0.00233	-1.87017	-0.00364	-1.86926	-0.00166	-1.88086	-0.0051	-1.87475	-0.0017	-1.87292	-0.00346	-1.87231	-0.01111	-1.87689	-0.08603
-1.86712	-0.00224	-1.87536	-0.0037	-1.87323	-0.00331	-1.87231	-0.00241	-1.87048	-0.00246	-1.86987	-0.00357	-1.86895	-0.00166	-1.88055	-0.00497	-1.87445	-0.00158	-1.87231	-0.00346	-1.8717	-0.01111	-1.87658	-0.08603
-1.86682	-0.00218	-1.87506	-0.00356	-1.87292	-0.00317	-1.87201	-0.00228	-1.87017	-0.00246	-1.86956	-0.00351	-1.86834	-0.00166	-1.88025	-0.00497	-1.87414	-0.00183	-1.87201	-0.00356	-1.8714	-0.01105	-1.87628	-0.08603
-1.86621	-0.00224	-1.87475	-0.0037	-1.87262	-0.00303	-1.8717	-0.00228	-1.86987	-0.00246	-1.86895	-0.00338	-1.86804	-0.00166	-1.87963	-0.00485	-1.87353	-0.00195	-1.8717	-0.00356	-1.87109	-0.011	-1.87597	-0.08591
-1.8659	-0.00224	-1.87414	-0.0037	-1.87201	-0.00303	-1.87109	-0.00235	-1.86926	-0.00233	-1.86865	-0.00324	-1.86773	-0.00166	-1.87933	-0.00472	-1.87323	-0.00213	-1.8714	-0.00356	-1.87048	-0.011	-1.87536	-0.08591
-1.86529	-0.00237	-1.87384	-0.0037	-1.8717	-0.0029	-1.87078	-0.00235	-1.86895	-0.00246	-1.86834	-0.00298	-1.86712	-0.00178	-1.87902	-0.00459	-1.87292	-0.0022	-1.87078	-0.00356	-1.87017	-0.01095	-1.87506	-0.08579
-1.86499	-0.00232	-1.87353	-0.0037	-1.87109	-0.00303	-1.87048	-0.00235	-1.86834	-0.00273	-1.86804	-0.00298	-1.86682	-0.00178	-1.87841	-0.00459	-1.87231	-0.00232	-1.87048	-0.00346	-1.86987	-0.01089	-1.87475	-0.08579
-1.86438	-0.00218	-1.87292	-0.0037	-1.87078	-0.00303	-1.86987	-0.00228	-1.86804	-0.00286	-1.86743	-0.00285	-1.86651	-0.0021	-1.87811	-0.00459	-1.87201	-0.00232	-1.87017	-0.00335	-1.86926	-0.01089	-1.87414	-0.08579
-1.86407	-0.00204	-1.87262	-0.00356	-1.87048	-0.00303	-1.86956	-0.00228	-1.86743	-0.00313	-1.86712	-0.00258	-1.8659	-0.0021	-1.8778	-0.00446	-1.8717	-0.0022	-1.86956	-0.00319	-1.86895	-0.0109	-1.87384	-0.08585
-1.86377	-0.00183	-1.87231	-0.00356	-1.87017	-0.00323	-1.86926	-0.00228	-1.86712	-0.0034	-1.86682	-0.00258	-1.8656	-0.0021	-1.8775	-0.00446	-1.87109	-0.00208	-1.86926	-0.00314	-1.86865	-0.01084	-1.87323	-0.08573
-1.86315	-0.00183	-1.8717	-0.00329	-1.86956	-0.00323	-1.86865	-0.00214	-1.86682	-0.00353	-1.86621	-0.00245	-1.86529	-0.00204	-1.87689	-0.00434	-1.87078	-0.00208	-1.86895	-0.00308	-1.86804	-0.01078	-1.87292	-0.08585
-1.86285	-0.00155	-1.8714	-0.00315	-1.86926	-0.00331	-1.86834	-0.00214	-1.86621	-0.00353	-1.8659	-0.00245	-1.86468	-0.00217	-1.87658	-0.00428	-1.87048	-0.00189	-1.86865	-0.00308	-1.86773	-0.01078	-1.87262	-0.08579
-1.86224	-0.00122	-1.87109	-0.00315	-1.86895	-0.00337	-1.86804	-0.00208	-1.8659	-0.00353	-1.8656	-0.00239	-1.86438	-0.0023	-1.87628	-0.00441	-1.86987	-0.00189	-1.86804	-0.00319	-1.86743	-0.01079	-1.87231	-0.08579
-1.86193	-0.00108	-1.87048	-0.00288	-1.86834	-0.0035	-1.86743	-0.00222	-1.8656	-0.00353	-1.86499	-0.00239	-1.86377	-0.0023	-1.87597	-0.00441	-1.86956	-0.00195	-1.86773	-0.00319	-1.86712	-0.01073	-1.8717	-0.08585
-1.86132	-0.000947251	-1.87017	-0.00288	-1.86804	-0.00358	-1.86712	-0.00228	-1.86499	-0.00353	-1.86468	-0.00252	-1.86346	-0.0023	-1.87536	-0.00428	-1.86926	-0.0017	-1.86743	-0.00324	-1.86651	-0.01068	-1.8714	-0.08585
-1.86102	-0.000947251	-1.86987	-0.00274	-1.86743	-0.00371	-1.86682	-0.00228	-1.86468	-0.00353	-1.86438	-0.00252	-1.86315	-0.0023	-1.87506	-0.00441	-1.86865	-0.00165	-1.86682	-0.00314	-1.86621	-0.01068	-1.87109	-0.08579
-1.86041	-0.00081138	-1.86956	-0.00274	-1.86712	-0.00404	-1.86621	-0.00234	-1.86438	-0.0034	-1.86377	-0.00272	-1.86254	-0.0023	-1.87475	-0.00459	-1.86834	-0.00158	-1.86651	-0.00308	-1.8656	-0.01068	-1.87048	-0.08579
-1.8601	-0.000537746	-1.86895	-0.00288	-1.86682	-0.00426	-1.8659	-0.00228	-1.86377	-0.0034	-1.86346	-0.00298	-1.86224	-0.0023	-1.87414	-0.00485	-1.86804	-0.0014	-1.8659	-0.00314	-1.86529	-0.01068	-1.87017	-0.08579
-1.8598	-0.000537746	-1.86865	-0.00288	-1.86621	-0.00453	-1.8656	-0.0022	-1.86346	-0.00327	-1.86315	-0.00317	-1.86163	-0.0023	-1.87384	-0.0051	-1.86743	-0.00133	-1.8656	-0.00303	-1.86499	-0.01078	-1.86987	-0.08579
-1.85919	-0.000537746	-1.86834	-0.00315	-1.8659	-0.00453	-1.86529	-0.0022	-1.86315	-0.00313	-1.86254	-0.0033	-1.86132	-0.00243	-1.87353	-0.00529	-1.86712	-0.00133	-1.86529	-0.00287	-1.86438	-0.01073	-1.86956	-0.08568
-1.85888	-0.000537746	-1.86773	-0.00329	-1.8656	-0.0044	-1.86468	-0.00201	-1.86254	-0.00313	-1.86224	-0.00343	-1.86071	-0.0023	-1.87292	-0.00523	-1.86651	-0.00133	-1.86499	-0.00282	-1.86407	-0.01084	-1.86895	-0.08568
-1.85827	-0.000537746	-1.86743	-0.00356	-1.86499	-0.00426	-1.86438	-0.00187	-1.86224	-0.00313	-1.86163	-0.00343	-1.86041	-0.0023	-1.87262	-0.00523	-1.86621	-0.00146	-1.86438	-0.00282	-1.86377	-0.01089	-1.86865	-0.08556
-1.85797	-0.000537746	-1.86712	-0.00383	-1.86468	-0.00399	-1.86407	-0.00174	-1.86193	-0.00313	-1.86132	-0.00343	-1.8601	-0.0023	-1.87231	-0.00516	-1.8659	-0.00133	-1.86407	-0.00272	-1.86315	-0.01089	-1.86804	-0.08556
-1.85736	-0.000673618	-1.86682	-0.00383	-1.86438	-0.00371	-1.86346	-0.0016	-1.86132	-0.003	-1.86102	-0.00343	-1.85949	-0.00236	-1.87201	-0.00503	-1.86529	-0.00146	-1.86346	-0.00272	-1.86285	-0.01095	-1.86773	-0.08545
-1.85705	-0.000673618	-1.86621	-0.00383	-1.86377	-0.00358	-1.86315	-0.0016	-1.86102	-0.00286	-1.86041	-0.0033	-1.85919	-0.0023	-1.8714	-0.00496	-1.86499	-0.00146	-1.86315	-0.00266	-1.86254	-0.01111	-1.86743	-0.08545
-1.85675	-0.000673618	-1.8659	-0.0037	-1.86346	-0.00358	-1.86285	-0.0016	-1.86071	-0.00279	-1.8601	-0.00317	-1.85858	-0.00236	-1.87109	-0.00471	-1.86468	-0.00146	-1.86285	-0.00277	-1.86193	-0.01105	-1.86712	-0.08545
-1.85614	-0.000673618	-1.8656	-0.0035	-1.86315	-0.00358	-1.86254	-0.0016	-1.8601	-0.00273	-1.8598	-0.00304	-1.85827	-0.00217	-1.87078	-0.00458	-1.86407	-0.00146	-1.86254	-0.00277	-1.86163	-0.01111	-1.86651	-0.08533
-1.85583	-0.000673618	-1.86499	-0.00342	-1.86285	-0.00358	-1.86224	-0.00147	-1.8598	-0.00273	-1.85919	-0.00304	-1.85797	-0.00217	-1.87048	-0.00458	-1.86377	-0.00158	-1.86193	-0.00293	-1.86132	-0.01111	-1.86621	-0.08533
-1.85553	-0.00081138	-1.86468	-0.00315	-1.86224	-0.00364	-1.86163	-0.00147	-1.85919	-0.00273	-1.85888	-0.00291	-1.85736	-0.00217	-1.86987	-0.00464	-1.86346	-0.00158	-1.86163	-0.00314	-1.86071	-0.01111	-1.8656	-0.08528
-1.85492	-0.000947251	-1.86438	-0.00302	-1.86193	-0.00358	-1.86132	-0.00147	-1.85888	-0.00273	-1.85827	-0.00291	-1.85705	-0.0023	-1.86956	-0.00446	-1.86285	-0.00158	-1.86132	-0.00324	-1.86041	-0.01105	-1.86529	-0.08533
-1.85461	-0.000947251	-1.86377	-0.00282	-1.86163	-0.0035	-1.86102	-0.00147	-1.85827	-0.0026	-1.85797	-0.00277	-1.85644	-0.0023	-1.86926	-0.00446	-1.86254	-0.0017	-1.86071	-0.00335	-1.8601	-0.01105	-1.86499	-0.08533
-1.8543	-0.000947251	-1.86346	-0.00274	-1.86132	-0.00344	-1.86041	-0.00147	-1.85797	-0.0026	-1.85736	-0.00277	-1.85614	-0.0023	-1.86895	-0.00458	-1.86224	-0.0017	-1.86041	-0.00346	-1.85949	-0.011	-1.86438	-0.08538
-1.85369	-0.00122	-1.86315	-0.0026	-1.86071	-0.00344	-1.8601	-0.00147	-1.85766	-0.0026	-1.85705	-0.00277	-1.85583	-0.00243	-1.86834	-0.00458	-1.86163	-0.00183	-1.8601	-0.00346	-1.85919	-0.011	-1.86407	-0.08533
-1.85339	-0.00155	-1.86254	-0.00274	-1.86041	-0.00331	-1.8598	-0.00147	-1.85705	-0.00266	-1.85675	-0.00277	-1.85522	-0.0023	-1.86804	-0.00458	-1.86132	-0.0017	-1.85949	-0.0034	-1.85888	-0.01089	-1.86377	-0.08538
-1.85278	-0.00163	-1.86224	-0.00274	-1.8601	-0.00317	-1.85919	-0.00147	-1.85675	-0.00266	-1.85614	-0.00277	-1.85492	-0.0023	-1.86773	-0.00458	-1.86102	-0.0017	-1.85919	-0.0034	-1.85858	-0.01089	-1.86315	-0.08538
-1.85247	-0.00177	-1.86193	-0.0026	-1.8598	-0.00303	-1.85888	-0.00147	-1.85614	-0.00252	-1.85583	-0.00304	-1.8543	-0.0023	-1.86743	-0.0044	-1.86071	-0.0017	-1.85858	-0.00335	-1.85797	-0.01089	-1.86285	-0.08538
-1.85186	-0.00177	-1.86163	-0.0026	-1.85919	-0.0029	-1.85858	-0.0016	-1.85583	-0.00246	-1.85553	-0.00317	-1.854	-0.0023	-1.86712	-0.00446	-1.86041	-0.00158	-1.85827	-0.00324	-1.85766	-0.0109	-1.86254	-0.08538
-1.85156	-0.00149	-1.86102	-0.0026	-1.85888	-0.0029	-1.85797	-0.00154	-1.85522	-0.00246	-1.85492	-0.00343	-1.85369	-0.0023	-1.86682	-0.00446	-1.8598	-0.00158	-1.85797	-0.00314	-1.85705	-0.01078	-1.86224	-0.08538
-1.85095	-0.00136	-1.86071	-0.00247	-1.85827	-0.00282	-1.85766	-0.00141	-1.85492	-0.00246	-1.85461	-0.00357	-1.85308	-0.00243	-1.86651	-0.0044	-1.85949	-0.00146	-1.85736	-0.00314	-1.85675	-0.01078	-1.86163	-0.08533
-1.85064	-0.000947251	-1.86041	-0.00233	-1.85797	-0.0029	-1.85736	-0.00141	-1.8543	-0.0026	-1.854	-0.0037	-1.85278	-0.00243	-1.8659	-0.0044	-1.85919	-0.00146	-1.85705	-0.00303	-1.85644	-0.01073	-1.86132	-0.08545
-1.85003	-0.00081138	-1.8598	-0.0022	-1.85766	-0.00276	-1.85675	-0.00141	-1.854	-0.0026	-1.85369	-0.00357	-1.85247	-0.0023	-1.8656	-0.00434	-1.85888	-0.00146	-1.85675	-0.00298	-1.85583	-0.01073	-1.86102	-0.0855
-1.84973	-0.000673618	-1.85949	-0.00206	-1.85736	-0.00276	-1.85644	-0.00141	-1.85339	-0.0026	-1.85339	-0.00357	-1.85186	-0.0023	-1.86529	-0.00421	-1.85827	-0.00133	-1.85644	-0.00303	-1.85553	-0.01073	-1.86071	-0.0855
-1.84942	-0.000537746	-1.85919	-0.0022	-1.85675	-0.00282	-1.85614	-0.00141	-1.85308	-0.0026	-1.85278	-0.00357	-1.85156	-0.0023	-1.86499	-0.00434	-1.85797	-0.00133	-1.85614	-0.00298	-1.85522	-0.01079	-1.8601	-0.0855
-1.84881	-0.000400039	-1.85858	-0.0022	-1.85644	-0.00276	-1.85583	-0.0016	-1.85278	-0.0026	-1.85247	-0.00343	-1.85125	-0.00236	-1.86438	-0.00421	-1.85736	-0.00146	-1.85553	-0.00287	-1.85492	-0.01079	-1.8598	-0.0855
-1.84851	-0.000400039	-1.85827	-0.00206	-1.85614	-0.0029	-1.85553	-0.0016	-1.85217	-0.0026	-1.85186	-0.00317	-1.85064	-0.00217	-1.86407	-0.00421	-1.85705	-0.00146	-1.85522	-0.00298	-1.8543	-0.01084	-1.85949	-0.08545
-1.8482	-0.000400039	-1.85797	-0.00206	-1.85553	-0.0029	-1.85492	-0.0016	-1.85186	-0.00273	-1.85156	-0.00304	-1.85034	-0.00217	-1.86377	-0.00421	-1.85675	-0.00146	-1.85492	-0.00308	-1.854	-0.0109	-1.85888	-0.08545
-1.84759	-0.000537746	-1.85736	-0.00214	-1.85522	-0.0029	-1.85461	-0.00168	-1.85125	-0.00273	-1.85125	-0.00304	-1.85003	-0.00217	-1.86346	-0.00421	-1.85614	-0.00152	-1.8543	-0.00329	-1.85369	-0.01095	-1.85858	-0.08545
-1.84729	-0.000400039	-1.85705	-0.00206	-1.85492	-0.0029	-1.8543	-0.00187	-1.85095	-0.00273	-1.85064	-0.00277	-1.84942	-0.00217	-1.86315	-0.00421	-1.85583	-0.00152	-1.854	-0.00356	-1.85339	-0.01095	-1.85827	-0.0855
-1.84668	-0.000400039	-1.85675	-0.00192	-1.8543	-0.0029	-1.85369	-0.00195	-1.85064	-0.00273	-1.85034	-0.00264	-1.84912	-0.0023	-1.86254	-0.00402	-1.85553	-0.0014	-1.85339	-0.00367	-1.85278	-0.01101	-1.85797	-0.08545
-1.84637	-0.000400039	-1.85614	-0.00179	-1.854	-0.0029	-1.85339	-0.00228	-1.85034	-0.00286	-1.85003	-0.00251	-1.84851	-0.0023	-1.86224	-0.00402	-1.85522	-0.00146	-1.85308	-0.00367	-1.85247	-0.01101	-1.85736	-0.08545
-1.84606	-0.000400039	-1.85583	-0.00192	-1.85369	-0.00276	-1.85308	-0.00228	-1.84973	-0.003	-1.84942	-0.00225	-1.8482	-0.0023	-1.86193	-0.0039	-1.85461	-0.0014	-1.85278	-0.00367	-1.85217	-0.01101	-1.85705	-0.08539
-1.84545	-0.000537746	-1.85522	-0.00192	-1.85339	-0.00282	-1.85278	-0.00228	-1.84942	-0.00286	-1.84912	-0.00211	-1.8479	-0.0023	-1.86163	-0.0039	-1.8543	-0.00127	-1.85247	-0.00367	-1.85156	-0.01101	-1.85675	-0.08539
-1.84515	-0.000537746	-1.85492	-0.00206	-1.85278	-0.00249	-1.85217	-0.00228	-1.84881	-0.00292	-1.84881	-0.00198	-1.84759	-0.0023	-1.86132	-0.00396	-1.854	-0.00127	-1.85186	-0.00367	-1.85125	-0.01101	-1.85614	-0.08545
-1.84454	-0.000673618	-1.85461	-0.0022	-1.85247	-0.00249	-1.85186	-0.00241	-1.84851	-0.00292	-1.8482	-0.00185	-1.84698	-0.0023	-1.86102	-0.00396	-1.85369	-0.00127	-1.85156	-0.00367	-1.85095	-0.01101	-1.85583	-0.08545
-1.84423	-0.00081138	-1.854	-0.00233	-1.85217	-0.00249	-1.85156	-0.00255	-1.8482	-0.00286	-1.8479	-0.00192	-1.84668	-0.00243	-1.86041	-0.00396	-1.85308	-0.00121	-1.85125	-0.00367	-1.85034	-0.01095	-1.85553	-0.08545
-1.84362	-0.000947251	-1.85369	-0.0026	-1.85156	-0.00235	-1.85095	-0.00249	-1.84759	-0.00292	-1.84729	-0.00198	-1.84637	-0.00243	-1.8601	-0.00396	-1.85278	-0.00108	-1.85064	-0.0035	-1.85003	-0.01101	-1.85492	-0.08539
-1.84332	-0.00108	-1.85339	-0.0026	-1.85125	-0.00235	-1.85064	-0.00255	-1.84729	-0.00273	-1.84698	-0.00192	-1.84576	-0.00243	-1.8598	-0.00396	-1.85247	-0.00108	-1.85034	-0.0034	-1.84973	-0.01106	-1.85461	-0.08539
-1.84271	-0.00108	-1.85278	-0.00274	-1.85095	-0.00222	-1.85034	-0.00255	-1.84698	-0.00266	-1.84668	-0.00205	-1.84545	-0.00243	-1.85949	-0.00408	-1.85217	-0.00121	-1.85003	-0.00319	-1.84912	-0.011	-1.8543	-0.08545
-1.8424	-0.00122	-1.85247	-0.00288	-1.85064	-0.00228	-1.84973	-0.00261	-1.84637	-0.00239	-1.84637	-0.00219	-1.84484	-0.00249	-1.85919	-0.00414	-1.85186	-0.00121	-1.84973	-0.00314	-1.84881	-0.011	-1.85369	-0.08533
-1.8421	-0.00136	-1.85217	-0.00302	-1.85003	-0.00222	-1.84942	-0.00255	-1.84606	-0.00225	-1.84576	-0.00219	-1.84454	-0.00249	-1.85888	-0.00408	-1.85125	-0.00121	-1.84912	-0.00314	-1.84851	-0.011	-1.85339	-0.08533
-1.84149	-0.00149	-1.85156	-0.00302	-1.84973	-0.00222	-1.84912	-0.00255	-1.84545	-0.00193	-1.84515	-0.00232	-1.84423	-0.00249	-1.85827	-0.00414	-1.85095	-0.00133	-1.84881	-0.00324	-1.8479	-0.01106	-1.85308	-0.08533
-1.84118	-0.00177	-1.85125	-0.00315	-1.84942	-0.00222	-1.84851	-0.00274	-1.84515	-0.00199	-1.84484	-0.00251	-1.84362	-0.00249	-1.85797	-0.00427	-1.85064	-0.00133	-1.8482	-0.00319	-1.84759	-0.01106	-1.85278	-0.08533
-1.84057	-0.00183	-1.85095	-0.00329	-1.84881	-0.00222	-1.8482	-0.00288	-1.84484	-0.00199	-1.84454	-0.00277	-1.84332	-0.00243	-1.85766	-0.00421	-1.85034	-0.00146	-1.8479	-0.00329	-1.84729	-0.01106	-1.85217	-0.08538
-1.84027	-0.00191	-1.85034	-0.00356	-1.84851	-0.00222	-1.8479	-0.00282	-1.84423	-0.00199	-1.84393	-0.00277	-1.84271	-0.00249	-1.85736	-0.00421	-1.84973	-0.00165	-1.84729	-0.00346	-1.84668	-0.01095	-1.85186	-0.08538
-1.83966	-0.0021	-1.85003	-0.00356	-1.8479	-0.00235	-1.84729	-0.00289	-1.84393	-0.00212	-1.84362	-0.00291	-1.8424	-0.00249	-1.85705	-0.00421	-1.84942	-0.00195	-1.84698	-0.00356	-1.84637	-0.01101	-1.85156	-0.08527
-1.83935	-0.00224	-1.84973	-0.0037	-1.84759	-0.00235	-1.84698	-0.00289	-1.84362	-0.00225	-1.84301	-0.00304	-1.8421	-0.00249	-1.85675	-0.00421	-1.84912	-0.00202	-1.84637	-0.0035	-1.84606	-0.01095	-1.85095	-0.08532
-1.83874	-0.00224	-1.84912	-0.0037	-1.84729	-0.00222	-1.84668	-0.00303	-1.84301	-0.00239	-1.84271	-0.00304	-1.84149	-0.00236	-1.85644	-0.00421	-1.84881	-0.00202	-1.84606	-0.00346	-1.84545	-0.01089	-1.85064	-0.08515
-1.83844	-0.00224	-1.84881	-0.0037	-1.84668	-0.00222	-1.84606	-0.00289	-1.84271	-0.0026	-1.8421	-0.00317	-1.84118	-0.00236	-1.85583	-0.00421	-1.8482	-0.00202	-1.84576	-0.00335	-1.84515	-0.01089	-1.85003	-0.08515
-1.83813	-0.00224	-1.84851	-0.00356	-1.84637	-0.00208	-1.84576	-0.00276	-1.8421	-0.00273	-1.84179	-0.00317	-1.84057	-0.0023	-1.85553	-0.00421	-1.8479	-0.00196	-1.84515	-0.00324	-1.84454	-0.01084	-1.84973	-0.08515
-1.83752	-0.00237	-1.8479	-0.00337	-1.84606	-0.00195	-1.84515	-0.00268	-1.84179	-0.00292	-1.84149	-0.00317	-1.84027	-0.0023	-1.85522	-0.00421	-1.84759	-0.00196	-1.84484	-0.00308	-1.84423	-0.01078	-1.84912	-0.08503
-1.83721	-0.00224	-1.84759	-0.00329	-1.84545	-0.00181	-1.84484	-0.00255	-1.84118	-0.00286	-1.84088	-0.00317	-1.83996	-0.00243	-1.85492	-0.00421	-1.84698	-0.00202	-1.84423	-0.00303	-1.84393	-0.01073	-1.84881	-0.08503
-1.83691	-0.00237	-1.84729	-0.00309	-1.84515	-0.00181	-1.84454	-0.00255	-1.84057	-0.003	-1.84057	-0.00304	-1.83935	-0.00243	-1.85461	-0.00421	-1.84668	-0.00202	-1.84393	-0.00287	-1.84332	-0.01068	-1.84851	-0.08503
-1.8363	-0.00237	-1.84698	-0.00302	-1.84484	-0.00181	-1.84393	-0.00241	-1.84027	-0.003	-1.83996	-0.00304	-1.83905	-0.00243	-1.8543	-0.00427	-1.84637	-0.00202	-1.84362	-0.00266	-1.84301	-0.01068	-1.8479	-0.08487
-1.83599	-0.00224	-1.84637	-0.00288	-1.84423	-0.00195	-1.84362	-0.00228	-1.83996	-0.003	-1.83966	-0.00304	-1.83874	-0.00256	-1.854	-0.00433	-1.84576	-0.00208	-1.84301	-0.00266	-1.84271	-0.01063	-1.84759	-0.08492
-1.83538	-0.00224	-1.84606	-0.00274	-1.84393	-0.00195	-1.84332	-0.00234	-1.83935	-0.003	-1.83935	-0.00304	-1.83813	-0.00256	-1.85339	-0.00433	-1.84545	-0.0022	-1.84271	-0.00261	-1.8421	-0.01063	-1.84729	-0.08492
-1.83508	-0.00204	-1.84576	-0.0026	-1.84362	-0.00208	-1.84271	-0.00228	-1.83905	-0.003	-1.83874	-0.00304	-1.83782	-0.00256	-1.85308	-0.00433	-1.84515	-0.0022	-1.8421	-0.00251	-1.84179	-0.01068	-1.84668	-0.08492
-1.83477	-0.00196	-1.84515	-0.0026	-1.84301	-0.00222	-1.8424	-0.00228	-1.83874	-0.003	-1.83844	-0.00304	-1.83752	-0.00262	-1.85278	-0.00433	-1.84484	-0.0022	-1.84179	-0.00251	-1.84118	-0.01068	-1.84637	-0.08492
-1.83416	-0.00169	-1.84484	-0.0026	-1.84271	-0.00235	-1.8421	-0.00241	-1.83844	-0.00286	-1.83813	-0.00304	-1.83691	-0.00256	-1.85247	-0.0044	-1.84423	-0.0022	-1.84149	-0.00251	-1.84088	-0.01074	-1.84606	-0.08492
-1.83386	-0.00149	-1.84454	-0.0026	-1.8424	-0.00255	-1.84179	-0.00255	-1.83782	-0.00273	-1.83752	-0.00304	-1.8366	-0.00256	-1.85217	-0.0044	-1.84393	-0.0022	-1.84088	-0.00251	-1.84057	-0.01074	-1.84576	-0.08492
-1.83325	-0.00136	-1.84423	-0.00247	-1.8421	-0.00255	-1.84149	-0.00255	-1.83752	-0.00273	-1.83721	-0.00317	-1.8363	-0.00256	-1.85186	-0.0044	-1.84362	-0.0022	-1.84057	-0.00251	-1.83996	-0.01068	-1.84515	-0.08492
-1.83294	-0.00122	-1.84362	-0.00227	-1.84149	-0.00268	-1.84088	-0.00255	-1.83691	-0.00273	-1.8366	-0.00317	-1.83569	-0.00256	-1.85156	-0.0044	-1.84301	-0.00232	-1.84027	-0.00261	-1.83966	-0.01068	-1.84484	-0.0848
-1.83264	-0.00108	-1.84332	-0.00227	-1.84118	-0.00255	-1.84057	-0.00255	-1.8366	-0.00273	-1.8363	-0.00317	-1.83538	-0.00249	-1.85095	-0.00434	-1.84271	-0.00232	-1.83996	-0.00272	-1.83935	-0.01068	-1.84454	-0.0848
-1.83203	-0.00108	-1.84301	-0.00227	-1.84088	-0.00255	-1.84027	-0.00255	-1.8363	-0.00273	-1.83599	-0.0033	-1.83477	-0.0023	-1.85064	-0.00434	-1.8424	-0.00251	-1.83935	-0.00272	-1.83905	-0.01074	-1.84393	-0.0848
-1.83172	-0.00101	-1.8424	-0.00227	-1.84057	-0.00255	-1.83966	-0.00255	-1.83569	-0.00273	-1.83538	-0.00317	-1.83447	-0.0023	-1.85034	-0.00421	-1.84179	-0.00245	-1.83905	-0.00272	-1.83844	-0.01068	-1.84362	-0.0848
-1.83142	-0.00101	-1.8421	-0.00214	-1.84027	-0.00249	-1.83935	-0.00255	-1.83538	-0.00273	-1.83508	-0.00317	-1.83416	-0.00236	-1.85003	-0.00421	-1.84149	-0.00251	-1.83874	-0.00282	-1.83813	-0.01068	-1.84332	-0.08468
-1.83081	-0.00101	-1.84179	-0.00227	-1.83996	-0.00222	-1.83905	-0.00255	-1.83508	-0.00273	-1.83447	-0.00317	-1.83355	-0.00243	-1.84973	-0.00408	-1.84118	-0.00245	-1.83813	-0.00282	-1.83752	-0.01073	-1.84271	-0.08468
-1.8305	-0.00101	-1.84118	-0.00227	-1.83966	-0.00181	-1.83844	-0.00255	-1.83447	-0.00273	-1.83416	-0.00311	-1.83325	-0.0023	-1.84942	-0.00408	-1.84057	-0.00245	-1.83782	-0.00282	-1.83721	-0.01078	-1.8424	-0.08468
-1.82989	-0.00101	-1.84088	-0.00247	-1.83905	-0.00154	-1.83813	-0.00255	-1.83416	-0.00273	-1.83386	-0.00311	-1.83264	-0.00243	-1.84881	-0.00408	-1.84027	-0.00245	-1.83721	-0.00288	-1.8366	-0.01078	-1.8421	-0.08468
-1.82958	-0.000947251	-1.84057	-0.00247	-1.83874	-0.00126	-1.83782	-0.00255	-1.83386	-0.00273	-1.83325	-0.00298	-1.83233	-0.00243	-1.84851	-0.00408	-1.83996	-0.00245	-1.83691	-0.00272	-1.8363	-0.01078	-1.84179	-0.08452
-1.82897	-0.000947251	-1.83996	-0.00241	-1.83844	-0.00126	-1.83752	-0.00255	-1.83325	-0.00286	-1.83294	-0.00298	-1.83203	-0.00243	-1.8482	-0.0039	-1.83935	-0.00245	-1.8366	-0.00272	-1.83599	-0.01078	-1.84118	-0.08446
-1.82867	-0.00101	-1.83966	-0.00241	-1.83813	-0.00126	-1.83691	-0.00249	-1.83294	-0.003	-1.83264	-0.00291	-1.83142	-0.00256	-1.8479	-0.00377	-1.83905	-0.00245	-1.83599	-0.00272	-1.83538	-0.01073	-1.84088	-0.08452
-1.82836	-0.00114	-1.83935	-0.0026	-1.83782	-0.00126	-1.8366	-0.00282	-1.83233	-0.003	-1.83203	-0.00277	-1.83111	-0.00256	-1.84759	-0.00364	-1.83844	-0.00245	-1.83569	-0.00282	-1.83508	-0.01079	-1.84057	-0.08452
-1.82775	-0.00142	-1.83874	-0.00255	-1.83752	-0.00126	-1.8363	-0.00282	-1.83203	-0.003	-1.83172	-0.00264	-1.83081	-0.00269	-1.84729	-0.00364	-1.83813	-0.00232	-1.83538	-0.00282	-1.83447	-0.01079	-1.83996	-0.08452
-1.82745	-0.00155	-1.83844	-0.0026	-1.83721	-0.0014	-1.83569	-0.00295	-1.83172	-0.00313	-1.83111	-0.00264	-1.8302	-0.00269	-1.84698	-0.00352	-1.83752	-0.00227	-1.83477	-0.00293	-1.83416	-0.01068	-1.83966	-0.08452
-1.82714	-0.00177	-1.83813	-0.0026	-1.8366	-0.00167	-1.83538	-0.00295	-1.83111	-0.00313	-1.83081	-0.00251	-1.82989	-0.00256	-1.84637	-0.00352	-1.83721	-0.0022	-1.83447	-0.00303	-1.83386	-0.01063	-1.83935	-0.08446
-1.82653	-0.00191	-1.83752	-0.0026	-1.8363	-0.00167	-1.83508	-0.00295	-1.83081	-0.003	-1.8302	-0.00251	-1.82928	-0.00256	-1.84606	-0.00364	-1.83691	-0.00208	-1.83416	-0.00298	-1.83325	-0.01058	-1.83874	-0.08446
-1.82623	-0.00196	-1.83721	-0.0026	-1.83599	-0.00195	-1.83477	-0.00295	-1.8302	-0.00286	-1.82989	-0.00251	-1.82897	-0.00256	-1.84576	-0.00377	-1.8363	-0.00195	-1.83355	-0.00298	-1.83294	-0.01063	-1.83844	-0.08452
-1.82592	-0.00191	-1.83691	-0.0026	-1.83569	-0.00214	-1.83447	-0.00295	-1.82989	-0.00273	-1.82958	-0.00251	-1.82867	-0.00256	-1.84545	-0.00383	-1.83599	-0.00183	-1.83325	-0.00298	-1.83233	-0.01058	-1.83813	-0.08452
-1.82562	-0.00191	-1.8363	-0.0026	-1.83538	-0.00241	-1.83386	-0.00282	-1.82958	-0.00279	-1.82928	-0.00264	-1.82806	-0.00243	-1.84515	-0.00396	-1.83569	-0.0017	-1.83264	-0.00287	-1.83203	-0.01058	-1.83752	-0.0844
-1.82501	-0.0021	-1.83599	-0.00274	-1.83508	-0.00241	-1.83355	-0.00268	-1.82897	-0.00266	-1.82867	-0.00264	-1.82775	-0.0023	-1.84454	-0.00396	-1.83508	-0.00146	-1.83233	-0.00277	-1.83172	-0.01063	-1.83721	-0.0844
-1.8247	-0.0021	-1.83569	-0.00288	-1.83477	-0.00255	-1.83325	-0.00255	-1.82867	-0.00266	-1.82836	-0.00272	-1.82745	-0.0023	-1.84423	-0.00383	-1.83477	-0.00127	-1.83203	-0.00266	-1.83111	-0.01068	-1.83691	-0.08435
-1.82409	-0.00224	-1.83508	-0.00302	-1.83416	-0.00249	-1.83264	-0.00235	-1.82836	-0.00252	-1.82806	-0.00258	-1.82684	-0.0023	-1.84393	-0.00364	-1.83416	-0.00115	-1.83172	-0.00266	-1.83081	-0.01074	-1.8363	-0.0844
-1.82379	-0.0021	-1.83477	-0.00315	-1.83386	-0.00249	-1.83233	-0.00235	-1.82775	-0.00252	-1.82745	-0.00258	-1.82653	-0.0023	-1.84362	-0.00352	-1.83386	-0.00115	-1.83111	-0.00245	-1.8302	-0.01074	-1.83599	-0.0844
-1.82348	-0.0021	-1.83447	-0.00329	-1.83355	-0.00235	-1.83203	-0.00222	-1.82745	-0.00239	-1.82714	-0.00258	-1.82623	-0.0023	-1.84332	-0.00326	-1.83325	-0.00115	-1.83081	-0.00245	-1.82989	-0.01073	-1.83569	-0.0844
-1.82287	-0.0021	-1.83416	-0.00342	-1.83325	-0.00222	-1.83142	-0.00208	-1.82714	-0.00225	-1.82684	-0.00264	-1.82592	-0.0023	-1.84271	-0.00314	-1.83294	-0.00115	-1.8302	-0.00245	-1.82958	-0.01073	-1.83538	-0.0844
-1.82257	-0.0021	-1.83355	-0.00342	-1.83294	-0.00222	-1.83111	-0.00195	-1.82653	-0.00225	-1.82623	-0.00245	-1.82531	-0.0023	-1.8424	-0.00307	-1.83264	-0.00115	-1.82989	-0.00245	-1.82928	-0.01078	-1.83508	-0.08435
-1.82226	-0.0021	-1.83325	-0.00329	-1.83264	-0.00208	-1.83081	-0.00195	-1.82623	-0.00239	-1.82592	-0.00258	-1.82501	-0.0023	-1.8421	-0.00281	-1.83233	-0.00115	-1.82958	-0.00245	-1.82867	-0.01078	-1.83447	-0.08423
-1.82195	-0.00224	-1.83294	-0.00329	-1.83233	-0.00208	-1.8302	-0.00195	-1.82562	-0.00233	-1.82531	-0.00264	-1.8247	-0.00243	-1.84179	-0.00263	-1.83172	-0.00103	-1.82897	-0.00245	-1.82836	-0.01084	-1.83416	-0.08423
-1.82134	-0.00224	-1.83233	-0.00315	-1.83172	-0.00195	-1.82989	-0.00181	-1.82531	-0.00233	-1.82501	-0.00277	-1.82409	-0.00243	-1.84118	-0.00269	-1.83142	-0.00108	-1.82867	-0.00251	-1.82806	-0.01089	-1.83386	-0.08428
-1.82104	-0.00224	-1.83203	-0.00309	-1.83142	-0.00195	-1.82958	-0.00168	-1.82501	-0.00233	-1.8247	-0.00277	-1.82379	-0.00249	-1.84088	-0.00263	-1.83111	-0.00108	-1.82836	-0.00251	-1.82745	-0.01095	-1.83355	-0.08428
-1.82043	-0.00224	-1.83172	-0.00315	-1.83111	-0.00195	-1.82928	-0.00168	-1.8244	-0.00252	-1.82409	-0.00272	-1.82318	-0.00256	-1.84057	-0.00275	-1.8305	-0.00108	-1.82775	-0.00261	-1.82714	-0.01089	-1.83325	-0.08417
-1.82012	-0.00224	-1.83142	-0.00315	-1.83081	-0.00195	-1.82867	-0.00181	-1.82409	-0.00266	-1.82379	-0.00277	-1.82287	-0.00256	-1.83996	-0.00281	-1.8302	-0.00108	-1.82745	-0.00272	-1.82684	-0.01095	-1.83264	-0.08417
-1.81982	-0.00224	-1.83081	-0.00302	-1.8305	-0.00195	-1.82836	-0.00181	-1.82348	-0.00266	-1.82348	-0.00277	-1.82226	-0.00262	-1.83966	-0.00294	-1.82958	-0.000900732	-1.82714	-0.00272	-1.82623	-0.01095	-1.83233	-0.084
-1.81951	-0.00224	-1.8305	-0.00302	-1.8302	-0.00195	-1.82806	-0.00181	-1.82318	-0.0026	-1.82287	-0.00264	-1.82195	-0.00256	-1.83935	-0.00307	-1.82928	-0.000959075	-1.82653	-0.00282	-1.82592	-0.01095	-1.83203	-0.08388
-1.8189	-0.0021	-1.8302	-0.00288	-1.82989	-0.00195	-1.82745	-0.00195	-1.82287	-0.0026	-1.82257	-0.00264	-1.82134	-0.00256	-1.83905	-0.00332	-1.82897	-0.000959075	-1.82623	-0.00303	-1.82562	-0.01084	-1.83142	-0.08388
-1.8186	-0.00224	-1.82989	-0.00288	-1.82958	-0.00195	-1.82714	-0.00208	-1.82226	-0.0026	-1.82195	-0.00264	-1.82104	-0.00256	-1.83844	-0.00332	-1.82836	-0.000900732	-1.82562	-0.00303	-1.82501	-0.01078	-1.83111	-0.08394
-1.81799	-0.00224	-1.82928	-0.00288	-1.82897	-0.00195	-1.82684	-0.00222	-1.82195	-0.00246	-1.82165	-0.00277	-1.82073	-0.00256	-1.83813	-0.00345	-1.82806	-0.000959075	-1.82531	-0.00324	-1.8247	-0.01073	-1.83081	-0.08394
-1.81768	-0.00237	-1.82897	-0.00288	-1.82867	-0.00195	-1.82623	-0.00222	-1.82165	-0.00246	-1.82104	-0.00277	-1.82012	-0.00269	-1.83782	-0.00345	-1.82775	-0.000959075	-1.82501	-0.00324	-1.8244	-0.01068	-1.8302	-0.08394
-1.81707	-0.00251	-1.82867	-0.00288	-1.82836	-0.00222	-1.82592	-0.00235	-1.82104	-0.00233	-1.82073	-0.00277	-1.81982	-0.00269	-1.83721	-0.00357	-1.82714	-0.00108	-1.8244	-0.00329	-1.82379	-0.01063	-1.82989	-0.08394
-1.81677	-0.00251	-1.82836	-0.00274	-1.82806	-0.00222	-1.82562	-0.00249	-1.82073	-0.00219	-1.82043	-0.00277	-1.81951	-0.00269	-1.83691	-0.0037	-1.82684	-0.00133	-1.82409	-0.00329	-1.82348	-0.01058	-1.82958	-0.08394
-1.81646	-0.00251	-1.82806	-0.00274	-1.82775	-0.00249	-1.82501	-0.00249	-1.82043	-0.00206	-1.81982	-0.00277	-1.8189	-0.00269	-1.8366	-0.00383	-1.82623	-0.00133	-1.82379	-0.0034	-1.82318	-0.01058	-1.82897	-0.08387
-1.81616	-0.00237	-1.82745	-0.00288	-1.82745	-0.00249	-1.8247	-0.00255	-1.81982	-0.00206	-1.81951	-0.00291	-1.8186	-0.00275	-1.8363	-0.00383	-1.82592	-0.0014	-1.82348	-0.0034	-1.82257	-0.01063	-1.82867	-0.08387
-1.81555	-0.00224	-1.82714	-0.00288	-1.82714	-0.00263	-1.8244	-0.00255	-1.81951	-0.00206	-1.81921	-0.00291	-1.81829	-0.00269	-1.83569	-0.00402	-1.82562	-0.00152	-1.82287	-0.00356	-1.82226	-0.01058	-1.82806	-0.08382
-1.81524	-0.0021	-1.82684	-0.00288	-1.82653	-0.00276	-1.82409	-0.00255	-1.8189	-0.00206	-1.8186	-0.00291	-1.81768	-0.00275	-1.83538	-0.00396	-1.82501	-0.00158	-1.82257	-0.00356	-1.82195	-0.01058	-1.82775	-0.08382
-1.81494	-0.00196	-1.82653	-0.00288	-1.82623	-0.00276	-1.82348	-0.00255	-1.8186	-0.00219	-1.81829	-0.00291	-1.81738	-0.00275	-1.83508	-0.00396	-1.8247	-0.0014	-1.82226	-0.00356	-1.82134	-0.01063	-1.82745	-0.08382
-1.81463	-0.00188	-1.82623	-0.00302	-1.82592	-0.00263	-1.82318	-0.00249	-1.81829	-0.00239	-1.81799	-0.00291	-1.81707	-0.00275	-1.83477	-0.00402	-1.82409	-0.0014	-1.82165	-0.0035	-1.82104	-0.01063	-1.82714	-0.08382
-1.81402	-0.00183	-1.82592	-0.00288	-1.82562	-0.00263	-1.82257	-0.00241	-1.81768	-0.00252	-1.81738	-0.00291	-1.81646	-0.00256	-1.83447	-0.00402	-1.82379	-0.00127	-1.82134	-0.0034	-1.82073	-0.01063	-1.82653	-0.08387
-1.81371	-0.00202	-1.82531	-0.00302	-1.82531	-0.00249	-1.82226	-0.00222	-1.81738	-0.0026	-1.81707	-0.00304	-1.81616	-0.00256	-1.83386	-0.00402	-1.82348	-0.00122	-1.82104	-0.00329	-1.82012	-0.01053	-1.82623	-0.0837
-1.8131	-0.00224	-1.82501	-0.00315	-1.82501	-0.00243	-1.82195	-0.00208	-1.81677	-0.00273	-1.81677	-0.00304	-1.81555	-0.00269	-1.83355	-0.00389	-1.82287	-0.00115	-1.82043	-0.00319	-1.81982	-0.01058	-1.82592	-0.0837
-1.8128	-0.00224	-1.8247	-0.00315	-1.8247	-0.00216	-1.82134	-0.00208	-1.81646	-0.00286	-1.81616	-0.00304	-1.81524	-0.00275	-1.83325	-0.00389	-1.82257	-0.00103	-1.82012	-0.00303	-1.81921	-0.01058	-1.82562	-0.0837
-1.81249	-0.00224	-1.8244	-0.00302	-1.82409	-0.00202	-1.82104	-0.00222	-1.81585	-0.00286	-1.81585	-0.00304	-1.81494	-0.00275	-1.83264	-0.00389	-1.82195	-0.00103	-1.81982	-0.00293	-1.8189	-0.01058	-1.82501	-0.0837
-1.81188	-0.00237	-1.82379	-0.00296	-1.82379	-0.00189	-1.82073	-0.00235	-1.81555	-0.003	-1.81524	-0.00304	-1.81433	-0.00256	-1.83233	-0.00389	-1.82165	-0.000900732	-1.81921	-0.00282	-1.8186	-0.01058	-1.8247	-0.0837
-1.81158	-0.00237	-1.82348	-0.00274	-1.82348	-0.00202	-1.82012	-0.00249	-1.81494	-0.003	-1.81494	-0.00317	-1.81402	-0.00256	-1.83203	-0.00383	-1.82134	-0.000900732	-1.8189	-0.00272	-1.81799	-0.01047	-1.8244	-0.0837
-1.81127	-0.00237	-1.82318	-0.00268	-1.82318	-0.00202	-1.81982	-0.00262	-1.81463	-0.003	-1.81463	-0.00304	-1.81371	-0.00256	-1.83172	-0.00383	-1.82073	-0.000842462	-1.8186	-0.00282	-1.81768	-0.01047	-1.82409	-0.08353
-1.81066	-0.00237	-1.82287	-0.00255	-1.82287	-0.00222	-1.81951	-0.00276	-1.81433	-0.003	-1.81402	-0.00304	-1.8131	-0.00262	-1.83111	-0.00383	-1.82043	-0.000900732	-1.81829	-0.00282	-1.81738	-0.01047	-1.82348	-0.08336
-1.81036	-0.00237	-1.82226	-0.00255	-1.82257	-0.00235	-1.8189	-0.00282	-1.81371	-0.003	-1.81371	-0.00304	-1.8128	-0.00236	-1.83081	-0.00383	-1.81982	-0.000900732	-1.81768	-0.00282	-1.81677	-0.01053	-1.82318	-0.08336
-1.80975	-0.00237	-1.82195	-0.00268	-1.82195	-0.00249	-1.8186	-0.00295	-1.81341	-0.00313	-1.81341	-0.00304	-1.81249	-0.00223	-1.8305	-0.00383	-1.81951	-0.000900732	-1.81738	-0.00282	-1.81646	-0.01048	-1.82287	-0.08336
-1.80944	-0.00237	-1.82165	-0.00255	-1.82165	-0.00263	-1.81829	-0.00295	-1.8131	-0.00319	-1.8128	-0.00277	-1.81188	-0.00223	-1.8302	-0.00383	-1.81921	-0.000959075	-1.81707	-0.00293	-1.81585	-0.01037	-1.82226	-0.08342
-1.80914	-0.00224	-1.82104	-0.00247	-1.82134	-0.00276	-1.81799	-0.00289	-1.81249	-0.00319	-1.81249	-0.00264	-1.81158	-0.0021	-1.82989	-0.00383	-1.8186	-0.00108	-1.81646	-0.00293	-1.81555	-0.01037	-1.82195	-0.0833
-1.80853	-0.0021	-1.82073	-0.00241	-1.82073	-0.00276	-1.81738	-0.00289	-1.81219	-0.00319	-1.81219	-0.00251	-1.81097	-0.00197	-1.82928	-0.00383	-1.81829	-0.00115	-1.81616	-0.00287	-1.81494	-0.01031	-1.82134	-0.0833
-1.80822	-0.00196	-1.82043	-0.0026	-1.82043	-0.00276	-1.81707	-0.00289	-1.81158	-0.003	-1.81158	-0.00238	-1.81066	-0.00197	-1.82897	-0.00383	-1.81768	-0.00133	-1.81585	-0.00287	-1.81463	-0.01031	-1.82104	-0.08325
-1.80761	-0.00183	-1.82012	-0.0026	-1.82012	-0.00263	-1.81646	-0.00295	-1.81127	-0.00306	-1.81127	-0.00238	-1.81036	-0.00192	-1.82867	-0.00383	-1.81738	-0.00133	-1.81524	-0.00277	-1.81433	-0.01042	-1.82073	-0.08325
-1.80731	-0.00155	-1.81982	-0.0026	-1.81982	-0.00263	-1.81616	-0.00295	-1.81066	-0.00286	-1.81097	-0.00244	-1.80975	-0.00192	-1.82836	-0.00383	-1.81677	-0.00127	-1.81494	-0.00266	-1.81371	-0.01042	-1.82012	-0.08342
-1.8067	-0.00155	-1.81921	-0.0026	-1.81921	-0.00249	-1.81585	-0.00282	-1.81036	-0.00292	-1.81036	-0.00257	-1.80944	-0.00192	-1.82775	-0.00383	-1.81646	-0.00127	-1.81433	-0.00266	-1.81341	-0.01041	-1.81982	-0.08342
-1.80639	-0.00142	-1.8189	-0.0026	-1.8189	-0.00249	-1.81555	-0.00268	-1.81005	-0.00273	-1.81005	-0.0027	-1.80914	-0.00192	-1.82745	-0.00396	-1.81616	-0.00127	-1.81402	-0.00266	-1.8128	-0.01041	-1.81951	-0.08347
-1.80609	-0.00142	-1.8186	-0.0026	-1.8186	-0.00235	-1.81494	-0.00255	-1.80944	-0.00273	-1.80975	-0.00283	-1.80853	-0.00192	-1.82714	-0.00396	-1.81555	-0.00121	-1.81371	-0.00266	-1.81249	-0.01041	-1.8189	-0.08347
-1.80548	-0.00128	-1.81829	-0.0026	-1.81829	-0.00222	-1.81463	-0.00235	-1.80914	-0.0026	-1.80914	-0.00283	-1.80822	-0.00192	-1.82653	-0.00408	-1.81524	-0.00121	-1.8131	-0.00266	-1.81219	-0.01047	-1.8186	-0.08347
-1.80517	-0.00114	-1.81799	-0.0026	-1.81768	-0.00222	-1.81433	-0.00228	-1.80883	-0.00246	-1.80883	-0.00297	-1.80792	-0.00192	-1.82623	-0.00408	-1.81463	-0.00121	-1.8128	-0.00266	-1.81158	-0.01047	-1.81829	-0.08359
-1.80486	-0.00101	-1.81768	-0.0026	-1.81738	-0.00235	-1.81371	-0.00208	-1.80822	-0.00233	-1.80853	-0.0031	-1.80761	-0.00186	-1.82592	-0.00408	-1.81433	-0.00108	-1.81249	-0.00245	-1.81127	-0.01052	-1.81768	-0.08352
-1.80425	-0.00101	-1.81707	-0.0026	-1.81707	-0.00235	-1.81341	-0.00201	-1.80792	-0.00219	-1.80792	-0.0031	-1.807	-0.00192	-1.82562	-0.00408	-1.81402	-0.00108	-1.81188	-0.0024	-1.81097	-0.01058	-1.81738	-0.08347
-1.80395	-0.00101	-1.81677	-0.0026	-1.81646	-0.00235	-1.8131	-0.00181	-1.80761	-0.00206	-1.80761	-0.0031	-1.8067	-0.00192	-1.82501	-0.00408	-1.81371	-0.00108	-1.81158	-0.0023	-1.81066	-0.01053	-1.81707	-0.08347
-1.80334	-0.00101	-1.81646	-0.00247	-1.81616	-0.00249	-1.8128	-0.00174	-1.807	-0.00179	-1.80731	-0.00297	-1.80639	-0.00192	-1.8247	-0.00396	-1.8131	-0.00121	-1.81127	-0.00213	-1.81005	-0.01047	-1.81646	-0.08342
-1.80303	-0.00114	-1.81616	-0.00247	-1.81585	-0.00249	-1.81219	-0.00154	-1.8067	-0.00166	-1.8067	-0.00297	-1.80578	-0.00204	-1.8244	-0.00383	-1.8128	-0.00121	-1.81097	-0.00203	-1.80975	-0.01047	-1.81616	-0.08342
-1.80273	-0.00128	-1.81585	-0.00247	-1.81524	-0.00249	-1.81188	-0.00154	-1.80639	-0.00153	-1.80639	-0.00277	-1.80548	-0.00204	-1.82379	-0.00383	-1.81249	-0.00121	-1.81036	-0.00203	-1.80914	-0.01047	-1.81585	-0.08342
-1.80242	-0.00128	-1.81555	-0.00233	-1.81494	-0.00249	-1.81158	-0.0016	-1.80578	-0.00153	-1.80609	-0.00283	-1.80486	-0.00217	-1.82348	-0.0037	-1.81188	-0.00121	-1.81005	-0.00192	-1.80883	-0.01053	-1.81524	-0.08335
-1.80181	-0.00128	-1.81494	-0.00247	-1.81463	-0.00249	-1.81127	-0.00174	-1.80548	-0.00172	-1.80548	-0.00264	-1.80456	-0.00223	-1.82318	-0.0037	-1.81158	-0.00121	-1.80944	-0.00209	-1.80853	-0.01041	-1.81494	-0.0833
-1.80151	-0.00128	-1.81463	-0.00247	-1.81402	-0.00249	-1.81097	-0.00187	-1.80517	-0.00172	-1.80517	-0.00251	-1.80395	-0.00223	-1.82257	-0.0037	-1.81127	-0.00121	-1.80914	-0.00209	-1.80792	-0.01041	-1.81463	-0.0833
-1.8012	-0.00128	-1.81402	-0.0026	-1.81371	-0.00235	-1.81036	-0.00187	-1.80456	-0.00193	-1.80486	-0.00251	-1.80364	-0.00223	-1.82226	-0.00357	-1.81066	-0.00121	-1.80883	-0.00209	-1.80761	-0.01041	-1.81402	-0.0833
-1.80059	-0.00128	-1.81371	-0.0026	-1.81341	-0.00235	-1.81005	-0.00201	-1.80425	-0.00193	-1.80425	-0.00238	-1.80334	-0.00217	-1.82195	-0.00345	-1.81036	-0.00103	-1.80822	-0.00219	-1.80731	-0.01041	-1.81371	-0.08335
-1.80029	-0.00128	-1.81341	-0.0026	-1.8131	-0.00222	-1.80975	-0.00208	-1.80364	-0.00206	-1.80395	-0.00238	-1.80273	-0.00223	-1.82134	-0.00332	-1.81005	-0.00103	-1.80792	-0.00209	-1.8067	-0.01036	-1.81341	-0.08335
-1.79968	-0.00128	-1.8128	-0.0026	-1.81249	-0.00222	-1.80914	-0.00228	-1.80334	-0.00206	-1.80364	-0.00238	-1.80242	-0.00204	-1.82104	-0.00319	-1.80944	-0.00108	-1.80731	-0.00209	-1.80639	-0.01036	-1.8128	-0.08341
-1.79937	-0.00128	-1.81249	-0.0026	-1.81219	-0.00208	-1.80883	-0.00235	-1.80303	-0.00219	-1.80303	-0.00238	-1.80212	-0.00192	-1.82073	-0.00307	-1.80914	-0.00103	-1.807	-0.00198	-1.80609	-0.01036	-1.81249	-0.08341
-1.79907	-0.00114	-1.81219	-0.0026	-1.81188	-0.00195	-1.80822	-0.00249	-1.80242	-0.00233	-1.80273	-0.00251	-1.80181	-0.00192	-1.82043	-0.00294	-1.80883	-0.00115	-1.8067	-0.00198	-1.80548	-0.0103	-1.81219	-0.08324
-1.79846	-0.00128	-1.81188	-0.00247	-1.81127	-0.00195	-1.80792	-0.00249	-1.80212	-0.00239	-1.80242	-0.00264	-1.8012	-0.00192	-1.81982	-0.00294	-1.80822	-0.00121	-1.80609	-0.00209	-1.80517	-0.0103	-1.81158	-0.08324
-1.79815	-0.00128	-1.81127	-0.00247	-1.81097	-0.00195	-1.80761	-0.00249	-1.80181	-0.00252	-1.80181	-0.00264	-1.8009	-0.00192	-1.81951	-0.00281	-1.80792	-0.00121	-1.80578	-0.00203	-1.80486	-0.0103	-1.81127	-0.08324
-1.79785	-0.00128	-1.81097	-0.00247	-1.81066	-0.00208	-1.80731	-0.00249	-1.80151	-0.0026	-1.80151	-0.00264	-1.80029	-0.00197	-1.81921	-0.00281	-1.80761	-0.00133	-1.80548	-0.00203	-1.80425	-0.01042	-1.81066	-0.08317
-1.79724	-0.00142	-1.81066	-0.00247	-1.81005	-0.00208	-1.8067	-0.00249	-1.8009	-0.00273	-1.8012	-0.0027	-1.79998	-0.00197	-1.8186	-0.00281	-1.807	-0.00133	-1.80486	-0.00209	-1.80395	-0.01047	-1.81036	-0.08312
-1.79693	-0.00169	-1.81036	-0.00233	-1.80975	-0.00222	-1.80639	-0.00235	-1.80059	-0.0026	-1.80059	-0.00257	-1.79968	-0.00184	-1.81829	-0.00294	-1.8067	-0.00146	-1.80456	-0.00209	-1.80364	-0.01041	-1.81005	-0.08312
-1.79632	-0.00183	-1.80975	-0.00233	-1.80944	-0.00222	-1.80578	-0.00235	-1.79998	-0.0026	-1.80029	-0.00257	-1.79907	-0.00184	-1.81799	-0.00307	-1.80639	-0.0017	-1.80425	-0.00209	-1.80303	-0.01041	-1.80944	-0.08301
-1.79601	-0.00224	-1.80944	-0.00233	-1.80883	-0.00235	-1.80548	-0.00235	-1.79968	-0.00273	-1.79998	-0.0027	-1.79876	-0.00203	-1.81738	-0.00319	-1.80578	-0.00183	-1.80364	-0.00209	-1.80273	-0.01047	-1.80914	-0.08301
-1.7954	-0.00237	-1.80883	-0.00233	-1.80853	-0.00235	-1.80517	-0.00235	-1.79937	-0.00273	-1.79968	-0.0027	-1.79815	-0.00216	-1.81707	-0.00319	-1.80548	-0.00177	-1.80334	-0.00219	-1.80212	-0.01041	-1.80883	-0.08289
-1.7951	-0.00251	-1.80853	-0.00233	-1.80822	-0.00222	-1.80486	-0.00222	-1.79907	-0.00273	-1.79907	-0.0027	-1.79785	-0.00216	-1.81677	-0.00319	-1.80517	-0.00189	-1.80303	-0.00219	-1.80181	-0.01053	-1.80822	-0.08294
-1.79479	-0.00265	-1.80822	-0.00233	-1.80761	-0.00222	-1.80425	-0.00208	-1.79846	-0.00273	-1.79876	-0.00264	-1.79754	-0.00223	-1.81646	-0.00307	-1.80456	-0.00183	-1.80273	-0.0023	-1.80151	-0.01053	-1.80792	-0.08283
-1.79418	-0.00278	-1.80792	-0.00233	-1.80731	-0.00222	-1.80395	-0.00208	-1.79815	-0.00273	-1.79846	-0.00283	-1.79693	-0.00236	-1.81585	-0.00307	-1.80425	-0.00159	-1.80212	-0.0023	-1.8009	-0.01047	-1.80761	-0.08277
-1.79388	-0.00265	-1.80731	-0.00233	-1.807	-0.00235	-1.80364	-0.00208	-1.79785	-0.00273	-1.79785	-0.00277	-1.79662	-0.0023	-1.81555	-0.00281	-1.80364	-0.00122	-1.80181	-0.00246	-1.80059	-0.01047	-1.80731	-0.08283
-1.79327	-0.00278	-1.807	-0.00233	-1.8067	-0.00235	-1.80334	-0.00208	-1.79724	-0.00279	-1.79754	-0.00283	-1.79632	-0.0023	-1.81524	-0.00263	-1.80334	-0.000967407	-1.80151	-0.00251	-1.80029	-0.01047	-1.8067	-0.08271
-1.79296	-0.00278	-1.8067	-0.00233	-1.80609	-0.00235	-1.80273	-0.00208	-1.79693	-0.00286	-1.79724	-0.00277	-1.79571	-0.0023	-1.81463	-0.00275	-1.80303	-0.000594371	-1.8009	-0.00272	-1.79968	-0.01047	-1.80639	-0.08271
-1.79235	-0.00265	-1.80609	-0.00233	-1.80578	-0.00222	-1.80242	-0.00208	-1.79662	-0.00286	-1.79662	-0.00283	-1.7954	-0.0023	-1.81433	-0.0025	-1.80242	-0.000404527	-1.80059	-0.00272	-1.79937	-0.01052	-1.80609	-0.08271
-1.79205	-0.00251	-1.80578	-0.00233	-1.80548	-0.00208	-1.80212	-0.00222	-1.79601	-0.003	-1.79632	-0.00283	-1.79479	-0.00236	-1.81402	-0.0025	-1.80212	-0.000462899	-1.80029	-0.00272	-1.79907	-0.01052	-1.80548	-0.08254
-1.79174	-0.00251	-1.80517	-0.00247	-1.80486	-0.00208	-1.80151	-0.00222	-1.79571	-0.003	-1.79571	-0.00283	-1.79449	-0.00236	-1.81371	-0.00263	-1.80151	-0.000529399	-1.79968	-0.00282	-1.79876	-0.01052	-1.80517	-0.08254
-1.79113	-0.00251	-1.80486	-0.00247	-1.80456	-0.00195	-1.8012	-0.00249	-1.7951	-0.00313	-1.7954	-0.00277	-1.79418	-0.00242	-1.8131	-0.00269	-1.8012	-0.000652655	-1.79937	-0.00277	-1.79815	-0.01047	-1.80456	-0.08254
-1.79083	-0.00251	-1.80456	-0.00233	-1.80425	-0.00195	-1.80059	-0.00255	-1.79479	-0.00313	-1.7951	-0.00277	-1.79357	-0.00236	-1.8128	-0.00281	-1.8009	-0.000777526	-1.79907	-0.00277	-1.79785	-0.01047	-1.80425	-0.08254
-1.79052	-0.00251	-1.80425	-0.00233	-1.80364	-0.00189	-1.80029	-0.00249	-1.79449	-0.00327	-1.79449	-0.00283	-1.79327	-0.00236	-1.81249	-0.00294	-1.80029	-0.000900732	-1.79846	-0.00277	-1.79724	-0.01047	-1.80395	-0.08254
-1.78991	-0.00251	-1.80364	-0.00233	-1.80334	-0.00195	-1.79998	-0.00235	-1.79388	-0.00313	-1.79418	-0.00277	-1.79266	-0.00236	-1.81188	-0.00307	-1.79998	-0.00103	-1.79815	-0.00277	-1.79693	-0.01041	-1.80364	-0.08249
-1.78961	-0.00237	-1.80334	-0.00206	-1.80303	-0.00175	-1.79968	-0.00214	-1.79357	-0.00313	-1.79357	-0.00277	-1.79235	-0.00236	-1.81158	-0.00338	-1.79968	-0.00115	-1.79785	-0.00272	-1.79662	-0.01041	-1.80334	-0.08249
-1.7893	-0.0021	-1.80303	-0.00206	-1.80242	-0.00162	-1.79907	-0.00187	-1.79327	-0.00313	-1.79327	-0.00291	-1.79205	-0.00242	-1.81127	-0.00338	-1.79907	-0.00127	-1.79724	-0.00266	-1.79601	-0.01036	-1.80273	-0.08243
-1.78869	-0.00169	-1.80273	-0.00206	-1.80212	-0.00162	-1.79876	-0.00147	-1.79266	-0.003	-1.79296	-0.00304	-1.79144	-0.00242	-1.81066	-0.00338	-1.79876	-0.0014	-1.79693	-0.00272	-1.79571	-0.01036	-1.80242	-0.08243
-1.78838	-0.00108	-1.80212	-0.002	-1.80181	-0.00148	-1.79815	-0.00133	-1.79235	-0.003	-1.79235	-0.00317	-1.79113	-0.00242	-1.81036	-0.00351	-1.79846	-0.00152	-1.79662	-0.00272	-1.7954	-0.01024	-1.80212	-0.08254
-1.78777	-0.00101	-1.80181	-0.00186	-1.80151	-0.00154	-1.79785	-0.00114	-1.79174	-0.003	-1.79205	-0.00317	-1.79083	-0.00242	-1.81005	-0.00357	-1.79785	-0.00152	-1.79601	-0.00272	-1.7951	-0.01025	-1.80151	-0.08254
-1.78747	-0.000869645	-1.80151	-0.00186	-1.8009	-0.00154	-1.79754	-0.001	-1.79144	-0.003	-1.79174	-0.0033	-1.79022	-0.00249	-1.80944	-0.00357	-1.79754	-0.00158	-1.79571	-0.00272	-1.79449	-0.01025	-1.8012	-0.08254
-1.78686	-0.000537746	-1.8012	-0.00186	-1.80059	-0.00154	-1.79724	-0.000866395	-1.79083	-0.003	-1.79113	-0.00343	-1.78991	-0.00249	-1.80914	-0.00369	-1.79724	-0.00158	-1.7954	-0.00272	-1.79418	-0.01025	-1.8009	-0.08237
-1.78655	-0.000537746	-1.80059	-0.002	-1.80029	-0.0014	-1.79662	-0.000924778	-1.79052	-0.003	-1.79083	-0.00343	-1.7893	-0.00262	-1.80883	-0.00382	-1.79662	-0.00158	-1.79479	-0.00272	-1.79388	-0.01025	-1.80029	-0.08237
-1.78625	-0.000537746	-1.80029	-0.0022	-1.79998	-0.00126	-1.79632	-0.000654396	-1.79022	-0.00286	-1.79022	-0.00357	-1.789	-0.00256	-1.80822	-0.00389	-1.79632	-0.0014	-1.79449	-0.00272	-1.79327	-0.0102	-1.79998	-0.08231
-1.78564	-0.000537746	-1.79998	-0.00227	-1.79937	-0.00126	-1.79601	-0.000518325	-1.78961	-0.00281	-1.78991	-0.00349	-1.78869	-0.00262	-1.80792	-0.00389	-1.79601	-0.0014	-1.79418	-0.00272	-1.79296	-0.0102	-1.79968	-0.08231
-1.78533	-0.000673618	-1.79937	-0.00233	-1.79907	-0.00126	-1.7954	-0.000518325	-1.7893	-0.00267	-1.7893	-0.00343	-1.78838	-0.00256	-1.80761	-0.00396	-1.79571	-0.00152	-1.79388	-0.00272	-1.79266	-0.0102	-1.79907	-0.08219
-1.78472	-0.000673618	-1.79907	-0.0022	-1.79876	-0.00126	-1.7951	-0.000459918	-1.78869	-0.00246	-1.789	-0.00349	-1.78777	-0.00262	-1.80731	-0.00396	-1.7951	-0.00152	-1.79327	-0.00272	-1.79205	-0.0102	-1.79876	-0.08219
-1.78442	-0.000673618	-1.79876	-0.00214	-1.79815	-0.00126	-1.79479	-0.000518325	-1.78838	-0.00214	-1.78869	-0.00343	-1.78747	-0.00268	-1.8067	-0.00396	-1.79479	-0.0014	-1.79296	-0.00272	-1.79174	-0.01026	-1.79846	-0.08219
-1.78411	-0.00081138	-1.79815	-0.00206	-1.79785	-0.00154	-1.79418	-0.000595997	-1.78777	-0.00193	-1.78808	-0.00343	-1.78716	-0.00262	-1.80639	-0.0039	-1.79418	-0.00146	-1.79266	-0.00272	-1.79144	-0.01026	-1.79785	-0.08219
-1.7835	-0.000673618	-1.79785	-0.002	-1.79754	-0.00167	-1.79388	-0.000595997	-1.78747	-0.0016	-1.78777	-0.0033	-1.78655	-0.00262	-1.80609	-0.0039	-1.79388	-0.0014	-1.79235	-0.00272	-1.79113	-0.01025	-1.79754	-0.08208
-1.7832	-0.000673618	-1.79754	-0.002	-1.79724	-0.00181	-1.79357	-0.000788707	-1.78716	-0.00153	-1.78747	-0.0033	-1.78625	-0.00256	-1.80548	-0.00383	-1.79327	-0.0014	-1.79205	-0.00282	-1.79083	-0.01031	-1.79724	-0.08213
-1.78289	-0.000673618	-1.79693	-0.002	-1.79662	-0.00195	-1.79327	-0.00106	-1.78655	-0.00153	-1.78686	-0.00317	-1.78564	-0.00256	-1.80517	-0.0039	-1.79296	-0.0014	-1.79144	-0.00266	-1.79022	-0.0102	-1.79693	-0.08208
-1.78228	-0.000537746	-1.79662	-0.00206	-1.79632	-0.00208	-1.79266	-0.00133	-1.78625	-0.00153	-1.78655	-0.00304	-1.78533	-0.00256	-1.80486	-0.0039	-1.79266	-0.00134	-1.79113	-0.00266	-1.78991	-0.01026	-1.79632	-0.08208
-1.78198	-0.000264113	-1.79601	-0.00206	-1.79571	-0.00208	-1.79235	-0.00147	-1.78564	-0.00139	-1.78594	-0.00304	-1.78472	-0.00243	-1.80425	-0.0039	-1.79205	-0.00134	-1.79052	-0.00272	-1.7893	-0.01015	-1.79601	-0.08208
-1.78137	-0.000126405	-1.79571	-0.00233	-1.7954	-0.00235	-1.79174	-0.00187	-1.78533	-0.00153	-1.78564	-0.00291	-1.78442	-0.0023	-1.80395	-0.0039	-1.79174	-0.0014	-1.79022	-0.00261	-1.789	-0.01009	-1.79571	-0.08208
-1.78106	-0.000322409	-1.7954	-0.00227	-1.7951	-0.00235	-1.79144	-0.00201	-1.78503	-0.00153	-1.78503	-0.00291	-1.78411	-0.00212	-1.80364	-0.00377	-1.79144	-0.00146	-1.78991	-0.00251	-1.78869	-0.0101	-1.7954	-0.08213
-1.78076	-0.000458327	-1.7951	-0.00227	-1.79479	-0.00249	-1.79083	-0.00214	-1.78442	-0.00153	-1.78472	-0.00277	-1.78381	-0.00217	-1.80334	-0.00383	-1.79083	-0.0014	-1.7893	-0.0024	-1.78838	-0.01005	-1.79479	-0.08213
-1.78014	-0.00073189	-1.79449	-0.00247	-1.79418	-0.00249	-1.79052	-0.00208	-1.78411	-0.00147	-1.78411	-0.00264	-1.7832	-0.00192	-1.80273	-0.0037	-1.79052	-0.00146	-1.789	-0.00224	-1.78777	-0.01005	-1.79449	-0.08213
-1.77984	-0.000869645	-1.79418	-0.00247	-1.79388	-0.00235	-1.79022	-0.00208	-1.7835	-0.00153	-1.78381	-0.00264	-1.78289	-0.00192	-1.80242	-0.00357	-1.79022	-0.0014	-1.78869	-0.00219	-1.78747	-0.01005	-1.79418	-0.08196
-1.77923	-0.00114	-1.79388	-0.00247	-1.79357	-0.00235	-1.78991	-0.00201	-1.7832	-0.0016	-1.7835	-0.00264	-1.78259	-0.00178	-1.80212	-0.00345	-1.78961	-0.00134	-1.78808	-0.00219	-1.78686	-0.01	-1.79357	-0.08196
-1.77892	-0.00142	-1.79327	-0.00241	-1.79296	-0.00222	-1.7893	-0.00187	-1.78259	-0.00174	-1.78289	-0.00264	-1.78198	-0.00166	-1.80151	-0.00351	-1.7893	-0.0014	-1.78777	-0.00219	-1.78655	-0.00994	-1.79327	-0.08196
-1.77831	-0.00169	-1.79296	-0.00241	-1.79266	-0.00195	-1.789	-0.00187	-1.78228	-0.00193	-1.78259	-0.00277	-1.78167	-0.00178	-1.8012	-0.00351	-1.78869	-0.00146	-1.78747	-0.0023	-1.78625	-0.00994	-1.79296	-0.08201
-1.77801	-0.00183	-1.79266	-0.00227	-1.79205	-0.00175	-1.78869	-0.00168	-1.78167	-0.002	-1.78228	-0.00277	-1.78106	-0.00178	-1.8009	-0.00351	-1.78838	-0.00146	-1.78686	-0.0023	-1.78564	-0.00994	-1.79235	-0.08184
-1.7777	-0.00183	-1.79235	-0.00227	-1.79174	-0.00181	-1.78808	-0.00154	-1.78137	-0.00219	-1.78167	-0.00277	-1.78076	-0.00204	-1.80059	-0.00357	-1.78777	-0.0014	-1.78655	-0.00257	-1.78533	-0.00994	-1.79205	-0.08184
-1.77709	-0.00183	-1.79205	-0.00214	-1.79144	-0.00181	-1.78777	-0.00154	-1.78106	-0.00227	-1.78137	-0.00291	-1.78045	-0.00217	-1.79998	-0.00338	-1.78747	-0.0014	-1.78625	-0.00261	-1.78503	-0.00994	-1.79144	-0.08184
-1.77679	-0.00202	-1.79174	-0.002	-1.79083	-0.00195	-1.78747	-0.00154	-1.78045	-0.0024	-1.78076	-0.00304	-1.77984	-0.00243	-1.79968	-0.00338	-1.78716	-0.00127	-1.78564	-0.00261	-1.78442	-0.00988	-1.79113	-0.08173
-1.77618	-0.00196	-1.79113	-0.002	-1.79052	-0.00195	-1.78686	-0.00141	-1.78014	-0.00227	-1.78045	-0.00304	-1.77953	-0.00256	-1.79937	-0.00351	-1.78655	-0.0014	-1.78533	-0.00272	-1.78411	-0.00988	-1.79083	-0.08178
-1.77587	-0.00196	-1.79083	-0.00186	-1.79022	-0.00208	-1.78655	-0.00154	-1.77984	-0.00227	-1.78014	-0.00317	-1.77892	-0.00262	-1.79907	-0.00338	-1.78625	-0.00134	-1.78472	-0.00272	-1.78381	-0.00988	-1.79022	-0.08178
-1.77557	-0.00183	-1.79022	-0.00186	-1.78991	-0.00195	-1.78625	-0.00154	-1.77923	-0.00227	-1.77953	-0.00317	-1.77862	-0.00269	-1.79876	-0.00345	-1.78594	-0.00127	-1.78442	-0.00272	-1.7832	-0.00982	-1.78991	-0.08178
-1.77496	-0.00169	-1.78991	-0.00186	-1.7893	-0.00195	-1.78564	-0.00154	-1.77892	-0.00214	-1.77923	-0.00317	-1.77831	-0.00295	-1.79815	-0.00332	-1.78533	-0.0014	-1.78411	-0.00282	-1.78289	-0.00988	-1.78961	-0.08173
-1.77465	-0.00169	-1.78961	-0.00186	-1.789	-0.00195	-1.78533	-0.00174	-1.77862	-0.002	-1.77892	-0.00317	-1.7777	-0.00295	-1.79785	-0.00345	-1.78503	-0.00133	-1.7835	-0.00282	-1.78259	-0.00988	-1.789	-0.08173
-1.77435	-0.00169	-1.7893	-0.00173	-1.78869	-0.00181	-1.78503	-0.00174	-1.77801	-0.00174	-1.77831	-0.00317	-1.7774	-0.00282	-1.79754	-0.00332	-1.78472	-0.00133	-1.7832	-0.00282	-1.78198	-0.00994	-1.78869	-0.08173
-1.77374	-0.00169	-1.78869	-0.00159	-1.78808	-0.0014	-1.78442	-0.00201	-1.7777	-0.0016	-1.77801	-0.00317	-1.77679	-0.00282	-1.79693	-0.00332	-1.78411	-0.00146	-1.78289	-0.00282	-1.78167	-0.00988	-1.78808	-0.08173
-1.77343	-0.00155	-1.78838	-0.00145	-1.78777	-0.0014	-1.78411	-0.00228	-1.7774	-0.00147	-1.7777	-0.00304	-1.77648	-0.00275	-1.79662	-0.00332	-1.78381	-0.0014	-1.78228	-0.00272	-1.78137	-0.00988	-1.78777	-0.08161
-1.77282	-0.00155	-1.78808	-0.00151	-1.78747	-0.00126	-1.78381	-0.00255	-1.77679	-0.00166	-1.77709	-0.00304	-1.77587	-0.00269	-1.79632	-0.00332	-1.7835	-0.00134	-1.78198	-0.00278	-1.78076	-0.00988	-1.78747	-0.08161
-1.77252	-0.00142	-1.78777	-0.00151	-1.78716	-0.00126	-1.7832	-0.00274	-1.77648	-0.00166	-1.77679	-0.00291	-1.77557	-0.00256	-1.79601	-0.00332	-1.78289	-0.00122	-1.78167	-0.00278	-1.78045	-0.00994	-1.78686	-0.08161
-1.77221	-0.00128	-1.78716	-0.00151	-1.78655	-0.00113	-1.78289	-0.00282	-1.77587	-0.00166	-1.77648	-0.00291	-1.77526	-0.00256	-1.79571	-0.00332	-1.78259	-0.00122	-1.78106	-0.00272	-1.78014	-0.00994	-1.78655	-0.08161
-1.7716	-0.00114	-1.78686	-0.00159	-1.78625	-0.00113	-1.78259	-0.00315	-1.77557	-0.00166	-1.77618	-0.00277	-1.77465	-0.00256	-1.7951	-0.00332	-1.78228	-0.00122	-1.78076	-0.00272	-1.77984	-0.00988	-1.78625	-0.08166
-1.77129	-0.000947251	-1.78655	-0.00192	-1.78564	-0.00113	-1.78198	-0.00328	-1.77496	-0.00166	-1.77557	-0.00264	-1.77435	-0.00243	-1.79479	-0.00332	-1.78167	-0.00109	-1.78045	-0.00272	-1.77923	-0.00982	-1.78594	-0.08166
-1.77099	-0.000947251	-1.78594	-0.00192	-1.78533	-0.00126	-1.78167	-0.00328	-1.77465	-0.00166	-1.77526	-0.00264	-1.77404	-0.00243	-1.79449	-0.00332	-1.78137	-0.000842462	-1.77984	-0.00272	-1.77892	-0.00982	-1.78533	-0.08161
-1.77038	-0.00101	-1.78564	-0.00192	-1.78503	-0.00126	-1.78137	-0.00328	-1.77435	-0.00166	-1.77496	-0.00264	-1.77343	-0.0023	-1.79388	-0.00307	-1.78106	-0.000719249	-1.77953	-0.00272	-1.77862	-0.00982	-1.78503	-0.08161
-1.77007	-0.00101	-1.78533	-0.00192	-1.78442	-0.0014	-1.78106	-0.00309	-1.77374	-0.00166	-1.77435	-0.00264	-1.77313	-0.00217	-1.79357	-0.00281	-1.78045	-0.000471107	-1.77892	-0.00272	-1.77801	-0.00982	-1.78472	-0.08161
-1.76946	-0.00101	-1.78503	-0.00192	-1.78411	-0.00148	-1.78045	-0.00295	-1.77343	-0.00166	-1.77404	-0.00258	-1.77282	-0.00217	-1.79327	-0.00269	-1.78014	-0.000346229	-1.77862	-0.00272	-1.7777	-0.00977	-1.78442	-0.08161
-1.76916	-0.00128	-1.78472	-0.00192	-1.78381	-0.00162	-1.78014	-0.00282	-1.77313	-0.00193	-1.77343	-0.00258	-1.77221	-0.00204	-1.79266	-0.00269	-1.77984	-0.000223032	-1.77831	-0.00272	-1.7774	-0.00977	-1.78411	-0.08166
-1.76885	-0.00155	-1.78411	-0.00186	-1.7832	-0.00181	-1.77984	-0.00255	-1.77252	-0.00212	-1.77313	-0.00264	-1.7719	-0.00192	-1.79235	-0.0025	-1.77923	-0.000223032	-1.77801	-0.00272	-1.77679	-0.00972	-1.78381	-0.08166
-1.76855	-0.00183	-1.78381	-0.002	-1.78289	-0.00189	-1.77923	-0.00255	-1.77221	-0.00212	-1.77282	-0.00258	-1.7716	-0.0021	-1.79205	-0.00243	-1.77892	-0.000223032	-1.7774	-0.00272	-1.77648	-0.00972	-1.7832	-0.08166
-1.76794	-0.00196	-1.7835	-0.00206	-1.78259	-0.00208	-1.77892	-0.00228	-1.7716	-0.00206	-1.77221	-0.00245	-1.77099	-0.0021	-1.79144	-0.00243	-1.77862	-0.000223032	-1.77709	-0.00272	-1.77618	-0.00972	-1.78289	-0.08161
-1.76763	-0.0021	-1.7832	-0.002	-1.78198	-0.00222	-1.77862	-0.00208	-1.77129	-0.00206	-1.7719	-0.00245	-1.77068	-0.00223	-1.79113	-0.0023	-1.77801	-0.000223032	-1.77679	-0.00266	-1.77557	-0.00972	-1.78259	-0.08161
-1.76733	-0.00196	-1.78289	-0.00214	-1.78167	-0.00249	-1.77801	-0.00181	-1.77099	-0.00225	-1.7716	-0.00264	-1.77038	-0.00236	-1.79083	-0.0023	-1.7777	-0.000223032	-1.77618	-0.00272	-1.77526	-0.00967	-1.78198	-0.08155
-1.76672	-0.00196	-1.78228	-0.0022	-1.78106	-0.00263	-1.7777	-0.00181	-1.77038	-0.00219	-1.77099	-0.00277	-1.76977	-0.00236	-1.79022	-0.00243	-1.7774	-0.000223032	-1.77587	-0.00256	-1.77496	-0.00967	-1.78167	-0.08155
-1.76611	-0.00183	-1.78198	-0.0022	-1.78076	-0.0029	-1.7774	-0.00168	-1.77007	-0.00233	-1.77068	-0.00277	-1.76946	-0.00236	-1.78991	-0.00243	-1.77709	-0.000346229	-1.77557	-0.00245	-1.77435	-0.00967	-1.78137	-0.08155
-1.7658	-0.00169	-1.78167	-0.0022	-1.78045	-0.00303	-1.77679	-0.00154	-1.76946	-0.00233	-1.77007	-0.00291	-1.76885	-0.00249	-1.78961	-0.0023	-1.77648	-0.000594371	-1.77496	-0.00234	-1.77404	-0.00956	-1.78076	-0.08149
-1.7655	-0.00183	-1.78137	-0.0022	-1.77984	-0.00303	-1.77648	-0.00154	-1.76916	-0.00233	-1.76977	-0.00304	-1.76855	-0.00243	-1.7893	-0.0023	-1.77618	-0.000594371	-1.77465	-0.00224	-1.77374	-0.00956	-1.78045	-0.08144
-1.76489	-0.00183	-1.78076	-0.0022	-1.77953	-0.00303	-1.77587	-0.0016	-1.76885	-0.00233	-1.76946	-0.00304	-1.76824	-0.00256	-1.78869	-0.0023	-1.77557	-0.000594371	-1.77435	-0.00213	-1.77313	-0.00951	-1.78014	-0.08132
-1.76458	-0.00196	-1.78045	-0.0022	-1.77892	-0.0029	-1.77557	-0.00127	-1.76824	-0.00233	-1.76885	-0.00291	-1.76794	-0.00275	-1.78838	-0.00243	-1.77526	-0.000594371	-1.77404	-0.00213	-1.77282	-0.00951	-1.77984	-0.08132
-1.76397	-0.00224	-1.78014	-0.0022	-1.77862	-0.0029	-1.77526	-0.00127	-1.76794	-0.00233	-1.76855	-0.00304	-1.76733	-0.00275	-1.78808	-0.00243	-1.77465	-0.000719249	-1.77343	-0.00209	-1.77221	-0.00951	-1.77923	-0.08126
-1.76366	-0.0023	-1.77984	-0.0022	-1.77831	-0.00303	-1.77465	-0.00133	-1.76763	-0.00233	-1.76794	-0.00304	-1.76702	-0.00288	-1.78747	-0.0025	-1.77435	-0.000842462	-1.77313	-0.00203	-1.7719	-0.00951	-1.77892	-0.08126
-1.76305	-0.00237	-1.77923	-0.0022	-1.7777	-0.0029	-1.77435	-0.00114	-1.76702	-0.00233	-1.76763	-0.00304	-1.76641	-0.00295	-1.78716	-0.00269	-1.77374	-0.000842462	-1.77252	-0.00192	-1.77129	-0.00945	-1.77862	-0.08126
-1.76275	-0.0023	-1.77892	-0.0022	-1.7774	-0.0029	-1.77404	-0.00114	-1.76672	-0.00233	-1.76702	-0.00304	-1.76611	-0.00308	-1.78655	-0.00263	-1.77343	-0.000967407	-1.77221	-0.00192	-1.77099	-0.0095	-1.77801	-0.08126
-1.76244	-0.00224	-1.77862	-0.0022	-1.77709	-0.0029	-1.77343	-0.001	-1.76641	-0.00246	-1.76672	-0.00304	-1.7655	-0.00314	-1.78625	-0.00281	-1.77313	-0.00127	-1.7719	-0.00192	-1.77068	-0.00956	-1.7777	-0.08126
-1.76183	-0.0021	-1.77801	-0.00233	-1.77679	-0.0029	-1.77313	-0.000866395	-1.76611	-0.00233	-1.76641	-0.00317	-1.76519	-0.00308	-1.78594	-0.00269	-1.77252	-0.00134	-1.77129	-0.00182	-1.77038	-0.00956	-1.7774	-0.08115
-1.76153	-0.00196	-1.7777	-0.00247	-1.77618	-0.0029	-1.77282	-0.000730316	-1.7655	-0.00233	-1.7658	-0.00304	-1.76489	-0.00295	-1.78533	-0.00281	-1.77221	-0.00159	-1.77099	-0.00182	-1.76977	-0.00956	-1.77679	-0.0812
-1.76122	-0.00183	-1.7774	-0.0026	-1.77587	-0.00284	-1.77221	-0.000595997	-1.76519	-0.00246	-1.7655	-0.00304	-1.76428	-0.00269	-1.78503	-0.00281	-1.7716	-0.00183	-1.77068	-0.00182	-1.76946	-0.0095	-1.77648	-0.08115
-1.76061	-0.00155	-1.77679	-0.0026	-1.77557	-0.00257	-1.7719	-0.000595997	-1.76489	-0.0026	-1.76519	-0.00304	-1.76397	-0.00256	-1.78442	-0.00294	-1.77129	-0.00196	-1.77038	-0.00182	-1.76916	-0.0095	-1.77618	-0.08115
-1.76031	-0.00128	-1.77648	-0.00288	-1.77496	-0.00263	-1.77129	-0.000459918	-1.76428	-0.0026	-1.76458	-0.00304	-1.76366	-0.00256	-1.78411	-0.00294	-1.77099	-0.00214	-1.76977	-0.00182	-1.76855	-0.00956	-1.77557	-0.08115
-1.7597	-0.00101	-1.77618	-0.00288	-1.77465	-0.00249	-1.77099	-0.000518325	-1.76397	-0.00273	-1.76428	-0.00304	-1.76305	-0.00256	-1.78381	-0.00294	-1.77038	-0.00202	-1.76946	-0.00192	-1.76824	-0.00951	-1.77526	-0.08115
-1.75939	-0.00101	-1.77557	-0.00288	-1.77435	-0.00249	-1.77038	-0.000459918	-1.76336	-0.0026	-1.76397	-0.00304	-1.76275	-0.00256	-1.7832	-0.00294	-1.77007	-0.00202	-1.76916	-0.00203	-1.76794	-0.00951	-1.77496	-0.0812
-1.75878	-0.000596027	-1.77526	-0.00288	-1.77374	-0.00222	-1.77007	-0.000383996	-1.76305	-0.0026	-1.76336	-0.00304	-1.76244	-0.00256	-1.78289	-0.00294	-1.76977	-0.00189	-1.76855	-0.00213	-1.76733	-0.00945	-1.77465	-0.0812
-1.75848	-0.000458327	-1.77496	-0.00274	-1.77343	-0.00195	-1.76977	-0.000383996	-1.76275	-0.0026	-1.76305	-0.00291	-1.76183	-0.00256	-1.78259	-0.00294	-1.76916	-0.00177	-1.76824	-0.00224	-1.76702	-0.00945	-1.77404	-0.08115
-1.75817	-0.000184709	-1.77435	-0.00274	-1.77313	-0.00181	-1.76916	-0.000518325	-1.76214	-0.00246	-1.76275	-0.00291	-1.76153	-0.00256	-1.78228	-0.00307	-1.76885	-0.00165	-1.76763	-0.00219	-1.76672	-0.00945	-1.77374	-0.08115
-1.75756	-4.88645e-05	-1.77404	-0.0026	-1.77252	-0.00154	-1.76885	-0.000518325	-1.76183	-0.00233	-1.76214	-0.00291	-1.76092	-0.00262	-1.78167	-0.00319	-1.76855	-0.0014	-1.76733	-0.0023	-1.76641	-0.0094	-1.77343	-0.08115
-1.75726	-4.88645e-05	-1.77374	-0.0026	-1.77221	-0.0014	-1.76855	-0.000518325	-1.76122	-0.00219	-1.76183	-0.00291	-1.76061	-0.00262	-1.78137	-0.00332	-1.76794	-0.00127	-1.76672	-0.00224	-1.7658	-0.00929	-1.77282	-0.08115
-1.75665	-4.88645e-05	-1.77343	-0.0026	-1.7719	-0.00126	-1.76824	-0.000518325	-1.76092	-0.00233	-1.76153	-0.00291	-1.76031	-0.00262	-1.78106	-0.00332	-1.76763	-0.00127	-1.76641	-0.00224	-1.7655	-0.00935	-1.77252	-0.08108
-1.75634	-4.88645e-05	-1.77313	-0.00247	-1.7716	-0.00113	-1.76763	-0.000518325	-1.76061	-0.00233	-1.76092	-0.00291	-1.76	-0.00262	-1.78045	-0.00332	-1.76733	-0.00127	-1.76611	-0.0023	-1.76489	-0.00929	-1.77221	-0.08108
-1.75604	-4.88645e-05	-1.77252	-0.00233	-1.77099	-0.000798261	-1.76733	-0.000654396	-1.76	-0.00233	-1.76061	-0.00285	-1.75939	-0.00262	-1.78014	-0.00332	-1.76672	-0.00115	-1.7655	-0.0023	-1.76458	-0.00929	-1.7716	-0.08097
-1.75573	-0.000322409	-1.77221	-0.00233	-1.77068	-0.000584333	-1.76702	-0.000654396	-1.7597	-0.00246	-1.76031	-0.00277	-1.75909	-0.00262	-1.77984	-0.00326	-1.76641	-0.00121	-1.76519	-0.0023	-1.76428	-0.00924	-1.77129	-0.08097
-1.75512	-0.000596027	-1.7719	-0.00233	-1.77038	-0.000447234	-1.76672	-0.000788707	-1.75909	-0.0026	-1.7597	-0.00272	-1.75878	-0.00256	-1.77953	-0.00345	-1.76611	-0.00121	-1.76489	-0.00219	-1.76366	-0.00924	-1.77099	-0.08097
-1.75481	-0.000869645	-1.7716	-0.00233	-1.76977	-0.000388931	-1.76611	-0.000924778	-1.75878	-0.0026	-1.75939	-0.00258	-1.75817	-0.00256	-1.77892	-0.00357	-1.7655	-0.00121	-1.76458	-0.00219	-1.76336	-0.00924	-1.77038	-0.08085
-1.7542	-0.00114	-1.77099	-0.00247	-1.76946	-0.000447234	-1.7658	-0.00106	-1.75848	-0.00273	-1.75878	-0.00264	-1.75787	-0.00243	-1.77862	-0.0037	-1.76519	-0.00133	-1.76397	-0.00209	-1.76305	-0.00919	-1.77007	-0.08073
-1.7539	-0.00148	-1.77068	-0.00247	-1.76916	-0.000447234	-1.76519	-0.000924778	-1.75787	-0.00273	-1.75848	-0.00251	-1.75756	-0.0023	-1.77831	-0.00357	-1.76489	-0.00133	-1.76366	-0.00209	-1.76244	-0.00919	-1.76977	-0.08073
-1.75359	-0.00169	-1.77038	-0.0026	-1.76855	-0.000447234	-1.76489	-0.000866395	-1.75756	-0.00273	-1.75787	-0.00251	-1.75695	-0.00199	-1.77801	-0.00345	-1.76428	-0.00127	-1.76336	-0.00219	-1.76214	-0.00919	-1.76916	-0.08068
-1.75298	-0.00183	-1.77007	-0.0026	-1.76824	-0.000584333	-1.76458	-0.000866395	-1.75726	-0.00286	-1.75756	-0.00251	-1.75665	-0.00212	-1.7774	-0.00345	-1.76397	-0.00122	-1.76275	-0.00209	-1.76183	-0.00924	-1.76885	-0.08068
-1.75268	-0.00183	-1.76946	-0.0026	-1.76794	-0.000991793	-1.76397	-0.000866395	-1.75665	-0.00273	-1.75726	-0.00251	-1.75604	-0.00225	-1.77709	-0.00332	-1.76336	-0.00109	-1.76244	-0.00209	-1.76122	-0.00919	-1.76855	-0.08068
-1.75207	-0.00169	-1.76916	-0.0026	-1.76733	-0.00126	-1.76366	-0.000924778	-1.75634	-0.00273	-1.75665	-0.00251	-1.75573	-0.00212	-1.77679	-0.00332	-1.76305	-0.00109	-1.76214	-0.00203	-1.76092	-0.00924	-1.76824	-0.0808
-1.75176	-0.00155	-1.76885	-0.0028	-1.76702	-0.0014	-1.76336	-0.000866395	-1.75604	-0.00273	-1.75634	-0.00251	-1.75512	-0.00212	-1.77648	-0.00319	-1.76275	-0.00109	-1.76153	-0.00203	-1.76061	-0.00919	-1.76794	-0.0808
-1.75115	-0.00128	-1.76855	-0.0028	-1.76672	-0.00167	-1.76275	-0.000924778	-1.75573	-0.00273	-1.75604	-0.00251	-1.75481	-0.00217	-1.77618	-0.00319	-1.76214	-0.00103	-1.76122	-0.00192	-1.76031	-0.00924	-1.76733	-0.0808
-1.75085	-0.00114	-1.76794	-0.00288	-1.76641	-0.00195	-1.76244	-0.000924778	-1.75512	-0.0026	-1.75542	-0.00251	-1.75451	-0.00217	-1.77587	-0.00307	-1.76183	-0.000959075	-1.76092	-0.00192	-1.7597	-0.00919	-1.76702	-0.08074
-1.75054	-0.00101	-1.76763	-0.00288	-1.7658	-0.00222	-1.76214	-0.000924778	-1.75481	-0.00273	-1.75512	-0.00238	-1.7539	-0.0023	-1.77526	-0.00294	-1.76153	-0.000959075	-1.76061	-0.00192	-1.75939	-0.00924	-1.76672	-0.08063
-1.75024	-0.00101	-1.76733	-0.00274	-1.7655	-0.00235	-1.76183	-0.00106	-1.7542	-0.0026	-1.75451	-0.00225	-1.75359	-0.0023	-1.77496	-0.00307	-1.76092	-0.000835876	-1.76	-0.00182	-1.75909	-0.00924	-1.76611	-0.08063
-1.74993	-0.00101	-1.76702	-0.00274	-1.76519	-0.00235	-1.76122	-0.00106	-1.7539	-0.00273	-1.7542	-0.00211	-1.75298	-0.0023	-1.77465	-0.00307	-1.76061	-0.000835876	-1.7597	-0.00182	-1.75848	-0.00919	-1.7658	-0.08068
-1.74932	-0.00101	-1.76641	-0.0026	-1.76489	-0.00222	-1.76092	-0.00106	-1.75329	-0.00273	-1.7539	-0.00211	-1.75268	-0.0023	-1.77435	-0.00307	-1.76031	-0.000959075	-1.75939	-0.00182	-1.75817	-0.00924	-1.76519	-0.08073
-1.74902	-0.00101	-1.76611	-0.0026	-1.76428	-0.00222	-1.76061	-0.001	-1.75298	-0.00273	-1.75329	-0.00211	-1.75207	-0.00243	-1.77404	-0.00294	-1.7597	-0.000835876	-1.75909	-0.00182	-1.75787	-0.00924	-1.76489	-0.08068
-1.74871	-0.00114	-1.7658	-0.0026	-1.76397	-0.00208	-1.76	-0.00114	-1.75268	-0.00273	-1.75298	-0.00211	-1.75176	-0.00243	-1.77374	-0.00307	-1.75939	-0.000835876	-1.75848	-0.00182	-1.75756	-0.00924	-1.76458	-0.08056
-1.74841	-0.00114	-1.76519	-0.00247	-1.76366	-0.00195	-1.7597	-0.00114	-1.75207	-0.003	-1.75268	-0.00225	-1.75115	-0.00243	-1.77313	-0.00307	-1.75909	-0.000835876	-1.75817	-0.00171	-1.75695	-0.00924	-1.76397	-0.0805
-1.7478	-0.00122	-1.76489	-0.00247	-1.76305	-0.00181	-1.75909	-0.0012	-1.75176	-0.003	-1.75237	-0.00238	-1.75085	-0.00243	-1.77282	-0.00319	-1.75848	-0.000835876	-1.75787	-0.00188	-1.75665	-0.00919	-1.76366	-0.08045
-1.74749	-0.00128	-1.76458	-0.00247	-1.76275	-0.00175	-1.75878	-0.0012	-1.75146	-0.00313	-1.75176	-0.00264	-1.75054	-0.0023	-1.77252	-0.00332	-1.75817	-0.000835876	-1.75726	-0.00182	-1.75604	-0.00913	-1.76336	-0.08033
-1.74718	-0.00114	-1.76397	-0.00233	-1.76244	-0.00175	-1.75848	-0.00133	-1.75085	-0.00327	-1.75146	-0.00277	-1.74993	-0.0023	-1.77221	-0.00332	-1.75787	-0.000719249	-1.75695	-0.00182	-1.75573	-0.00914	-1.76275	-0.08033
-1.74688	-0.00114	-1.76366	-0.00233	-1.76214	-0.00175	-1.75817	-0.00133	-1.75054	-0.00313	-1.75115	-0.00285	-1.74963	-0.0023	-1.7716	-0.00332	-1.75756	-0.000719249	-1.75665	-0.00192	-1.75542	-0.00908	-1.76244	-0.08033
-1.74627	-0.00114	-1.76336	-0.0022	-1.76153	-0.00189	-1.75756	-0.00139	-1.74993	-0.00313	-1.75054	-0.00304	-1.74902	-0.0023	-1.77129	-0.00332	-1.75726	-0.000719249	-1.75604	-0.00203	-1.75481	-0.00919	-1.76214	-0.08016
-1.74596	-0.00101	-1.76305	-0.0022	-1.76122	-0.00208	-1.75726	-0.00139	-1.74963	-0.00313	-1.75024	-0.00285	-1.74871	-0.00236	-1.77099	-0.00338	-1.75665	-0.000719249	-1.75573	-0.00213	-1.75451	-0.00913	-1.76153	-0.08022
-1.74566	-0.00101	-1.76275	-0.00206	-1.76092	-0.00222	-1.75695	-0.00133	-1.74932	-0.003	-1.74993	-0.00291	-1.74841	-0.00223	-1.77068	-0.00332	-1.75634	-0.000842462	-1.75542	-0.00224	-1.7539	-0.00919	-1.76122	-0.0801
-1.74535	-0.00101	-1.76214	-0.00186	-1.76061	-0.00222	-1.75665	-0.00133	-1.74871	-0.00273	-1.74932	-0.00272	-1.7481	-0.0021	-1.77038	-0.00332	-1.75573	-0.000842462	-1.75512	-0.00224	-1.75359	-0.00924	-1.76092	-0.0801
-1.74505	-0.000869645	-1.76183	-0.00165	-1.76	-0.00235	-1.75604	-0.00133	-1.74841	-0.0026	-1.74902	-0.00264	-1.74749	-0.00216	-1.77007	-0.00319	-1.75542	-0.000967407	-1.75451	-0.0023	-1.75329	-0.00929	-1.76061	-0.0801
-1.74474	-0.00073189	-1.76153	-0.00165	-1.7597	-0.00229	-1.75573	-0.00133	-1.7478	-0.00246	-1.74841	-0.00238	-1.74718	-0.00203	-1.76977	-0.00294	-1.75512	-0.00103	-1.7542	-0.00224	-1.75268	-0.00929	-1.76	-0.0801
-1.74444	-0.000596027	-1.76122	-0.00151	-1.75939	-0.00243	-1.75542	-0.00133	-1.74749	-0.00219	-1.7481	-0.00225	-1.74688	-0.00216	-1.76916	-0.00269	-1.75481	-0.00115	-1.7539	-0.00224	-1.75237	-0.00929	-1.7597	-0.0801
-1.74383	-0.000596027	-1.76061	-0.00151	-1.75878	-0.00249	-1.75512	-0.00133	-1.74718	-0.00206	-1.7478	-0.00211	-1.74627	-0.00216	-1.76885	-0.00225	-1.7542	-0.00115	-1.75329	-0.0023	-1.75176	-0.00929	-1.75939	-0.08015
-1.74352	-0.000596027	-1.76031	-0.00151	-1.75848	-0.00257	-1.75451	-0.00133	-1.74657	-0.00193	-1.74718	-0.00198	-1.74596	-0.00223	-1.76855	-0.00212	-1.7539	-0.00133	-1.75298	-0.00224	-1.75146	-0.00929	-1.75878	-0.08015
-1.74322	-0.000596027	-1.76	-0.00138	-1.75817	-0.00263	-1.7542	-0.001	-1.74627	-0.00193	-1.74688	-0.00198	-1.74566	-0.00249	-1.76824	-0.00199	-1.75359	-0.00127	-1.75268	-0.00234	-1.75115	-0.00934	-1.75848	-0.08027
-1.74291	-0.000596027	-1.75939	-0.00151	-1.75756	-0.00276	-1.7539	-0.000866395	-1.74596	-0.00193	-1.74657	-0.00185	-1.74505	-0.00243	-1.76763	-0.00212	-1.75329	-0.00146	-1.75207	-0.0024	-1.75054	-0.00934	-1.75817	-0.08022
-1.74261	-0.000400039	-1.75909	-0.00151	-1.75726	-0.0027	-1.75329	-0.000730316	-1.74535	-0.00193	-1.74627	-0.00185	-1.74474	-0.00243	-1.76733	-0.00212	-1.75268	-0.00133	-1.75176	-0.0024	-1.75024	-0.0094	-1.75756	-0.0801
-1.7423	-0.000126405	-1.75878	-0.00165	-1.75695	-0.00276	-1.75298	-0.000788707	-1.74505	-0.00193	-1.74566	-0.00185	-1.74444	-0.00243	-1.76702	-0.00225	-1.75237	-0.00133	-1.75146	-0.0023	-1.74963	-0.0094	-1.75726	-0.0801
-1.74169	0.000147229	-1.75848	-0.00179	-1.75634	-0.00276	-1.75268	-0.000654396	-1.74474	-0.00193	-1.74535	-0.00179	-1.74383	-0.00249	-1.76672	-0.00225	-1.75176	-0.00133	-1.75085	-0.0023	-1.74932	-0.0094	-1.75695	-0.08015
-1.74139	8.89085e-05	-1.75787	-0.00179	-1.75604	-0.00276	-1.75237	-0.000654396	-1.74413	-0.00206	-1.74474	-0.00185	-1.74352	-0.00236	-1.76611	-0.0025	-1.75146	-0.00121	-1.75054	-0.0023	-1.74871	-0.0094	-1.75634	-0.08015
-1.74108	0.000224772	-1.75756	-0.00192	-1.75573	-0.00276	-1.75176	-0.000654396	-1.74383	-0.00206	-1.74444	-0.00185	-1.74291	-0.0023	-1.7658	-0.00269	-1.75115	-0.00121	-1.75024	-0.0023	-1.74841	-0.0094	-1.75604	-0.0801
-1.74078	0.000224772	-1.75726	-0.00206	-1.75512	-0.00263	-1.75146	-0.000849063	-1.74352	-0.00206	-1.74413	-0.00198	-1.74261	-0.00223	-1.7655	-0.00294	-1.75054	-0.00108	-1.74993	-0.0023	-1.7481	-0.0094	-1.75573	-0.0801
-1.74047	0.0002831	-1.75695	-0.00206	-1.75481	-0.00263	-1.75115	-0.000924778	-1.74291	-0.00206	-1.74352	-0.00211	-1.7423	-0.00204	-1.76519	-0.00319	-1.75024	-0.00108	-1.74932	-0.00219	-1.74749	-0.0094	-1.75542	-0.0801
-1.74017	0.000147229	-1.75634	-0.00206	-1.75451	-0.00249	-1.75054	-0.00106	-1.74261	-0.00219	-1.74322	-0.00225	-1.74169	-0.00184	-1.76489	-0.00332	-1.74963	-0.00108	-1.74902	-0.00203	-1.74718	-0.0094	-1.75512	-0.0801
-1.73955	9.44785e-06	-1.75604	-0.00206	-1.7539	-0.00249	-1.75024	-0.00106	-1.7423	-0.00219	-1.74291	-0.00238	-1.74139	-0.00171	-1.76428	-0.00357	-1.74932	-0.00108	-1.74871	-0.00203	-1.74688	-0.00928	-1.75451	-0.08004
-1.73925	-0.000264113	-1.75573	-0.00206	-1.75359	-0.00249	-1.74963	-0.00126	-1.74169	-0.00219	-1.74261	-0.00264	-1.74078	-0.00158	-1.76397	-0.00357	-1.74902	-0.00108	-1.7481	-0.00182	-1.74627	-0.00918	-1.7542	-0.08004
-1.73864	-0.000596027	-1.75542	-0.0022	-1.75298	-0.00235	-1.74932	-0.0012	-1.74139	-0.00219	-1.742	-0.00264	-1.74047	-0.00152	-1.76366	-0.00357	-1.74841	-0.000959075	-1.7478	-0.00182	-1.74596	-0.00919	-1.75359	-0.07992
-1.73833	-0.00081138	-1.75512	-0.00233	-1.75268	-0.00229	-1.74902	-0.0012	-1.74078	-0.00246	-1.74169	-0.00264	-1.73986	-0.00158	-1.76305	-0.00357	-1.7481	-0.00102	-1.74749	-0.00192	-1.74535	-0.00908	-1.75329	-0.07992
-1.73803	-0.000947251	-1.75451	-0.00247	-1.75237	-0.00216	-1.74841	-0.00126	-1.74047	-0.00246	-1.74139	-0.00264	-1.73955	-0.00152	-1.76275	-0.00345	-1.7478	-0.000894139	-1.74688	-0.00192	-1.74505	-0.00908	-1.75298	-0.07981
-1.73742	-0.00101	-1.7542	-0.00247	-1.75176	-0.00189	-1.7481	-0.0012	-1.74017	-0.00246	-1.74078	-0.00251	-1.73925	-0.00158	-1.76244	-0.00345	-1.74718	-0.000835876	-1.74657	-0.00192	-1.74474	-0.00908	-1.75268	-0.07969
-1.73711	-0.00114	-1.7539	-0.00247	-1.75146	-0.00181	-1.7478	-0.00133	-1.73955	-0.00246	-1.74047	-0.00251	-1.73894	-0.00158	-1.76214	-0.00332	-1.74688	-0.000835876	-1.74627	-0.00182	-1.74413	-0.00908	-1.75207	-0.07969
-1.73681	-0.00114	-1.75359	-0.00247	-1.75115	-0.00148	-1.74718	-0.00139	-1.73925	-0.00233	-1.73986	-0.00238	-1.73833	-0.00152	-1.76183	-0.00319	-1.74627	-0.000835876	-1.74566	-0.00182	-1.74383	-0.00908	-1.75176	-0.07963
-1.7362	-0.00128	-1.75329	-0.00247	-1.75054	-0.00148	-1.74688	-0.00133	-1.73894	-0.00233	-1.73955	-0.00225	-1.73803	-0.0014	-1.76122	-0.00307	-1.74596	-0.000711012	-1.74535	-0.00182	-1.74352	-0.00914	-1.75115	-0.07947
-1.73589	-0.00142	-1.75268	-0.00233	-1.75024	-0.00134	-1.74627	-0.00147	-1.73833	-0.00233	-1.73925	-0.00211	-1.73742	-0.0014	-1.76092	-0.00294	-1.74566	-0.000587763	-1.74505	-0.00176	-1.74322	-0.00914	-1.75085	-0.07947
-1.73528	-0.00155	-1.75237	-0.0022	-1.74993	-0.00134	-1.74596	-0.00147	-1.73803	-0.00206	-1.73864	-0.00205	-1.73711	-0.0014	-1.76061	-0.00281	-1.74535	-0.000587763	-1.74444	-0.00182	-1.74261	-0.00914	-1.75054	-0.07952
-1.73498	-0.00155	-1.75207	-0.0022	-1.74932	-0.00134	-1.74566	-0.00147	-1.73772	-0.00193	-1.73833	-0.00192	-1.73681	-0.0014	-1.76031	-0.00281	-1.74474	-0.000462899	-1.74413	-0.00171	-1.7423	-0.00914	-1.75024	-0.07952
-1.73437	-0.00163	-1.75176	-0.00233	-1.74902	-0.00134	-1.74535	-0.00166	-1.73711	-0.00179	-1.73803	-0.00192	-1.7365	-0.00152	-1.7597	-0.00275	-1.74444	-0.000281338	-1.74383	-0.00171	-1.74169	-0.00914	-1.74963	-0.07952
-1.73406	-0.00183	-1.75115	-0.00233	-1.74871	-0.00148	-1.74474	-0.00166	-1.73681	-0.00179	-1.73742	-0.00198	-1.73589	-0.00166	-1.75939	-0.00281	-1.74413	-0.000281338	-1.74322	-0.00171	-1.74139	-0.00919	-1.74932	-0.07952
-1.73345	-0.00183	-1.75085	-0.00233	-1.7481	-0.00148	-1.74444	-0.00166	-1.7365	-0.00166	-1.73711	-0.00198	-1.73559	-0.00178	-1.75909	-0.00294	-1.74383	-0.000281338	-1.74291	-0.00171	-1.74108	-0.00913	-1.74902	-0.07947
-1.73315	-0.00183	-1.75054	-0.00247	-1.7478	-0.00154	-1.74413	-0.00174	-1.73589	-0.00179	-1.73681	-0.00198	-1.73498	-0.00166	-1.75878	-0.00307	-1.74322	-0.000281338	-1.74261	-0.00182	-1.74047	-0.00919	-1.74841	-0.07958
-1.73284	-0.00183	-1.75024	-0.00247	-1.74749	-0.00154	-1.74352	-0.00174	-1.73559	-0.00166	-1.7362	-0.00185	-1.73467	-0.00166	-1.75817	-0.00307	-1.74291	-0.000281338	-1.742	-0.00182	-1.74017	-0.00919	-1.7481	-0.07963
-1.73223	-0.00183	-1.74963	-0.00247	-1.74688	-0.00154	-1.74322	-0.00174	-1.73528	-0.00166	-1.73589	-0.00185	-1.73406	-0.00166	-1.75787	-0.00307	-1.74261	-0.000404527	-1.74169	-0.00182	-1.73986	-0.00914	-1.7478	-0.07963
-1.73193	-0.00183	-1.74932	-0.00233	-1.74657	-0.0014	-1.74291	-0.00174	-1.73467	-0.00179	-1.73559	-0.00185	-1.73376	-0.00166	-1.75756	-0.00319	-1.742	-0.000587763	-1.74139	-0.00182	-1.73955	-0.00914	-1.74718	-0.07963
-1.73162	-0.00183	-1.74902	-0.00233	-1.74627	-0.00126	-1.7423	-0.00147	-1.73437	-0.00187	-1.73498	-0.00185	-1.73345	-0.00166	-1.75695	-0.00319	-1.74169	-0.000587763	-1.74078	-0.00182	-1.73894	-0.00914	-1.74688	-0.07975
-1.73101	-0.00196	-1.74841	-0.00233	-1.74566	-0.00121	-1.742	-0.00133	-1.73376	-0.00187	-1.73467	-0.00185	-1.73284	-0.00184	-1.75665	-0.00319	-1.74139	-0.000711012	-1.74047	-0.00192	-1.73864	-0.00919	-1.74657	-0.07975
-1.7307	-0.0021	-1.7481	-0.00233	-1.74535	-0.00126	-1.74139	-0.00127	-1.73345	-0.00206	-1.73437	-0.00172	-1.73254	-0.00184	-1.75634	-0.00319	-1.74078	-0.000711012	-1.74017	-0.00198	-1.73833	-0.00913	-1.74596	-0.07963
-1.73009	-0.00224	-1.7478	-0.00233	-1.74505	-0.00113	-1.74108	-0.00133	-1.73315	-0.00206	-1.73376	-0.00172	-1.73193	-0.00192	-1.75604	-0.00307	-1.74047	-0.000769282	-1.73955	-0.00198	-1.73772	-0.00919	-1.74566	-0.07969
-1.72979	-0.00237	-1.74718	-0.0022	-1.74444	-0.00107	-1.74078	-0.00114	-1.73254	-0.00206	-1.73345	-0.00185	-1.73162	-0.0021	-1.75542	-0.00294	-1.74017	-0.000769282	-1.73925	-0.00209	-1.73742	-0.00924	-1.74535	-0.07969
-1.72948	-0.00265	-1.74688	-0.0022	-1.74413	-0.000991793	-1.74017	-0.001	-1.73223	-0.00206	-1.73315	-0.00185	-1.73132	-0.0021	-1.75512	-0.00294	-1.73955	-0.000711012	-1.73894	-0.00209	-1.73681	-0.00929	-1.74474	-0.07963
-1.72887	-0.00278	-1.74657	-0.0022	-1.74383	-0.00113	-1.73986	-0.00106	-1.73193	-0.00206	-1.73254	-0.00185	-1.7307	-0.00229	-1.75481	-0.00294	-1.73925	-0.000769282	-1.73833	-0.00209	-1.7365	-0.00929	-1.74444	-0.07952
-1.72857	-0.00292	-1.74596	-0.0022	-1.74322	-0.00113	-1.73955	-0.001	-1.73132	-0.00219	-1.73223	-0.00185	-1.7304	-0.00223	-1.75451	-0.00281	-1.73894	-0.000711012	-1.73803	-0.00209	-1.7362	-0.0094	-1.74413	-0.0794
-1.72796	-0.00292	-1.74566	-0.0022	-1.74291	-0.00113	-1.73894	-0.001	-1.73101	-0.00219	-1.73193	-0.00185	-1.73009	-0.00223	-1.7539	-0.00294	-1.73833	-0.000711012	-1.73742	-0.00219	-1.73559	-0.0094	-1.74352	-0.07929
-1.72765	-0.00292	-1.74535	-0.0022	-1.7423	-0.00126	-1.73864	-0.001	-1.7304	-0.00219	-1.73132	-0.00211	-1.72948	-0.00217	-1.75359	-0.00294	-1.73803	-0.000529399	-1.73711	-0.00219	-1.73528	-0.00934	-1.74322	-0.07917
-1.72704	-0.00278	-1.74505	-0.0022	-1.742	-0.00126	-1.73833	-0.00114	-1.73009	-0.00219	-1.73101	-0.00238	-1.72918	-0.00217	-1.75329	-0.003	-1.73772	-0.000587763	-1.73681	-0.00219	-1.73498	-0.00934	-1.74291	-0.07905
-1.72674	-0.00265	-1.74444	-0.00206	-1.74169	-0.00126	-1.73772	-0.00127	-1.72979	-0.00219	-1.7304	-0.00264	-1.72887	-0.00204	-1.75298	-0.00294	-1.73711	-0.000587763	-1.7365	-0.00224	-1.73437	-0.00924	-1.7423	-0.079
-1.72643	-0.00265	-1.74413	-0.00192	-1.74108	-0.0014	-1.73742	-0.00127	-1.72918	-0.00206	-1.73009	-0.00277	-1.72826	-0.00192	-1.75268	-0.003	-1.73681	-0.000769282	-1.73589	-0.0023	-1.73406	-0.00919	-1.742	-0.079
-1.72613	-0.00265	-1.74352	-0.00184	-1.74078	-0.0014	-1.73711	-0.00127	-1.72887	-0.00206	-1.72948	-0.00277	-1.72796	-0.00178	-1.75237	-0.00307	-1.7362	-0.000711012	-1.73559	-0.0023	-1.73376	-0.00913	-1.74169	-0.07905
-1.72552	-0.00251	-1.74322	-0.00179	-1.74047	-0.00154	-1.7365	-0.00127	-1.72826	-0.00206	-1.72918	-0.00264	-1.72765	-0.00166	-1.75207	-0.003	-1.73589	-0.000835876	-1.73528	-0.0024	-1.73315	-0.00908	-1.74139	-0.07905
-1.72521	-0.00251	-1.74291	-0.00157	-1.73986	-0.00167	-1.7362	-0.00127	-1.72796	-0.00193	-1.72857	-0.00264	-1.72704	-0.00166	-1.75146	-0.003	-1.73559	-0.000835876	-1.73467	-0.0024	-1.73284	-0.00908	-1.74078	-0.07905
-1.72491	-0.00237	-1.74261	-0.00151	-1.73955	-0.00181	-1.73589	-0.00127	-1.72765	-0.00179	-1.72826	-0.00264	-1.72674	-0.00171	-1.75115	-0.003	-1.73498	-0.000835876	-1.73437	-0.0023	-1.73223	-0.00908	-1.74047	-0.07905
-1.7243	-0.00224	-1.742	-0.00138	-1.73925	-0.00195	-1.73528	-0.00127	-1.72704	-0.00179	-1.72796	-0.00264	-1.72643	-0.00171	-1.75085	-0.00294	-1.73467	-0.000835876	-1.73376	-0.0023	-1.73193	-0.00908	-1.74017	-0.07894
-1.72399	-0.00169	-1.74169	-0.00138	-1.73864	-0.00222	-1.73498	-0.00133	-1.72674	-0.00166	-1.72735	-0.00251	-1.72582	-0.00166	-1.75054	-0.00294	-1.73406	-0.000835876	-1.73345	-0.00213	-1.73162	-0.00909	-1.73986	-0.079
-1.72338	-0.00142	-1.74139	-0.00138	-1.73833	-0.00235	-1.73467	-0.00114	-1.72613	-0.00179	-1.72704	-0.00251	-1.72552	-0.00171	-1.74993	-0.00281	-1.73376	-0.000959075	-1.73284	-0.00224	-1.73101	-0.00903	-1.73925	-0.07905
-1.72308	-0.00128	-1.74108	-0.00138	-1.73803	-0.00235	-1.73437	-0.00133	-1.72582	-0.00179	-1.72674	-0.00238	-1.72521	-0.00166	-1.74963	-0.00281	-1.73345	-0.000835876	-1.73254	-0.00213	-1.7307	-0.00908	-1.73894	-0.07905
-1.72277	-0.00114	-1.74047	-0.00151	-1.73742	-0.00249	-1.73376	-0.00133	-1.72552	-0.00179	-1.72613	-0.00238	-1.72491	-0.00166	-1.74932	-0.00281	-1.73284	-0.000959075	-1.73223	-0.00213	-1.7304	-0.00908	-1.73833	-0.07905
-1.72216	-0.00101	-1.74017	-0.00151	-1.73711	-0.00249	-1.73345	-0.00133	-1.72521	-0.00193	-1.72582	-0.00238	-1.7243	-0.00166	-1.74902	-0.00287	-1.73254	-0.000835876	-1.73162	-0.00213	-1.72979	-0.00908	-1.73803	-0.079
-1.72185	-0.00101	-1.73986	-0.00165	-1.73681	-0.00229	-1.73315	-0.00139	-1.7246	-0.00206	-1.72552	-0.00238	-1.72399	-0.00178	-1.74871	-0.00287	-1.73223	-0.000835876	-1.73132	-0.00213	-1.72948	-0.00908	-1.73772	-0.079
-1.72124	-0.000869645	-1.73925	-0.00151	-1.7362	-0.00208	-1.73254	-0.00147	-1.7243	-0.00233	-1.72491	-0.00238	-1.72369	-0.00178	-1.7481	-0.00287	-1.73162	-0.000835876	-1.73101	-0.00192	-1.72887	-0.00908	-1.73711	-0.079
-1.72094	-0.000869645	-1.73894	-0.00151	-1.73589	-0.00175	-1.73223	-0.0016	-1.72399	-0.0024	-1.7246	-0.00238	-1.72308	-0.00178	-1.7478	-0.003	-1.73132	-0.000652655	-1.7304	-0.00192	-1.72857	-0.00908	-1.73681	-0.07905
-1.72063	-0.000869645	-1.73864	-0.00124	-1.73528	-0.00148	-1.73193	-0.0016	-1.72338	-0.0024	-1.7243	-0.00257	-1.72277	-0.00192	-1.74749	-0.003	-1.7307	-0.000529399	-1.73009	-0.00182	-1.72826	-0.00908	-1.7365	-0.07905
-1.72002	-0.00101	-1.73833	-0.00124	-1.73498	-0.00134	-1.73132	-0.0016	-1.72308	-0.00254	-1.72369	-0.00264	-1.72246	-0.00199	-1.74688	-0.00313	-1.7304	-0.000529399	-1.72979	-0.00192	-1.72796	-0.00902	-1.73589	-0.07905
-1.71972	-0.00114	-1.73772	-0.00104	-1.73467	-0.00121	-1.73101	-0.00147	-1.72277	-0.00267	-1.72338	-0.00277	-1.72185	-0.00204	-1.74657	-0.00319	-1.73009	-0.000404527	-1.72948	-0.00192	-1.72735	-0.00907	-1.73559	-0.07894
-1.71941	-0.00142	-1.73742	-0.000829907	-1.73437	-0.00107	-1.7304	-0.00147	-1.72216	-0.0024	-1.72308	-0.00291	-1.72155	-0.00217	-1.74627	-0.00319	-1.72948	-0.000281338	-1.72887	-0.00192	-1.72704	-0.00907	-1.73498	-0.07894
-1.7188	-0.00169	-1.73711	-0.000829907	-1.73376	-0.000933522	-1.73009	-0.00147	-1.72185	-0.0024	-1.72246	-0.00304	-1.72094	-0.0023	-1.74596	-0.00332	-1.72918	-0.000281338	-1.72857	-0.00198	-1.72643	-0.00924	-1.73467	-0.07894
-1.7185	-0.00183	-1.7365	-0.000692354	-1.73345	-0.000933522	-1.72979	-0.00153	-1.72124	-0.0024	-1.72216	-0.00304	-1.72063	-0.00217	-1.74535	-0.00345	-1.72887	-0.000281338	-1.72796	-0.00198	-1.72613	-0.00924	-1.73437	-0.07888
-1.71819	-0.00196	-1.7362	-0.000692354	-1.73315	-0.000798261	-1.72918	-0.00147	-1.72094	-0.00233	-1.72155	-0.00304	-1.72002	-0.00217	-1.74505	-0.0037	-1.72826	-0.000404527	-1.72765	-0.00198	-1.72582	-0.00929	-1.73376	-0.07888
-1.71758	-0.00196	-1.73559	-0.000829907	-1.73254	-0.000798261	-1.72887	-0.00133	-1.72063	-0.00219	-1.72124	-0.00304	-1.71972	-0.00217	-1.74474	-0.00383	-1.72796	-0.000529399	-1.72735	-0.00198	-1.72521	-0.0094	-1.73345	-0.07876
-1.71728	-0.00196	-1.73528	-0.000829907	-1.73223	-0.000798261	-1.72857	-0.0012	-1.72002	-0.00206	-1.72094	-0.00291	-1.71941	-0.00217	-1.74444	-0.00383	-1.72765	-0.000652655	-1.72704	-0.00209	-1.72491	-0.0094	-1.73315	-0.07871
-1.71667	-0.00177	-1.73498	-0.000965534	-1.73193	-0.000798261	-1.72796	-0.0012	-1.71972	-0.00193	-1.72033	-0.00277	-1.71911	-0.00223	-1.74413	-0.00383	-1.72704	-0.000652655	-1.72643	-0.00219	-1.7246	-0.0094	-1.73284	-0.07871
-1.71606	-0.00142	-1.73467	-0.0011	-1.73132	-0.000798261	-1.72765	-0.0012	-1.71941	-0.00193	-1.72002	-0.00277	-1.7185	-0.00217	-1.74352	-0.00357	-1.72674	-0.000835876	-1.72613	-0.00219	-1.72399	-0.0094	-1.73223	-0.07876
-1.71575	-0.00142	-1.73437	-0.0011	-1.73101	-0.000798261	-1.72704	-0.0012	-1.7188	-0.00179	-1.71972	-0.00264	-1.71819	-0.00204	-1.74322	-0.00345	-1.72643	-0.000835876	-1.72552	-0.00224	-1.72369	-0.0094	-1.73193	-0.07876
-1.71545	-0.00114	-1.73376	-0.00138	-1.7307	-0.000856539	-1.72674	-0.00133	-1.7185	-0.00193	-1.71911	-0.00264	-1.71789	-0.00192	-1.74291	-0.00319	-1.72582	-0.000835876	-1.72521	-0.00224	-1.72338	-0.0094	-1.73132	-0.07876
-1.71484	-0.000947251	-1.73345	-0.00151	-1.7304	-0.000798261	-1.72613	-0.00133	-1.71819	-0.00187	-1.7188	-0.00264	-1.71728	-0.00178	-1.74261	-0.00294	-1.72552	-0.000711012	-1.7246	-0.00234	-1.72277	-0.0094	-1.73101	-0.07871
-1.71453	-0.00073189	-1.73284	-0.00151	-1.72979	-0.000798261	-1.72582	-0.00133	-1.71758	-0.00193	-1.7185	-0.00264	-1.71697	-0.00166	-1.7423	-0.00281	-1.72521	-0.000587763	-1.7243	-0.00245	-1.72246	-0.0094	-1.7307	-0.07871
-1.71392	-0.000458327	-1.73254	-0.00165	-1.72948	-0.000661227	-1.72552	-0.00133	-1.71728	-0.00179	-1.71789	-0.00258	-1.71667	-0.00171	-1.742	-0.00256	-1.7246	-0.000587763	-1.72399	-0.00245	-1.72185	-0.00934	-1.7304	-0.07864
-1.71361	-0.000184709	-1.73223	-0.00165	-1.72918	-0.000856539	-1.72491	-0.00133	-1.71667	-0.00179	-1.71758	-0.00264	-1.71606	-0.00171	-1.74139	-0.00243	-1.7243	-0.000587763	-1.72338	-0.0024	-1.72155	-0.00934	-1.72979	-0.07859
-1.71331	-0.000184709	-1.73193	-0.00165	-1.72887	-0.000719513	-1.7246	-0.00127	-1.71636	-0.00179	-1.71728	-0.00258	-1.71575	-0.00184	-1.74108	-0.0023	-1.72369	-0.000777526	-1.72308	-0.0024	-1.72124	-0.00934	-1.72948	-0.07847
-1.7127	-0.000126405	-1.73132	-0.00165	-1.72826	-0.000856539	-1.7243	-0.00133	-1.71606	-0.00179	-1.71667	-0.00264	-1.71545	-0.0019	-1.74078	-0.0023	-1.72338	-0.000719249	-1.72277	-0.0024	-1.72063	-0.00934	-1.72918	-0.07847
-1.71239	-0.000322409	-1.73101	-0.00151	-1.72796	-0.000856539	-1.72369	-0.0012	-1.71545	-0.00166	-1.71636	-0.00272	-1.71484	-0.00216	-1.74047	-0.00218	-1.72277	-0.000594371	-1.72246	-0.0024	-1.72033	-0.00934	-1.72887	-0.07847
-1.71178	-0.000264113	-1.7307	-0.00151	-1.72765	-0.000856539	-1.72338	-0.00106	-1.71514	-0.00153	-1.71575	-0.00258	-1.71453	-0.00223	-1.74017	-0.00218	-1.72246	-0.000652655	-1.72185	-0.0023	-1.72002	-0.00934	-1.72826	-0.07842
-1.71148	-0.000322409	-1.73009	-0.00151	-1.72704	-0.000856539	-1.72308	-0.00106	-1.71484	-0.00153	-1.71545	-0.00258	-1.71422	-0.00229	-1.73986	-0.0023	-1.72216	-0.000777526	-1.72155	-0.00213	-1.71941	-0.00934	-1.72796	-0.07836
-1.71117	-0.000126405	-1.72979	-0.00151	-1.72674	-0.00113	-1.72277	-0.000924778	-1.71422	-0.00153	-1.71484	-0.00258	-1.71361	-0.00223	-1.73955	-0.0023	-1.72155	-0.000777526	-1.72094	-0.00209	-1.71911	-0.0094	-1.72765	-0.07836
-1.71056	-0.000126405	-1.72948	-0.00151	-1.72643	-0.00113	-1.72216	-0.000924778	-1.71392	-0.00153	-1.71453	-0.00258	-1.71331	-0.00217	-1.73894	-0.0023	-1.72124	-0.000529399	-1.72063	-0.00198	-1.7188	-0.00934	-1.72704	-0.07836
-1.71026	9.44785e-06	-1.72887	-0.00165	-1.72582	-0.00126	-1.72185	-0.000924778	-1.71361	-0.00139	-1.71422	-0.00245	-1.7127	-0.00217	-1.73864	-0.00243	-1.72094	-0.000529399	-1.72033	-0.00198	-1.71819	-0.00935	-1.72674	-0.07836
-1.70965	9.44785e-06	-1.72857	-0.00165	-1.72552	-0.0014	-1.72124	-0.000788707	-1.713	-0.00126	-1.71361	-0.00251	-1.71239	-0.00217	-1.73833	-0.00243	-1.72033	-0.000529399	-1.71972	-0.00188	-1.71789	-0.00924	-1.72643	-0.07824
-1.70934	0.000147229	-1.72826	-0.00179	-1.72521	-0.0014	-1.72094	-0.000654396	-1.7127	-0.0012	-1.71331	-0.00251	-1.71209	-0.00204	-1.73803	-0.00243	-1.72002	-0.000529399	-1.71941	-0.00188	-1.71758	-0.00919	-1.72582	-0.07824
-1.70904	0.000147229	-1.72796	-0.00192	-1.7246	-0.00167	-1.72063	-0.000849063	-1.71239	-0.0012	-1.713	-0.00251	-1.71148	-0.00192	-1.73772	-0.00243	-1.71972	-0.000404527	-1.71911	-0.00188	-1.71728	-0.00919	-1.72552	-0.07824
-1.70843	0.000147229	-1.72765	-0.00192	-1.7243	-0.00181	-1.72002	-0.000849063	-1.71178	-0.00126	-1.71239	-0.00251	-1.71117	-0.00192	-1.73742	-0.00243	-1.71941	-0.000346229	-1.7185	-0.00188	-1.71667	-0.00919	-1.72521	-0.07824
-1.70812	0.000147229	-1.72704	-0.00192	-1.72369	-0.00208	-1.71972	-0.000849063	-1.71148	-0.0012	-1.71209	-0.00238	-1.71087	-0.00184	-1.73681	-0.00243	-1.7188	-0.000404527	-1.71819	-0.00188	-1.71636	-0.00924	-1.7246	-0.07824
-1.70782	-0.000184709	-1.72674	-0.00192	-1.72338	-0.00208	-1.71941	-0.000924778	-1.71117	-0.00133	-1.71178	-0.00238	-1.71026	-0.00178	-1.7365	-0.0023	-1.7185	-0.000404527	-1.71758	-0.00188	-1.71606	-0.00913	-1.7243	-0.07819
-1.70721	-0.000458327	-1.72643	-0.00179	-1.72308	-0.00208	-1.71911	-0.00106	-1.71056	-0.00139	-1.71148	-0.00238	-1.70995	-0.00178	-1.7362	-0.0023	-1.71819	-0.000471107	-1.71728	-0.00188	-1.71545	-0.00919	-1.72399	-0.07819
-1.7069	-0.00073189	-1.72582	-0.00192	-1.72246	-0.00208	-1.7185	-0.000924778	-1.71026	-0.00147	-1.71087	-0.00238	-1.70965	-0.00178	-1.73589	-0.0023	-1.71758	-0.000529399	-1.71697	-0.00198	-1.71514	-0.00913	-1.72369	-0.07824
-1.7066	-0.000869645	-1.72552	-0.00192	-1.72216	-0.00195	-1.71819	-0.000866395	-1.70965	-0.00153	-1.71056	-0.00225	-1.70904	-0.00178	-1.73559	-0.0023	-1.71728	-0.000529399	-1.71667	-0.00198	-1.71484	-0.00919	-1.72308	-0.07812
-1.70598	-0.00101	-1.72521	-0.00192	-1.72185	-0.00189	-1.71758	-0.000788707	-1.70934	-0.00147	-1.71026	-0.00225	-1.70873	-0.00178	-1.73528	-0.00218	-1.71697	-0.000652655	-1.71606	-0.00182	-1.71453	-0.00914	-1.72277	-0.07812
-1.70568	-0.00122	-1.7246	-0.00192	-1.72124	-0.00175	-1.71728	-0.000595997	-1.70904	-0.0016	-1.70965	-0.00225	-1.70843	-0.00192	-1.73498	-0.00205	-1.71636	-0.000594371	-1.71575	-0.00182	-1.71392	-0.00908	-1.72246	-0.07812
-1.70537	-0.00155	-1.7243	-0.00192	-1.72094	-0.00162	-1.71697	-0.000518325	-1.70843	-0.00174	-1.70934	-0.00225	-1.70782	-0.00204	-1.73437	-0.00205	-1.71606	-0.000777526	-1.71545	-0.00182	-1.71361	-0.00909	-1.72185	-0.07812
-1.70476	-0.00169	-1.72399	-0.00192	-1.72063	-0.00162	-1.71636	-0.000383996	-1.70812	-0.00187	-1.70904	-0.00211	-1.70751	-0.00192	-1.73406	-0.00205	-1.71575	-0.000777526	-1.71484	-0.00192	-1.713	-0.00909	-1.72155	-0.07812
-1.70446	-0.00163	-1.72338	-0.00192	-1.72002	-0.00148	-1.71606	-0.000325581	-1.70751	-0.002	-1.70873	-0.00198	-1.7069	-0.00203	-1.73376	-0.00205	-1.71514	-0.000777526	-1.71453	-0.00192	-1.7127	-0.00897	-1.72124	-0.07818
-1.70385	-0.00169	-1.72308	-0.00192	-1.71972	-0.00134	-1.71575	-0.000189502	-1.70721	-0.00214	-1.70812	-0.00204	-1.7066	-0.00184	-1.73315	-0.00218	-1.71484	-0.000959075	-1.71392	-0.00192	-1.71239	-0.00897	-1.72063	-0.07818
-1.70354	-0.00149	-1.72277	-0.00192	-1.71941	-0.00134	-1.71514	-0.000189502	-1.7069	-0.00227	-1.70782	-0.00198	-1.70629	-0.00171	-1.73284	-0.0023	-1.71453	-0.000959075	-1.71361	-0.00209	-1.71209	-0.00897	-1.72033	-0.07812
-1.70293	-0.00155	-1.72216	-0.00192	-1.7188	-0.00134	-1.71484	-0.000189502	-1.70629	-0.00227	-1.70721	-0.00198	-1.70568	-0.00158	-1.73254	-0.0023	-1.71422	-0.000777526	-1.71331	-0.00219	-1.71148	-0.00897	-1.71972	-0.07812
-1.70263	-0.00155	-1.72185	-0.00186	-1.7185	-0.00121	-1.71453	-0.000247925	-1.70598	-0.0024	-1.7069	-0.00198	-1.70537	-0.00158	-1.73223	-0.00243	-1.71361	-0.000900732	-1.7127	-0.0024	-1.71117	-0.00909	-1.71941	-0.07801
-1.70202	-0.00155	-1.72155	-0.00192	-1.71819	-0.00121	-1.71422	-0.000383996	-1.70568	-0.0024	-1.7066	-0.00198	-1.70476	-0.00152	-1.73193	-0.00269	-1.71331	-0.000777526	-1.71239	-0.00261	-1.71087	-0.00909	-1.71911	-0.07806
-1.70171	-0.00142	-1.72094	-0.00192	-1.71789	-0.00134	-1.71361	-0.000459918	-1.70537	-0.00254	-1.70598	-0.00198	-1.70446	-0.00152	-1.73162	-0.00281	-1.713	-0.000777526	-1.71178	-0.00266	-1.71026	-0.00897	-1.7185	-0.07806
-1.70141	-0.00114	-1.72063	-0.00179	-1.71728	-0.00134	-1.71331	-0.000595997	-1.70476	-0.00254	-1.70568	-0.00198	-1.70415	-0.00158	-1.73101	-0.00281	-1.7127	-0.000959075	-1.71148	-0.00272	-1.70995	-0.00897	-1.71819	-0.07795
-1.7008	-0.000947251	-1.72033	-0.00179	-1.71697	-0.0014	-1.713	-0.000459918	-1.70446	-0.00267	-1.70537	-0.00198	-1.70385	-0.00158	-1.7307	-0.00294	-1.71209	-0.000959075	-1.71117	-0.00277	-1.70934	-0.00892	-1.71789	-0.07795
-1.70049	-0.00081138	-1.72002	-0.00179	-1.71667	-0.00154	-1.71239	-0.000459918	-1.70415	-0.00254	-1.70507	-0.00198	-1.70324	-0.00158	-1.7304	-0.00294	-1.71178	-0.000959075	-1.71056	-0.00277	-1.70904	-0.00886	-1.71728	-0.07789
-1.69988	-0.000537746	-1.71941	-0.00179	-1.71606	-0.00167	-1.71209	-0.000459918	-1.70354	-0.00254	-1.70446	-0.00185	-1.70293	-0.00152	-1.73009	-0.00307	-1.71117	-0.000900732	-1.71026	-0.00266	-1.70873	-0.00881	-1.71697	-0.07783
-1.69958	-0.000537746	-1.71911	-0.00159	-1.71575	-0.00167	-1.71178	-0.000459918	-1.70324	-0.00254	-1.70415	-0.00185	-1.70232	-0.00158	-1.72979	-0.00307	-1.71087	-0.000900732	-1.70995	-0.00266	-1.70812	-0.00881	-1.71667	-0.07783
-1.69897	-0.000400039	-1.7188	-0.00151	-1.71545	-0.00167	-1.71148	-0.000459918	-1.70293	-0.00254	-1.70354	-0.00198	-1.70202	-0.00164	-1.72918	-0.00319	-1.71056	-0.000900732	-1.70934	-0.00266	-1.70782	-0.00881	-1.71636	-0.07783
-1.69866	-0.000264113	-1.71819	-0.00124	-1.71514	-0.00167	-1.71087	-0.000325581	-1.70232	-0.00254	-1.70324	-0.00198	-1.70171	-0.00151	-1.72887	-0.00319	-1.70995	-0.000900732	-1.70904	-0.00266	-1.70721	-0.00876	-1.71575	-0.07783
-1.69836	-0.000400039	-1.71789	-0.00124	-1.71453	-0.00181	-1.71056	-0.000325581	-1.70202	-0.00254	-1.70293	-0.00198	-1.70141	-0.00138	-1.72857	-0.00301	-1.70965	-0.000900732	-1.70873	-0.00256	-1.7069	-0.00876	-1.71545	-0.07771
-1.69774	-0.000537746	-1.71758	-0.0011	-1.71422	-0.00181	-1.70995	-0.000325581	-1.70171	-0.00254	-1.70232	-0.00211	-1.7011	-0.00125	-1.72826	-0.00307	-1.70934	-0.000835876	-1.70812	-0.00245	-1.70629	-0.00871	-1.71514	-0.07771
-1.69744	-0.00101	-1.71697	-0.0011	-1.71361	-0.00181	-1.70965	-0.000325581	-1.7011	-0.00254	-1.70202	-0.00211	-1.70049	-0.000991803	-1.72765	-0.00301	-1.70873	-0.000835876	-1.70782	-0.00234	-1.70598	-0.00876	-1.71484	-0.07754
-1.69683	-0.00114	-1.71667	-0.0011	-1.71331	-0.00195	-1.70934	-0.000325581	-1.7008	-0.00254	-1.70171	-0.00232	-1.70019	-0.000862858	-1.72735	-0.00301	-1.70843	-0.000835876	-1.70721	-0.00219	-1.70568	-0.00871	-1.71453	-0.07754
-1.69652	-0.00155	-1.71636	-0.0011	-1.713	-0.00195	-1.70904	-0.000189502	-1.70049	-0.00254	-1.7011	-0.00251	-1.69958	-0.000862858	-1.72704	-0.00301	-1.70782	-0.000959075	-1.7069	-0.00209	-1.70507	-0.00865	-1.71392	-0.0776
-1.69591	-0.00183	-1.71575	-0.0011	-1.71239	-0.00195	-1.70843	-0.000189502	-1.69988	-0.00254	-1.7008	-0.00264	-1.69927	-0.000804457	-1.72674	-0.00314	-1.70751	-0.000835876	-1.7066	-0.00198	-1.70476	-0.00865	-1.71361	-0.07754
-1.69561	-0.00196	-1.71545	-0.0011	-1.71209	-0.00195	-1.70812	-0.000383996	-1.69958	-0.0024	-1.70049	-0.00264	-1.69897	-0.000804457	-1.72613	-0.00314	-1.70721	-0.000900732	-1.70629	-0.00188	-1.70446	-0.00871	-1.71331	-0.07743
-1.695	-0.00196	-1.71514	-0.0011	-1.71178	-0.00181	-1.70782	-0.000383996	-1.69897	-0.00227	-1.69988	-0.00264	-1.69836	-0.000874988	-1.72582	-0.00319	-1.7066	-0.000777526	-1.70598	-0.00182	-1.70385	-0.00876	-1.7127	-0.07737
-1.69469	-0.00183	-1.71484	-0.00124	-1.71117	-0.00162	-1.70721	-0.000459918	-1.69866	-0.00214	-1.69958	-0.00264	-1.69805	-0.000933409	-1.72552	-0.00332	-1.70629	-0.000959075	-1.70537	-0.00188	-1.70354	-0.00876	-1.71239	-0.07743
-1.69408	-0.00155	-1.71422	-0.00138	-1.71087	-0.00154	-1.7069	-0.000654396	-1.69805	-0.00214	-1.69927	-0.00264	-1.69774	-0.000933409	-1.72521	-0.00332	-1.70598	-0.000959075	-1.70507	-0.00182	-1.70324	-0.00876	-1.71178	-0.07731
-1.69378	-0.00128	-1.71392	-0.00138	-1.71056	-0.00134	-1.70629	-0.000595997	-1.69774	-0.002	-1.69866	-0.00264	-1.69713	-0.00119	-1.72491	-0.00332	-1.70537	-0.000959075	-1.70476	-0.00198	-1.70293	-0.00871	-1.71148	-0.07731
-1.69347	-0.00101	-1.71361	-0.00138	-1.71026	-0.00126	-1.70598	-0.000595997	-1.69744	-0.00187	-1.69836	-0.00277	-1.69683	-0.00119	-1.7243	-0.00332	-1.70507	-0.000835876	-1.70446	-0.00198	-1.70263	-0.00865	-1.71117	-0.0772
-1.69286	-0.000869645	-1.713	-0.00138	-1.70965	-0.00126	-1.70568	-0.000654396	-1.69683	-0.00174	-1.69805	-0.00277	-1.69652	-0.00138	-1.72399	-0.00332	-1.70476	-0.000835876	-1.70415	-0.00192	-1.70202	-0.00865	-1.71056	-0.0772
-1.69256	-0.000596027	-1.7127	-0.00151	-1.70934	-0.00126	-1.70537	-0.000654396	-1.69652	-0.00174	-1.69744	-0.00277	-1.69591	-0.00138	-1.72369	-0.00332	-1.70415	-0.000835876	-1.70354	-0.00203	-1.70171	-0.00865	-1.71026	-0.07708
-1.69195	-0.000322409	-1.71239	-0.00151	-1.70904	-0.00126	-1.70476	-0.000730316	-1.69622	-0.00174	-1.69713	-0.00258	-1.69561	-0.00138	-1.72338	-0.00338	-1.70385	-0.000835876	-1.70324	-0.00203	-1.7011	-0.00865	-1.70995	-0.07708
-1.69164	-0.000184709	-1.71178	-0.00151	-1.70843	-0.00126	-1.70446	-0.000924778	-1.69561	-0.00174	-1.69683	-0.00264	-1.6953	-0.00132	-1.72308	-0.00332	-1.70354	-0.000835876	-1.70263	-0.00192	-1.7008	-0.00871	-1.70934	-0.07702
-1.69103	-4.88645e-05	-1.71148	-0.00165	-1.70812	-0.0014	-1.70415	-0.000788707	-1.6953	-0.00179	-1.69622	-0.00245	-1.69469	-0.0014	-1.72277	-0.00332	-1.70324	-0.000587763	-1.70232	-0.00192	-1.70049	-0.00865	-1.70904	-0.07685
-1.69073	8.89085e-05	-1.71117	-0.00165	-1.70782	-0.0014	-1.70354	-0.000788707	-1.695	-0.00179	-1.69591	-0.00232	-1.69439	-0.0014	-1.72216	-0.00319	-1.70263	-0.000404527	-1.70202	-0.00192	-1.69988	-0.00871	-1.70873	-0.07685
-1.69042	0.000147229	-1.71056	-0.00165	-1.70721	-0.00167	-1.70324	-0.000730316	-1.69439	-0.0016	-1.6953	-0.00225	-1.69408	-0.00132	-1.72185	-0.00319	-1.70232	-0.000339717	-1.70171	-0.00182	-1.69958	-0.00871	-1.70843	-0.07673
-1.68981	8.89085e-05	-1.71026	-0.00165	-1.7069	-0.00181	-1.70293	-0.000788707	-1.69378	-0.00153	-1.695	-0.00211	-1.69347	-0.00132	-1.72155	-0.00319	-1.70171	-0.000281338	-1.7011	-0.00188	-1.69927	-0.00871	-1.70782	-0.07661
-1.6895	8.89085e-05	-1.70995	-0.00165	-1.7066	-0.00208	-1.70232	-0.000788707	-1.69347	-0.00153	-1.69439	-0.00211	-1.69317	-0.00119	-1.72124	-0.00319	-1.70141	-0.000281338	-1.7008	-0.00182	-1.69866	-0.0086	-1.70751	-0.0765
-1.6892	-4.88645e-05	-1.70934	-0.00179	-1.70629	-0.00222	-1.70202	-0.000730316	-1.69317	-0.00147	-1.69408	-0.00198	-1.69286	-0.00113	-1.72094	-0.00307	-1.7011	-0.000281338	-1.70049	-0.00192	-1.69836	-0.00854	-1.70721	-0.07643
-1.68859	-0.000184709	-1.70904	-0.00179	-1.70568	-0.00222	-1.70171	-0.000654396	-1.69256	-0.00153	-1.69378	-0.00198	-1.69225	-0.00132	-1.72033	-0.00281	-1.70049	-0.000281338	-1.69988	-0.00192	-1.69805	-0.00854	-1.7066	-0.07627
-1.68828	-0.000596027	-1.70873	-0.00192	-1.70537	-0.00222	-1.70141	-0.000518325	-1.69225	-0.00147	-1.69317	-0.00185	-1.69195	-0.00127	-1.72002	-0.00269	-1.70019	-0.000281338	-1.69958	-0.00198	-1.69744	-0.00854	-1.70629	-0.07627
-1.68798	-0.00101	-1.70812	-0.00192	-1.70507	-0.00222	-1.7008	-0.000518325	-1.69195	-0.00153	-1.69286	-0.00198	-1.69164	-0.00132	-1.71972	-0.00243	-1.69988	-0.000281338	-1.69897	-0.00192	-1.69713	-0.0086	-1.70568	-0.07615
-1.68737	-0.00128	-1.70782	-0.00206	-1.70446	-0.00222	-1.70049	-0.000383996	-1.69134	-0.00153	-1.69256	-0.00198	-1.69103	-0.00132	-1.71911	-0.0023	-1.69927	-0.000281338	-1.69866	-0.00182	-1.69652	-0.00865	-1.70537	-0.07615
-1.68706	-0.00142	-1.70721	-0.00206	-1.70415	-0.00208	-1.70019	-0.000325581	-1.69103	-0.00153	-1.69195	-0.00192	-1.69073	-0.00127	-1.7188	-0.0023	-1.69897	-0.000339717	-1.69836	-0.00182	-1.69622	-0.00865	-1.70507	-0.0762
-1.68676	-0.00155	-1.7069	-0.0022	-1.70385	-0.00208	-1.69958	-0.000325581	-1.69073	-0.00153	-1.69164	-0.002	-1.69042	-0.00132	-1.7185	-0.0023	-1.69866	-0.000339717	-1.69805	-0.00182	-1.69591	-0.00865	-1.70446	-0.07632
-1.68615	-0.00155	-1.7066	-0.0022	-1.70324	-0.00214	-1.69927	-0.000325581	-1.69012	-0.00153	-1.69134	-0.002	-1.68981	-0.00132	-1.71819	-0.00218	-1.69805	-0.000339717	-1.69744	-0.00182	-1.6953	-0.00865	-1.70415	-0.07627
-1.68584	-0.00142	-1.70598	-0.0022	-1.70293	-0.00195	-1.69897	-0.000189502	-1.68981	-0.00153	-1.69073	-0.00205	-1.6895	-0.00132	-1.71789	-0.00192	-1.69774	-0.000281338	-1.69713	-0.00182	-1.695	-0.0086	-1.70385	-0.07627
-1.68523	-0.00142	-1.70568	-0.0022	-1.70263	-0.00187	-1.69836	-0.000247925	-1.6892	-0.00153	-1.69042	-0.00211	-1.6892	-0.00138	-1.71728	-0.00192	-1.69744	-0.000339717	-1.69683	-0.00182	-1.69439	-0.0086	-1.70324	-0.07632
-1.68493	-0.00114	-1.70537	-0.0022	-1.70202	-0.00187	-1.69805	-0.000247925	-1.68889	-0.00153	-1.69012	-0.00225	-1.68889	-0.00138	-1.71697	-0.0018	-1.69713	-0.000339717	-1.69652	-0.00182	-1.69408	-0.0086	-1.70293	-0.07643
-1.68462	-0.00114	-1.70507	-0.00206	-1.70171	-0.00181	-1.69774	-0.000308314	-1.68859	-0.00153	-1.6895	-0.00238	-1.68828	-0.00138	-1.71667	-0.00167	-1.69652	-0.000339717	-1.69591	-0.00188	-1.69378	-0.0086	-1.70263	-0.0765
-1.68401	-0.00114	-1.70446	-0.00206	-1.70141	-0.00181	-1.69744	-0.000518325	-1.68798	-0.00153	-1.6892	-0.00238	-1.68798	-0.00132	-1.71636	-0.00154	-1.69622	-0.000398009	-1.69561	-0.00182	-1.69317	-0.0086	-1.70202	-0.07655
-1.68371	-0.00114	-1.70415	-0.00206	-1.7008	-0.00181	-1.69683	-0.000788707	-1.68767	-0.00153	-1.68859	-0.00251	-1.68737	-0.00119	-1.71575	-0.00154	-1.69591	-0.000339717	-1.6953	-0.00182	-1.69286	-0.00855	-1.70171	-0.0765
-1.6834	-0.00114	-1.70385	-0.00206	-1.70049	-0.00195	-1.69652	-0.00106	-1.68706	-0.00147	-1.68828	-0.00264	-1.68706	-0.00119	-1.71545	-0.00154	-1.6953	-0.000462899	-1.695	-0.00192	-1.69256	-0.00838	-1.70141	-0.07661
-1.6831	-0.00114	-1.70354	-0.00206	-1.70019	-0.00181	-1.69622	-0.00112	-1.68676	-0.00179	-1.68798	-0.00277	-1.68676	-0.00112	-1.71514	-0.00167	-1.695	-0.000462899	-1.69439	-0.00209	-1.69225	-0.00823	-1.7008	-0.07661
-1.68249	-0.00114	-1.70324	-0.00206	-1.69958	-0.00181	-1.69561	-0.0012	-1.68645	-0.00193	-1.68767	-0.0027	-1.68615	-0.000991803	-1.71484	-0.00192	-1.69439	-0.000646041	-1.69408	-0.00219	-1.69164	-0.00817	-1.70049	-0.07661
-1.68218	-0.00101	-1.70263	-0.00206	-1.69927	-0.00195	-1.6953	-0.0012	-1.68584	-0.00206	-1.68706	-0.00264	-1.68584	-0.000933409	-1.71453	-0.00205	-1.69408	-0.000587763	-1.69378	-0.0023	-1.69134	-0.00806	-1.70019	-0.07661
-1.68188	-0.00101	-1.70232	-0.0022	-1.69897	-0.00195	-1.695	-0.00133	-1.68554	-0.00214	-1.68676	-0.00264	-1.68523	-0.000933409	-1.71392	-0.0023	-1.69378	-0.000711012	-1.69317	-0.00213	-1.69103	-0.00801	-1.69958	-0.07661
-1.68126	-0.00114	-1.70202	-0.0022	-1.69836	-0.00195	-1.69439	-0.00133	-1.68493	-0.00219	-1.68615	-0.00252	-1.68493	-0.000933409	-1.71361	-0.0023	-1.69347	-0.000711012	-1.69286	-0.00213	-1.69042	-0.00807	-1.69927	-0.07661
-1.68096	-0.00114	-1.70171	-0.00233	-1.69805	-0.00208	-1.69408	-0.00133	-1.68462	-0.00219	-1.68584	-0.00252	-1.68462	-0.000933409	-1.71331	-0.00243	-1.69317	-0.000835876	-1.69225	-0.00213	-1.69012	-0.00806	-1.69897	-0.07661
-1.68065	-0.00114	-1.70141	-0.00233	-1.69774	-0.00222	-1.69378	-0.00133	-1.68401	-0.00233	-1.68523	-0.00239	-1.68401	-0.00106	-1.713	-0.00237	-1.69256	-0.000959075	-1.69195	-0.00213	-1.6895	-0.00812	-1.69836	-0.07673
-1.68004	-0.00114	-1.7008	-0.00233	-1.69713	-0.00235	-1.69347	-0.00127	-1.68371	-0.00246	-1.68493	-0.00245	-1.68371	-0.00119	-1.71239	-0.00256	-1.69225	-0.00108	-1.69164	-0.00203	-1.6892	-0.00818	-1.69805	-0.07673
-1.67974	-0.00142	-1.70049	-0.00233	-1.69683	-0.00249	-1.69286	-0.00147	-1.6834	-0.00233	-1.68462	-0.00258	-1.6834	-0.00127	-1.71209	-0.00263	-1.69195	-0.00121	-1.69103	-0.00192	-1.68859	-0.00823	-1.69774	-0.07685
-1.67943	-0.00155	-1.70019	-0.00233	-1.69622	-0.00268	-1.69256	-0.00141	-1.68279	-0.00233	-1.68401	-0.00264	-1.68279	-0.00127	-1.71178	-0.00263	-1.69164	-0.00121	-1.69073	-0.00182	-1.68828	-0.00818	-1.69713	-0.07685
-1.67882	-0.00169	-1.69958	-0.00214	-1.69591	-0.00268	-1.69225	-0.00147	-1.68249	-0.00214	-1.68371	-0.00264	-1.68249	-0.00127	-1.71148	-0.00263	-1.69134	-0.00121	-1.69042	-0.00188	-1.68798	-0.00812	-1.69683	-0.07685
-1.67852	-0.00196	-1.69927	-0.0022	-1.69561	-0.00263	-1.69195	-0.00166	-1.68218	-0.002	-1.6834	-0.00264	-1.68188	-0.00113	-1.71117	-0.00263	-1.69103	-0.00108	-1.68981	-0.00182	-1.68767	-0.00812	-1.69652	-0.07685
-1.67821	-0.00183	-1.69897	-0.0022	-1.695	-0.00249	-1.69134	-0.00166	-1.68157	-0.00174	-1.6831	-0.00264	-1.68157	-0.00113	-1.71056	-0.00275	-1.69042	-0.000959075	-1.6895	-0.00182	-1.68706	-0.00812	-1.69591	-0.0769
-1.6776	-0.00169	-1.69836	-0.00214	-1.69469	-0.00249	-1.69103	-0.00153	-1.68126	-0.00153	-1.68249	-0.00258	-1.68126	-0.00113	-1.71026	-0.00288	-1.69012	-0.000835876	-1.6892	-0.00182	-1.68676	-0.00812	-1.69561	-0.07685
-1.6773	-0.00142	-1.69805	-0.002	-1.69439	-0.00249	-1.69073	-0.00147	-1.68065	-0.00139	-1.68218	-0.00264	-1.68065	-0.00101	-1.70995	-0.00301	-1.68981	-0.000711012	-1.68859	-0.00182	-1.68645	-0.00812	-1.6953	-0.07673
-1.67699	-0.00101	-1.69774	-0.00206	-1.69378	-0.00235	-1.69012	-0.00133	-1.68035	-0.00139	-1.68188	-0.00264	-1.68035	-0.000874988	-1.70965	-0.00314	-1.6895	-0.000711012	-1.68828	-0.00192	-1.68584	-0.00806	-1.69469	-0.07673
-1.67638	-0.000869645	-1.69713	-0.002	-1.69347	-0.00216	-1.68981	-0.00133	-1.68004	-0.00139	-1.68126	-0.00272	-1.67974	-0.000746028	-1.70934	-0.00326	-1.68889	-0.000711012	-1.68798	-0.00192	-1.68554	-0.00806	-1.69439	-0.07661
-1.67608	-0.000596027	-1.69683	-0.00192	-1.69286	-0.00208	-1.6895	-0.0012	-1.67943	-0.00139	-1.68096	-0.00291	-1.67943	-0.000615378	-1.70873	-0.00339	-1.68859	-0.000652655	-1.68767	-0.00188	-1.68523	-0.00802	-1.69408	-0.07667
-1.67577	-0.000458327	-1.69652	-0.00192	-1.69256	-0.00195	-1.68889	-0.000924778	-1.67913	-0.00153	-1.68035	-0.00304	-1.67913	-0.000486401	-1.70843	-0.00352	-1.68798	-0.000900732	-1.68706	-0.00182	-1.68462	-0.00797	-1.69347	-0.07655
-1.67516	-0.000458327	-1.69591	-0.00192	-1.69225	-0.00195	-1.68859	-0.000788707	-1.67852	-0.00153	-1.68004	-0.00304	-1.67852	-0.000355751	-1.70812	-0.00339	-1.68767	-0.000900732	-1.68676	-0.00188	-1.68432	-0.0078	-1.69317	-0.0765
-1.67486	-0.000596027	-1.69561	-0.00179	-1.69195	-0.00195	-1.68798	-0.000518325	-1.67821	-0.00153	-1.67974	-0.00304	-1.67821	-0.000355751	-1.70751	-0.00339	-1.68706	-0.000959075	-1.68645	-0.00182	-1.68401	-0.00775	-1.69286	-0.07638
-1.67425	-0.00073189	-1.6953	-0.00165	-1.69134	-0.00208	-1.68767	-0.000247925	-1.67791	-0.00153	-1.67913	-0.00317	-1.67791	-0.000486401	-1.70721	-0.00326	-1.68676	-0.000959075	-1.68584	-0.00171	-1.6834	-0.00764	-1.69256	-0.07627
-1.67394	-0.00073189	-1.69469	-0.00151	-1.69103	-0.00208	-1.68706	-0.000247925	-1.6773	-0.00166	-1.67882	-0.0033	-1.6773	-0.000544844	-1.7069	-0.00326	-1.68645	-0.000900732	-1.68554	-0.00161	-1.6831	-0.00764	-1.69195	-0.07627
-1.67333	-0.00073189	-1.69439	-0.00151	-1.69073	-0.00222	-1.68676	-0.000383996	-1.67699	-0.00166	-1.67821	-0.00336	-1.67699	-0.000673814	-1.7066	-0.00314	-1.68584	-0.000719249	-1.68523	-0.0015	-1.68249	-0.00764	-1.69164	-0.07627
-1.67302	-0.000869645	-1.69408	-0.00124	-1.69012	-0.00235	-1.68645	-0.000595997	-1.67669	-0.00153	-1.67791	-0.0033	-1.67669	-0.000732224	-1.70598	-0.00314	-1.68554	-0.000777526	-1.68462	-0.00156	-1.68218	-0.00769	-1.69103	-0.0762
-1.67241	-0.000869645	-1.69347	-0.00124	-1.68981	-0.00249	-1.68615	-0.000730316	-1.67638	-0.00147	-1.6773	-0.00317	-1.67608	-0.000804457	-1.70568	-0.00301	-1.68523	-0.000594371	-1.68432	-0.0014	-1.68188	-0.00769	-1.69073	-0.07615
-1.67211	-0.00073189	-1.69317	-0.0011	-1.6895	-0.00243	-1.68554	-0.000730316	-1.67577	-0.00147	-1.67699	-0.00317	-1.67577	-0.000862858	-1.70537	-0.00294	-1.68462	-0.000471107	-1.68401	-0.00156	-1.68126	-0.00769	-1.69042	-0.0762
-1.6715	-0.00073189	-1.69286	-0.0011	-1.6892	-0.00249	-1.68523	-0.000866395	-1.67547	-0.00147	-1.67669	-0.00317	-1.67547	-0.000862858	-1.70507	-0.00294	-1.68432	-0.000471107	-1.68371	-0.00146	-1.68096	-0.00775	-1.69012	-0.07615
-1.67119	-0.000869645	-1.69225	-0.0011	-1.68859	-0.00249	-1.68462	-0.000924778	-1.67486	-0.00133	-1.67608	-0.00304	-1.67486	-0.000862858	-1.70476	-0.00281	-1.68401	-0.000471107	-1.6834	-0.00129	-1.68065	-0.00775	-1.6895	-0.07615
-1.67058	-0.000869645	-1.69195	-0.0011	-1.68828	-0.00249	-1.68432	-0.000924778	-1.67455	-0.00126	-1.67577	-0.00304	-1.67455	-0.000862858	-1.70446	-0.00269	-1.6834	-0.000471107	-1.6831	-0.00119	-1.68004	-0.00785	-1.6892	-0.0762
-1.67028	-0.00101	-1.69164	-0.00138	-1.68767	-0.00249	-1.68401	-0.000866395	-1.67394	-0.00112	-1.67547	-0.00291	-1.67394	-0.000862858	-1.70385	-0.00256	-1.6831	-0.000529399	-1.68249	-0.00119	-1.67974	-0.00785	-1.68889	-0.0762
-1.66997	-0.00101	-1.69103	-0.00151	-1.68737	-0.00235	-1.68371	-0.000924778	-1.67364	-0.00106	-1.67486	-0.00264	-1.67364	-0.000991803	-1.70354	-0.00243	-1.68249	-0.000529399	-1.68218	-0.00119	-1.67943	-0.0079	-1.68828	-0.07615
-1.66936	-0.00101	-1.69073	-0.00151	-1.68706	-0.00249	-1.6831	-0.000654396	-1.67333	-0.00112	-1.67455	-0.00264	-1.67333	-0.000991803	-1.70324	-0.0023	-1.68218	-0.000529399	-1.68188	-0.00129	-1.67882	-0.00796	-1.68798	-0.07615
-1.66906	-0.00101	-1.69042	-0.00151	-1.68645	-0.00249	-1.68279	-0.000654396	-1.67272	-0.00106	-1.67394	-0.00251	-1.67272	-0.00125	-1.70293	-0.0023	-1.68188	-0.000587763	-1.68157	-0.00129	-1.67852	-0.00801	-1.68767	-0.0762
-1.66875	-0.00101	-1.69012	-0.00151	-1.68615	-0.00235	-1.68249	-0.000518325	-1.67241	-0.00126	-1.67364	-0.00257	-1.67241	-0.00151	-1.70232	-0.0023	-1.68126	-0.000587763	-1.68126	-0.00156	-1.67821	-0.00801	-1.68706	-0.0762
-1.66814	-0.00101	-1.6895	-0.00151	-1.68584	-0.00235	-1.68218	-0.000459918	-1.67211	-0.00153	-1.67333	-0.00244	-1.6718	-0.00164	-1.70202	-0.0023	-1.68096	-0.000587763	-1.68096	-0.00167	-1.6776	-0.00796	-1.68676	-0.0762
-1.66784	-0.00101	-1.6892	-0.00165	-1.68523	-0.00235	-1.68157	-0.000518325	-1.6715	-0.00153	-1.67272	-0.00238	-1.6715	-0.00177	-1.70171	-0.00236	-1.68065	-0.000711012	-1.68035	-0.00167	-1.6773	-0.0079	-1.68645	-0.07609
-1.66753	-0.00101	-1.68889	-0.00165	-1.68493	-0.00235	-1.68126	-0.000654396	-1.67089	-0.00166	-1.67241	-0.00225	-1.67119	-0.0019	-1.70141	-0.00236	-1.68004	-0.000711012	-1.68004	-0.00171	-1.67699	-0.00785	-1.68584	-0.07609
-1.66692	-0.000673618	-1.68828	-0.00165	-1.68462	-0.00222	-1.68096	-0.000654396	-1.67058	-0.00166	-1.6718	-0.00225	-1.67058	-0.0019	-1.7011	-0.00218	-1.67974	-0.000711012	-1.67974	-0.00171	-1.67638	-0.00791	-1.68554	-0.07603
-1.66662	-0.000400039	-1.68798	-0.00151	-1.68401	-0.00208	-1.68065	-0.000924778	-1.67028	-0.00166	-1.6715	-0.00211	-1.67028	-0.00197	-1.70049	-0.00224	-1.67943	-0.000652655	-1.67943	-0.00182	-1.67608	-0.0078	-1.68523	-0.07609
-1.66601	-0.000126405	-1.68767	-0.00151	-1.68371	-0.00195	-1.68004	-0.00106	-1.66997	-0.00153	-1.67119	-0.00198	-1.66997	-0.0021	-1.70019	-0.00192	-1.67913	-0.000529399	-1.67913	-0.00171	-1.67577	-0.00775	-1.68493	-0.07597
-1.6657	9.44785e-06	-1.68737	-0.00151	-1.6834	-0.00195	-1.67974	-0.00106	-1.66936	-0.00147	-1.67058	-0.00179	-1.66967	-0.00204	-1.69988	-0.00192	-1.67882	-0.000471107	-1.67882	-0.00182	-1.67516	-0.00775	-1.68432	-0.07597
-1.66509	-4.88645e-05	-1.68676	-0.00151	-1.6831	-0.00195	-1.67943	-0.00133	-1.66906	-0.0016	-1.67028	-0.00179	-1.66906	-0.00204	-1.69958	-0.00192	-1.67821	-0.000471107	-1.67821	-0.00182	-1.67486	-0.00769	-1.68401	-0.07585
-1.66478	-4.88645e-05	-1.68645	-0.00165	-1.68279	-0.00195	-1.67882	-0.00133	-1.66845	-0.00166	-1.66967	-0.00179	-1.66875	-0.00217	-1.69927	-0.00205	-1.67791	-0.000404527	-1.67791	-0.00182	-1.67455	-0.00775	-1.68371	-0.0758
-1.66448	-4.88645e-05	-1.68584	-0.00165	-1.68218	-0.00195	-1.67852	-0.00133	-1.66814	-0.00166	-1.66936	-0.00179	-1.66814	-0.0023	-1.69866	-0.00205	-1.6776	-0.000471107	-1.6776	-0.00182	-1.67425	-0.00764	-1.6831	-0.0758
-1.66387	-0.000126405	-1.68554	-0.00192	-1.68188	-0.00195	-1.67821	-0.00133	-1.66753	-0.00179	-1.66906	-0.00173	-1.66784	-0.0023	-1.69836	-0.00205	-1.67699	-0.000471107	-1.6773	-0.00182	-1.67364	-0.00759	-1.68279	-0.07568
-1.66356	-0.000264113	-1.68523	-0.00206	-1.68157	-0.00195	-1.6776	-0.00133	-1.66723	-0.00193	-1.66845	-0.00179	-1.66753	-0.00236	-1.69805	-0.00212	-1.67669	-0.000529399	-1.67699	-0.00182	-1.67333	-0.00748	-1.68249	-0.07568
-1.66295	-0.000184709	-1.68493	-0.0022	-1.68096	-0.00181	-1.6773	-0.00133	-1.66692	-0.00206	-1.66814	-0.00185	-1.66723	-0.00236	-1.69774	-0.00225	-1.67638	-0.000529399	-1.67669	-0.00182	-1.67302	-0.00748	-1.68188	-0.07568
-1.66265	-0.000322409	-1.68432	-0.00233	-1.68065	-0.00167	-1.67699	-0.00133	-1.66631	-0.00206	-1.66753	-0.00205	-1.66662	-0.00236	-1.69744	-0.00243	-1.67577	-0.000529399	-1.67608	-0.00182	-1.67241	-0.00754	-1.68157	-0.07568
-1.66234	-0.000322409	-1.68401	-0.00233	-1.68035	-0.00154	-1.67638	-0.0012	-1.66601	-0.00193	-1.66723	-0.00225	-1.66601	-0.00217	-1.69713	-0.00256	-1.67547	-0.000529399	-1.67577	-0.00188	-1.67211	-0.00748	-1.68126	-0.07568
-1.66173	-0.000458327	-1.68371	-0.00233	-1.67974	-0.0014	-1.67608	-0.0012	-1.6657	-0.00187	-1.66692	-0.00238	-1.6657	-0.00217	-1.69652	-0.00287	-1.67516	-0.000529399	-1.67547	-0.00182	-1.6718	-0.00742	-1.68065	-0.07568
-1.66143	-0.000596027	-1.6831	-0.0022	-1.67943	-0.00126	-1.67577	-0.00106	-1.66509	-0.00193	-1.66631	-0.00264	-1.6654	-0.00204	-1.69622	-0.00313	-1.67486	-0.000652655	-1.67486	-0.00182	-1.67119	-0.00742	-1.68035	-0.07568
-1.66082	-0.00101	-1.68279	-0.0022	-1.67913	-0.00113	-1.67547	-0.000924778	-1.66478	-0.00193	-1.66601	-0.00277	-1.66478	-0.00192	-1.69591	-0.00319	-1.67455	-0.000777526	-1.67455	-0.00182	-1.67089	-0.00742	-1.68004	-0.07568
-1.66051	-0.00101	-1.68249	-0.0022	-1.67852	-0.00113	-1.67486	-0.000924778	-1.66417	-0.00187	-1.6657	-0.00277	-1.66448	-0.00166	-1.6953	-0.00332	-1.67394	-0.000900732	-1.67394	-0.00182	-1.67058	-0.00743	-1.67943	-0.07557
-1.6599	-0.00114	-1.68188	-0.0022	-1.67821	-0.00113	-1.67455	-0.000924778	-1.66387	-0.00193	-1.66509	-0.00277	-1.66417	-0.00152	-1.695	-0.00332	-1.67364	-0.000900732	-1.67364	-0.00182	-1.67028	-0.00737	-1.67913	-0.07557
-1.6596	-0.00114	-1.68157	-0.0022	-1.67791	-0.00113	-1.67425	-0.00106	-1.66356	-0.00187	-1.66478	-0.00264	-1.66356	-0.0014	-1.69469	-0.00319	-1.67333	-0.00108	-1.67333	-0.00182	-1.66967	-0.00737	-1.67882	-0.07545
-1.65929	-0.00101	-1.68126	-0.0022	-1.6773	-0.00113	-1.67364	-0.000924778	-1.66295	-0.00179	-1.66417	-0.00251	-1.66326	-0.0014	-1.69439	-0.00319	-1.67272	-0.00108	-1.67272	-0.00182	-1.66936	-0.00737	-1.67821	-0.07551
-1.65868	-0.00114	-1.68065	-0.00206	-1.67699	-0.00126	-1.67333	-0.00112	-1.66265	-0.00179	-1.66387	-0.00238	-1.66295	-0.00125	-1.69408	-0.00307	-1.67241	-0.00108	-1.67241	-0.00177	-1.66906	-0.00742	-1.67791	-0.07539
-1.65838	-0.00128	-1.68035	-0.00206	-1.67669	-0.00113	-1.67302	-0.00106	-1.66234	-0.00179	-1.66326	-0.00225	-1.66234	-0.00112	-1.69378	-0.00307	-1.67211	-0.00108	-1.67211	-0.00167	-1.66875	-0.00748	-1.6776	-0.07534
-1.65777	-0.00128	-1.68004	-0.0022	-1.67638	-0.00113	-1.67272	-0.00106	-1.66173	-0.00193	-1.66295	-0.00198	-1.66204	-0.00106	-1.69317	-0.00281	-1.6715	-0.00108	-1.6718	-0.0015	-1.66814	-0.00764	-1.6773	-0.07516
-1.65746	-0.00142	-1.67974	-0.0022	-1.67577	-0.00113	-1.67211	-0.00106	-1.66143	-0.00206	-1.66234	-0.00185	-1.66143	-0.00112	-1.69286	-0.00287	-1.67119	-0.00103	-1.6715	-0.00146	-1.66784	-0.00764	-1.67669	-0.07516
-1.65685	-0.00142	-1.67913	-0.0022	-1.67547	-0.00126	-1.6718	-0.00106	-1.66082	-0.00206	-1.66204	-0.00185	-1.66112	-0.00106	-1.69256	-0.00275	-1.67089	-0.00108	-1.67089	-0.00129	-1.66723	-0.00769	-1.67638	-0.07522
-1.65654	-0.00155	-1.67882	-0.0022	-1.67516	-0.00126	-1.6715	-0.000924778	-1.66051	-0.00219	-1.66173	-0.00172	-1.66082	-0.00119	-1.69225	-0.00275	-1.67028	-0.00103	-1.67058	-0.00129	-1.66692	-0.00769	-1.67608	-0.07522
-1.65624	-0.00169	-1.67821	-0.00233	-1.67486	-0.00148	-1.67089	-0.000924778	-1.66021	-0.00233	-1.66112	-0.00172	-1.66021	-0.00132	-1.69195	-0.00262	-1.66997	-0.00108	-1.67028	-0.00129	-1.66662	-0.00769	-1.67547	-0.07522
-1.65563	-0.00183	-1.67791	-0.00233	-1.67425	-0.00167	-1.67058	-0.000924778	-1.6596	-0.00233	-1.66082	-0.00185	-1.6599	-0.00145	-1.69134	-0.00243	-1.66967	-0.00103	-1.66967	-0.00129	-1.66601	-0.00763	-1.67516	-0.07522
-1.65532	-0.0021	-1.6776	-0.00233	-1.67394	-0.00195	-1.67028	-0.000924778	-1.65929	-0.00219	-1.66051	-0.00185	-1.6596	-0.00145	-1.69103	-0.00243	-1.66906	-0.000959075	-1.66936	-0.00129	-1.6657	-0.00769	-1.67486	-0.07516
-1.65502	-0.00224	-1.6773	-0.00233	-1.67333	-0.00195	-1.66967	-0.00106	-1.65868	-0.00219	-1.6599	-0.00185	-1.65929	-0.00158	-1.69073	-0.00249	-1.66875	-0.000835876	-1.66906	-0.00129	-1.6654	-0.00769	-1.67425	-0.07516
-1.65471	-0.00237	-1.67669	-0.0022	-1.67302	-0.00208	-1.66936	-0.00106	-1.65838	-0.00206	-1.6596	-0.00185	-1.65899	-0.00166	-1.69042	-0.0023	-1.66845	-0.000652655	-1.66845	-0.00129	-1.66478	-0.00769	-1.67394	-0.07516
-1.6541	-0.00251	-1.67638	-0.00206	-1.67272	-0.00195	-1.66906	-0.00106	-1.65807	-0.00206	-1.65899	-0.00185	-1.65838	-0.00166	-1.69012	-0.0023	-1.66784	-0.000587763	-1.66814	-0.00129	-1.66448	-0.00775	-1.67364	-0.07522
-1.6538	-0.00251	-1.67608	-0.00206	-1.67211	-0.00195	-1.66845	-0.001	-1.65746	-0.00193	-1.65868	-0.00185	-1.65807	-0.00166	-1.6895	-0.0023	-1.66753	-0.000587763	-1.66753	-0.00129	-1.66417	-0.00775	-1.67302	-0.07522
-1.65349	-0.00237	-1.67547	-0.00206	-1.6718	-0.00181	-1.66814	-0.00106	-1.65716	-0.00193	-1.65838	-0.00185	-1.65777	-0.00152	-1.6892	-0.0023	-1.66723	-0.000587763	-1.66723	-0.00129	-1.66356	-0.0078	-1.67272	-0.07522
-1.65288	-0.00224	-1.67516	-0.00206	-1.6715	-0.00167	-1.66784	-0.0012	-1.65685	-0.00193	-1.65777	-0.00185	-1.65716	-0.00166	-1.68889	-0.00218	-1.66662	-0.000587763	-1.66692	-0.00129	-1.66326	-0.0078	-1.67241	-0.07522
-1.65258	-0.0021	-1.67455	-0.00206	-1.67119	-0.00154	-1.66723	-0.00133	-1.65624	-0.00193	-1.65746	-0.00185	-1.65685	-0.00171	-1.68859	-0.00218	-1.66631	-0.000529399	-1.66631	-0.00119	-1.66295	-0.00791	-1.6718	-0.07516
-1.65227	-0.00183	-1.67425	-0.00206	-1.67058	-0.0014	-1.66692	-0.00133	-1.65593	-0.00193	-1.65716	-0.00185	-1.65654	-0.00177	-1.68828	-0.00218	-1.66601	-0.000404527	-1.66601	-0.00119	-1.66265	-0.00796	-1.6715	-0.07522
-1.65166	-0.00155	-1.67394	-0.00192	-1.67028	-0.00126	-1.66662	-0.0012	-1.65563	-0.00193	-1.65654	-0.00185	-1.65593	-0.00184	-1.68798	-0.00218	-1.6654	-0.000404527	-1.6657	-0.00119	-1.66204	-0.0079	-1.67119	-0.07522
-1.65136	-0.00142	-1.67364	-0.00192	-1.66997	-0.00126	-1.66601	-0.00126	-1.65502	-0.00187	-1.65624	-0.00185	-1.65563	-0.0019	-1.68737	-0.00236	-1.66509	-0.000462899	-1.66509	-0.00119	-1.66173	-0.00796	-1.67058	-0.07522
-1.65105	-0.00128	-1.67302	-0.00179	-1.66936	-0.00126	-1.6657	-0.0012	-1.65471	-0.00174	-1.65593	-0.00185	-1.65502	-0.00203	-1.68706	-0.00236	-1.66448	-0.000339717	-1.66478	-0.00119	-1.66143	-0.00796	-1.67028	-0.07527
-1.65044	-0.00128	-1.67272	-0.00179	-1.66906	-0.00113	-1.6654	-0.0012	-1.65441	-0.0016	-1.65532	-0.00185	-1.65471	-0.00184	-1.68676	-0.00236	-1.66417	-0.000339717	-1.66448	-0.00119	-1.66082	-0.00796	-1.66967	-0.07522
-1.65014	-0.00142	-1.67241	-0.00192	-1.66875	-0.000991793	-1.66509	-0.00106	-1.6538	-0.0016	-1.65502	-0.00185	-1.65441	-0.00184	-1.68645	-0.0023	-1.66356	-0.000214787	-1.66387	-0.00119	-1.66051	-0.00796	-1.66936	-0.07527
-1.64953	-0.00155	-1.67211	-0.00179	-1.66814	-0.000856539	-1.66448	-0.000924778	-1.65349	-0.00147	-1.65471	-0.00185	-1.6541	-0.00177	-1.68584	-0.00236	-1.66326	-0.000214787	-1.66356	-0.00119	-1.66021	-0.0079	-1.66906	-0.07527
-1.64922	-0.00169	-1.6715	-0.00192	-1.66784	-0.000856539	-1.66417	-0.000924778	-1.65288	-0.00147	-1.6541	-0.00179	-1.65349	-0.00164	-1.68554	-0.0023	-1.66295	-0.000339717	-1.66326	-0.00129	-1.6596	-0.0079	-1.66845	-0.0751
-1.64861	-0.00183	-1.67119	-0.00192	-1.66723	-0.000856539	-1.66387	-0.00106	-1.65258	-0.00133	-1.6538	-0.00185	-1.65319	-0.00164	-1.68493	-0.0023	-1.66265	-0.000339717	-1.66265	-0.00129	-1.65929	-0.0079	-1.66814	-0.0751
-1.6483	-0.00183	-1.67089	-0.00192	-1.66692	-0.000856539	-1.66326	-0.00106	-1.65227	-0.00106	-1.65349	-0.00185	-1.65258	-0.00164	-1.68462	-0.00243	-1.66204	-0.000339717	-1.66234	-0.0014	-1.65899	-0.00785	-1.66784	-0.07499
-1.648	-0.00169	-1.67028	-0.00206	-1.66662	-0.000991793	-1.66295	-0.001	-1.65166	-0.000931558	-1.65288	-0.00172	-1.65227	-0.00151	-1.68432	-0.00256	-1.66173	-0.000339717	-1.66173	-0.0015	-1.65838	-0.00785	-1.66723	-0.07504
-1.64739	-0.00183	-1.66997	-0.0022	-1.66601	-0.000991793	-1.66234	-0.00114	-1.65136	-0.000796747	-1.65258	-0.00172	-1.65197	-0.00138	-1.68401	-0.00256	-1.66143	-0.000339717	-1.66143	-0.00171	-1.65807	-0.00785	-1.66692	-0.07493
-1.64708	-0.00183	-1.66967	-0.00233	-1.6657	-0.00113	-1.66204	-0.0012	-1.65075	-0.000796747	-1.65227	-0.00153	-1.65136	-0.00119	-1.68371	-0.00275	-1.66112	-0.000404527	-1.66082	-0.00171	-1.65777	-0.00785	-1.66631	-0.07493
-1.64647	-0.00196	-1.66906	-0.00233	-1.6654	-0.00126	-1.66173	-0.000924778	-1.65044	-0.000990061	-1.65166	-0.00153	-1.65075	-0.00112	-1.6831	-0.00269	-1.66051	-0.000587763	-1.66051	-0.00171	-1.65716	-0.00785	-1.66601	-0.07475
-1.64617	-0.00224	-1.66875	-0.00233	-1.66509	-0.00126	-1.66143	-0.000924778	-1.65014	-0.00106	-1.65136	-0.00153	-1.65044	-0.000991803	-1.68279	-0.00269	-1.66021	-0.000587763	-1.6599	-0.00182	-1.65685	-0.0078	-1.6657	-0.07464
-1.64556	-0.00224	-1.66845	-0.00233	-1.66448	-0.0014	-1.66082	-0.000924778	-1.64953	-0.0012	-1.65075	-0.00153	-1.65014	-0.000933409	-1.68249	-0.00269	-1.6599	-0.000462899	-1.6596	-0.00182	-1.65624	-0.0078	-1.6654	-0.07469
-1.64525	-0.0021	-1.66784	-0.00233	-1.66417	-0.0014	-1.66051	-0.000924778	-1.64892	-0.00139	-1.65044	-0.00166	-1.64983	-0.000874988	-1.68218	-0.00256	-1.6596	-0.000462899	-1.65929	-0.00182	-1.65593	-0.0078	-1.66478	-0.07469
-1.64464	-0.0021	-1.66753	-0.0022	-1.66387	-0.00148	-1.66021	-0.000788707	-1.64861	-0.00153	-1.65014	-0.00166	-1.64922	-0.000874988	-1.68157	-0.00256	-1.65899	-0.000462899	-1.65899	-0.00182	-1.65563	-0.0078	-1.66448	-0.07458
-1.64434	-0.00196	-1.66723	-0.00206	-1.66326	-0.00134	-1.6596	-0.000924778	-1.648	-0.00147	-1.64983	-0.00179	-1.64892	-0.000874988	-1.68126	-0.0023	-1.65868	-0.000587763	-1.65838	-0.00182	-1.65532	-0.0078	-1.66417	-0.07458
-1.64403	-0.00169	-1.66692	-0.00192	-1.66295	-0.0014	-1.65929	-0.000849063	-1.64769	-0.00153	-1.64922	-0.00185	-1.64861	-0.000874988	-1.68096	-0.0023	-1.65838	-0.000587763	-1.65807	-0.00182	-1.65471	-0.0078	-1.66356	-0.07446
-1.64342	-0.00142	-1.66631	-0.00179	-1.66234	-0.00154	-1.65868	-0.000788707	-1.64739	-0.00153	-1.64892	-0.00172	-1.648	-0.000933409	-1.68065	-0.00205	-1.65777	-0.000587763	-1.65746	-0.00171	-1.65441	-0.00786	-1.66326	-0.07441
-1.64312	-0.00128	-1.66601	-0.00151	-1.66204	-0.00154	-1.65838	-0.000849063	-1.64678	-0.00153	-1.64861	-0.00166	-1.64769	-0.00106	-1.68035	-0.00192	-1.65746	-0.000652655	-1.65716	-0.00171	-1.6541	-0.00791	-1.66295	-0.07441
-1.64281	-0.00101	-1.6657	-0.00138	-1.66173	-0.00154	-1.65807	-0.000849063	-1.64647	-0.00153	-1.6483	-0.00158	-1.64739	-0.00119	-1.67974	-0.00154	-1.65685	-0.000652655	-1.65685	-0.00161	-1.65349	-0.00791	-1.66234	-0.07441
-1.6422	-0.00101	-1.66509	-0.00124	-1.66112	-0.00154	-1.65746	-0.000654396	-1.64617	-0.00153	-1.64769	-0.00153	-1.64708	-0.00113	-1.67943	-0.00154	-1.65654	-0.000719249	-1.65654	-0.00161	-1.65319	-0.00797	-1.66204	-0.07441
-1.6419	-0.000869645	-1.66478	-0.00124	-1.66082	-0.00154	-1.65716	-0.000383996	-1.64556	-0.00153	-1.64739	-0.00145	-1.64647	-0.00127	-1.67913	-0.00154	-1.65624	-0.000719249	-1.65624	-0.0015	-1.65288	-0.00796	-1.66173	-0.07429
-1.64159	-0.000869645	-1.66448	-0.00124	-1.66051	-0.0014	-1.65685	-0.000247925	-1.64525	-0.00147	-1.64708	-0.00132	-1.64617	-0.00127	-1.67882	-0.00154	-1.65563	-0.000594371	-1.65563	-0.0015	-1.65227	-0.00785	-1.66112	-0.07424
-1.64098	-0.000869645	-1.66417	-0.00138	-1.6599	-0.00126	-1.65624	-0.000247925	-1.64495	-0.00147	-1.64647	-0.00145	-1.64586	-0.00113	-1.67852	-0.00173	-1.65532	-0.000404527	-1.65532	-0.0015	-1.65197	-0.00785	-1.66082	-0.07424
-1.64068	-0.00101	-1.66356	-0.00138	-1.6596	-0.00126	-1.65593	8.08951e-05	-1.64434	-0.00147	-1.64617	-0.00145	-1.64556	-0.00108	-1.67791	-0.00173	-1.65471	-0.000339717	-1.65502	-0.0015	-1.65166	-0.00785	-1.66051	-0.074
-1.64006	-0.00101	-1.66326	-0.00151	-1.65929	-0.000991793	-1.65563	0.000215141	-1.64403	-0.00147	-1.64556	-0.00145	-1.64495	-0.00113	-1.6776	-0.00186	-1.65441	-0.000339717	-1.65441	-0.0014	-1.65136	-0.00785	-1.6599	-0.074
-1.63976	-0.00101	-1.66265	-0.00165	-1.65868	-0.000933522	-1.65532	0.000485539	-1.64373	-0.00147	-1.64525	-0.00145	-1.64464	-0.00113	-1.6773	-0.00186	-1.6541	-0.000339717	-1.6541	-0.0014	-1.65075	-0.0078	-1.6596	-0.07389
-1.63915	-0.000869645	-1.66234	-0.00165	-1.65838	-0.000526038	-1.65471	0.000427077	-1.64342	-0.00147	-1.64464	-0.00158	-1.64403	-0.00101	-1.67699	-0.0018	-1.65349	-0.000214787	-1.6538	-0.00129	-1.65044	-0.00775	-1.65899	-0.07389
-1.63884	-0.00073189	-1.66204	-0.00165	-1.65777	-0.000388931	-1.65441	0.000292766	-1.64281	-0.00133	-1.64434	-0.00172	-1.64373	-0.000874988	-1.67669	-0.00186	-1.65319	-0.000214787	-1.65319	-0.00129	-1.65014	-0.00775	-1.65868	-0.07382
-1.63854	-0.000458327	-1.66173	-0.00165	-1.65746	-0.000447234	-1.6538	0.000292766	-1.64251	-0.00133	-1.64403	-0.00172	-1.64342	-0.000804457	-1.67638	-0.00186	-1.65258	-0.000214787	-1.65288	-0.00129	-1.64983	-0.00775	-1.65838	-0.07377
-1.63793	-0.000322409	-1.66143	-0.00151	-1.65716	-0.000526038	-1.65349	2.24566e-05	-1.6422	-0.00133	-1.64342	-0.00191	-1.64312	-0.000746028	-1.67577	-0.00186	-1.65227	-0.000214787	-1.65227	-0.00129	-1.64922	-0.00769	-1.65777	-0.07371
-1.63762	-0.000322409	-1.66112	-0.00151	-1.65685	-0.000584333	-1.65319	-0.000113687	-1.64159	-0.00133	-1.64312	-0.00191	-1.64251	-0.000615378	-1.67547	-0.00186	-1.65197	-0.000214787	-1.65197	-0.00129	-1.64892	-0.00769	-1.65746	-0.07359
-1.63701	-0.000322409	-1.66051	-0.00151	-1.65624	-0.000584333	-1.65258	-0.000247925	-1.64129	-0.00133	-1.64251	-0.00204	-1.6422	-0.000615378	-1.67516	-0.0018	-1.65136	-0.0001564	-1.65166	-0.00129	-1.64861	-0.0078	-1.65685	-0.07359
-1.63671	-0.000458327	-1.66021	-0.00151	-1.65593	-0.000526038	-1.65227	-0.000518325	-1.64098	-0.00133	-1.6422	-0.00211	-1.6419	-0.000486401	-1.67486	-0.00186	-1.65105	-0.0001564	-1.65105	-0.0014	-1.6483	-0.00775	-1.65654	-0.07348
-1.6364	-0.000596027	-1.6599	-0.00151	-1.65563	-0.000661227	-1.65197	-0.000654396	-1.64037	-0.00133	-1.64159	-0.00217	-1.64159	-0.000355751	-1.67455	-0.00167	-1.65075	-0.000281338	-1.65075	-0.0014	-1.64769	-0.0078	-1.65624	-0.07348
-1.63579	-0.000596027	-1.65929	-0.00151	-1.65532	-0.000719513	-1.65136	-0.000985125	-1.64006	-0.00133	-1.64129	-0.00231	-1.64129	-0.000414202	-1.67394	-0.00154	-1.65014	-9.80874e-05	-1.65044	-0.0015	-1.64739	-0.0078	-1.65563	-0.07336
-1.63549	-0.00073189	-1.65899	-0.00151	-1.65471	-0.000661227	-1.65105	-0.00106	-1.63945	-0.00126	-1.64098	-0.00225	-1.64098	-0.000355751	-1.67364	-0.00154	-1.64983	-0.000281338	-1.65014	-0.0015	-1.64708	-0.0077	-1.65532	-0.07336
-1.63518	-0.00073189	-1.65868	-0.00151	-1.65441	-0.000798261	-1.65075	-0.00106	-1.63915	-0.0012	-1.64037	-0.00238	-1.64068	-0.000355751	-1.67333	-0.00154	-1.64953	-9.80874e-05	-1.64953	-0.0015	-1.64678	-0.00764	-1.65502	-0.07336
-1.63457	-0.00073189	-1.65807	-0.00151	-1.6538	-0.000933522	-1.65014	-0.00112	-1.63884	-0.0012	-1.64006	-0.00238	-1.64006	-0.000544844	-1.67302	-0.00154	-1.64892	-0.000281338	-1.64922	-0.0014	-1.64617	-0.00754	-1.65441	-0.0733
-1.63427	-0.00073189	-1.65777	-0.00151	-1.65349	-0.00113	-1.64983	-0.00126	-1.63823	-0.0012	-1.63976	-0.00238	-1.63976	-0.000544844	-1.67241	-0.00167	-1.64861	-0.000339717	-1.64861	-0.0014	-1.64586	-0.00754	-1.6541	-0.07324
-1.63366	-0.00073189	-1.65746	-0.00165	-1.65319	-0.00113	-1.64953	-0.00133	-1.63793	-0.0012	-1.63915	-0.00225	-1.63915	-0.000615378	-1.67211	-0.0018	-1.6483	-0.000339717	-1.6483	-0.0014	-1.64556	-0.00749	-1.6538	-0.07324
-1.63335	-0.000869645	-1.65685	-0.00192	-1.65258	-0.00126	-1.64892	-0.00139	-1.63762	-0.0012	-1.63884	-0.00225	-1.63884	-0.000673814	-1.6718	-0.0018	-1.64769	-0.000281338	-1.648	-0.0014	-1.64495	-0.00738	-1.65319	-0.07324
-1.63305	-0.00101	-1.65654	-0.00192	-1.65227	-0.0014	-1.64861	-0.00133	-1.63701	-0.0012	-1.63854	-0.00225	-1.63854	-0.000673814	-1.6715	-0.0018	-1.64739	-0.000339717	-1.64769	-0.0014	-1.64464	-0.00732	-1.65288	-0.07324
-1.63244	-0.00114	-1.65624	-0.00206	-1.65197	-0.00167	-1.6483	-0.00133	-1.63671	-0.00126	-1.63793	-0.00225	-1.63793	-0.000746028	-1.67089	-0.00192	-1.64678	-0.000214787	-1.64739	-0.00156	-1.64434	-0.00732	-1.65258	-0.07324
-1.63213	-0.00114	-1.65563	-0.00192	-1.65136	-0.00181	-1.64769	-0.00139	-1.6364	-0.0012	-1.63762	-0.00211	-1.63762	-0.000804457	-1.67058	-0.00192	-1.64647	-0.000214787	-1.64708	-0.00156	-1.64403	-0.00727	-1.65197	-0.07319
-1.63152	-0.00128	-1.65532	-0.00192	-1.65105	-0.00195	-1.64739	-0.00139	-1.6361	-0.00126	-1.63732	-0.00198	-1.63732	-0.000874988	-1.67028	-0.00211	-1.64617	-0.000214787	-1.64647	-0.00167	-1.64342	-0.00727	-1.65166	-0.07307
-1.63121	-0.00128	-1.65502	-0.00192	-1.65075	-0.00208	-1.64678	-0.00139	-1.63549	-0.00139	-1.63671	-0.00198	-1.63701	-0.000933409	-1.66967	-0.00224	-1.64586	-0.000214787	-1.64617	-0.00177	-1.64312	-0.00727	-1.65136	-0.07313
-1.6306	-0.00128	-1.65471	-0.00192	-1.65014	-0.00222	-1.64647	-0.00133	-1.63518	-0.00153	-1.6364	-0.00198	-1.6364	-0.000933409	-1.66936	-0.0023	-1.64525	-0.000214787	-1.64586	-0.00167	-1.64251	-0.00737	-1.65075	-0.07319
-1.6303	-0.00114	-1.65441	-0.00192	-1.64983	-0.00235	-1.64617	-0.00126	-1.63457	-0.00153	-1.6361	-0.00198	-1.6361	-0.00101	-1.66906	-0.00243	-1.64495	-0.000214787	-1.64556	-0.00167	-1.6422	-0.00742	-1.65044	-0.07324
-1.62999	-0.00101	-1.6538	-0.00192	-1.64953	-0.00235	-1.64556	-0.00106	-1.63427	-0.00153	-1.63549	-0.00211	-1.63579	-0.00113	-1.66875	-0.00262	-1.64434	-0.000214787	-1.64495	-0.00167	-1.64159	-0.00753	-1.65014	-0.07307
-1.62938	-0.00101	-1.65349	-0.00192	-1.64892	-0.00235	-1.64525	-0.000985125	-1.63396	-0.00166	-1.63518	-0.00211	-1.63518	-0.00113	-1.66814	-0.00256	-1.64403	-0.000214787	-1.64464	-0.00167	-1.64129	-0.00758	-1.64953	-0.0729
-1.62908	-0.00101	-1.65319	-0.00179	-1.64861	-0.00235	-1.64495	-0.000985125	-1.63335	-0.00153	-1.63488	-0.00238	-1.63488	-0.00113	-1.66784	-0.00243	-1.64373	-0.000214787	-1.64434	-0.00161	-1.64098	-0.00775	-1.64922	-0.07307
-1.62877	-0.00101	-1.65258	-0.00165	-1.6483	-0.00235	-1.64464	-0.00071476	-1.63305	-0.00153	-1.63427	-0.00238	-1.63457	-0.00101	-1.66753	-0.0023	-1.64312	-0.000214787	-1.64373	-0.00167	-1.64068	-0.00775	-1.64892	-0.07301
-1.62816	-0.00114	-1.65227	-0.00151	-1.648	-0.00235	-1.64434	-0.00071476	-1.63244	-0.00153	-1.63396	-0.00251	-1.63396	-0.000874988	-1.66723	-0.0023	-1.64281	-0.000214787	-1.64342	-0.00167	-1.64037	-0.00775	-1.6483	-0.07289
-1.62786	-0.00128	-1.65166	-0.00151	-1.64739	-0.00202	-1.64373	-0.000578697	-1.63213	-0.00153	-1.63366	-0.00251	-1.63366	-0.00081652	-1.66662	-0.00192	-1.64251	-0.000214787	-1.64312	-0.00161	-1.64006	-0.0078	-1.648	-0.07289
-1.62755	-0.00142	-1.65136	-0.00151	-1.64708	-0.00195	-1.64342	-0.00071476	-1.63182	-0.00153	-1.63305	-0.00251	-1.63335	-0.000746028	-1.66631	-0.00167	-1.6419	-0.000214787	-1.64281	-0.00167	-1.63945	-0.00785	-1.64739	-0.07278
-1.62694	-0.00128	-1.65105	-0.00151	-1.64647	-0.00181	-1.64312	-0.000654396	-1.63152	-0.00153	-1.63274	-0.00251	-1.63274	-0.000746028	-1.66601	-0.00154	-1.64159	-0.000214787	-1.6422	-0.00167	-1.63915	-0.00791	-1.64708	-0.07278
-1.62664	-0.00128	-1.65075	-0.00165	-1.64617	-0.00181	-1.64251	-0.000654396	-1.63091	-0.00153	-1.63213	-0.00251	-1.63244	-0.000746028	-1.6657	-0.00154	-1.64129	-0.0001564	-1.6419	-0.00161	-1.63884	-0.0078	-1.64678	-0.07272
-1.62633	-0.00114	-1.65014	-0.00192	-1.64586	-0.00154	-1.6422	-0.000730316	-1.6306	-0.00153	-1.63182	-0.00251	-1.63213	-0.000746028	-1.66509	-0.00142	-1.64068	-0.0001564	-1.64129	-0.00161	-1.63854	-0.00786	-1.64617	-0.07272
-1.62572	-0.00101	-1.64983	-0.00206	-1.64525	-0.00154	-1.6419	-0.000788707	-1.6303	-0.00153	-1.63152	-0.00264	-1.63152	-0.000804457	-1.66478	-0.00142	-1.64037	-0.000281338	-1.64098	-0.0015	-1.63823	-0.00786	-1.64586	-0.0726
-1.62542	-0.00073189	-1.64953	-0.00233	-1.64495	-0.0014	-1.64129	-0.000924778	-1.62999	-0.00153	-1.63091	-0.00264	-1.63121	-0.000732224	-1.66448	-0.00154	-1.64006	-0.000339717	-1.64068	-0.00156	-1.63762	-0.00786	-1.64556	-0.0726
-1.62511	-0.000596027	-1.64922	-0.0022	-1.64464	-0.00121	-1.64098	-0.000924778	-1.62938	-0.00153	-1.6306	-0.00264	-1.6306	-0.000673814	-1.66417	-0.00154	-1.63976	-0.000339717	-1.64006	-0.00129	-1.63732	-0.0078	-1.64495	-0.07243
-1.6245	-0.000458327	-1.64861	-0.00214	-1.64434	-0.00121	-1.64037	-0.000788707	-1.62908	-0.00153	-1.62999	-0.00264	-1.6303	-0.000673814	-1.66356	-0.0016	-1.63915	-0.000339717	-1.63976	-0.00119	-1.63701	-0.0077	-1.64464	-0.07248
-1.6242	-0.000458327	-1.6483	-0.00214	-1.64373	-0.00113	-1.64006	-0.000788707	-1.62877	-0.00153	-1.62969	-0.00264	-1.62969	-0.000732224	-1.66326	-0.00173	-1.63884	-0.000339717	-1.63945	-0.00119	-1.63671	-0.00764	-1.64434	-0.07248
-1.62389	-0.000458327	-1.648	-0.00186	-1.64342	-0.000856539	-1.63976	-0.000788707	-1.62816	-0.00153	-1.62938	-0.00251	-1.62938	-0.000673814	-1.66295	-0.00186	-1.63823	-0.000339717	-1.63915	-0.00108	-1.6361	-0.00754	-1.64373	-0.07248
-1.62328	-0.000596027	-1.64769	-0.00192	-1.64312	-0.000661227	-1.63945	-0.000849063	-1.62786	-0.00147	-1.62908	-0.00238	-1.62877	-0.000673814	-1.66265	-0.00186	-1.63793	-0.000339717	-1.63854	-0.00124	-1.63579	-0.00742	-1.64342	-0.07243
-1.62297	-0.00073189	-1.64739	-0.00173	-1.64251	-0.000584333	-1.63884	-0.00071476	-1.62755	-0.00153	-1.62847	-0.00225	-1.62847	-0.000673814	-1.66204	-0.00224	-1.63762	-0.000462899	-1.63823	-0.00124	-1.63549	-0.00737	-1.64312	-0.07243
-1.62267	-0.00073189	-1.64678	-0.00173	-1.6422	-0.000526038	-1.63854	-0.000654396	-1.62694	-0.00147	-1.62816	-0.00211	-1.62816	-0.000615378	-1.66173	-0.0023	-1.63732	-0.000587763	-1.63793	-0.00124	-1.63518	-0.00732	-1.64251	-0.07243
-1.62206	-0.000596027	-1.64647	-0.00159	-1.6419	-0.000526038	-1.63823	-0.000788707	-1.62664	-0.00147	-1.62755	-0.00185	-1.62755	-0.000615378	-1.66143	-0.00249	-1.63671	-0.000587763	-1.63762	-0.00124	-1.63488	-0.00727	-1.6422	-0.07243
-1.62175	-0.000400039	-1.64617	-0.00165	-1.64129	-0.000719513	-1.63762	-0.000985125	-1.62603	-0.0016	-1.62725	-0.00185	-1.62725	-0.000615378	-1.66082	-0.00256	-1.6364	-0.000711012	-1.63701	-0.00114	-1.63427	-0.00727	-1.6419	-0.0726
-1.62145	-0.000184709	-1.64586	-0.00179	-1.64098	-0.000798261	-1.63732	-0.000985125	-1.62572	-0.0016	-1.62664	-0.00185	-1.62664	-0.000673814	-1.66051	-0.00256	-1.6361	-0.000711012	-1.63671	-0.00103	-1.63396	-0.00721	-1.64129	-0.07255
-1.62084	8.89085e-05	-1.64556	-0.00179	-1.64068	-0.000991793	-1.63701	-0.000924778	-1.62542	-0.00174	-1.62633	-0.00185	-1.62633	-0.000746028	-1.66021	-0.00256	-1.63549	-0.000711012	-1.6364	-0.000930053	-1.63366	-0.00716	-1.64098	-0.07266
-1.62053	0.000362471	-1.64525	-0.00179	-1.64006	-0.00113	-1.6364	-0.000924778	-1.62511	-0.00187	-1.62603	-0.00198	-1.62572	-0.000746028	-1.6596	-0.00269	-1.63518	-0.000711012	-1.63579	-0.000930053	-1.63335	-0.00727	-1.64068	-0.07266
-1.61992	0.00049839	-1.64495	-0.00179	-1.63976	-0.00121	-1.6361	-0.000924778	-1.6245	-0.002	-1.62542	-0.00211	-1.62542	-0.000746028	-1.65929	-0.00256	-1.63488	-0.000587763	-1.63549	-0.000930053	-1.63274	-0.00727	-1.64037	-0.07261
-1.61962	0.000362471	-1.64434	-0.00179	-1.63915	-0.00126	-1.63579	-0.000985125	-1.6242	-0.00206	-1.62511	-0.00217	-1.62511	-0.000746028	-1.65899	-0.00256	-1.63457	-0.000587763	-1.63488	-0.00103	-1.63244	-0.00727	-1.63976	-0.07266
-1.61931	0.00049839	-1.64403	-0.00165	-1.63884	-0.00134	-1.63518	-0.000788707	-1.62389	-0.00214	-1.62481	-0.00225	-1.6245	-0.000746028	-1.65868	-0.00256	-1.63396	-0.000462899	-1.63457	-0.00103	-1.63213	-0.00727	-1.63945	-0.07266
-1.6187	0.00049839	-1.64373	-0.00165	-1.63854	-0.00148	-1.63488	-0.000788707	-1.62328	-0.00214	-1.6242	-0.00238	-1.6242	-0.000746028	-1.65838	-0.00243	-1.63366	-0.000462899	-1.63427	-0.00103	-1.63182	-0.00732	-1.63915	-0.07266
-1.6184	0.00049839	-1.64342	-0.00165	-1.63793	-0.00148	-1.63457	-0.000849063	-1.62297	-0.00219	-1.62389	-0.00238	-1.62389	-0.000746028	-1.65777	-0.00243	-1.63335	-0.000339717	-1.63366	-0.00124	-1.63152	-0.00727	-1.63854	-0.07261
-1.61809	0.000556734	-1.64281	-0.00151	-1.63762	-0.00148	-1.63427	-0.000788707	-1.62236	-0.00214	-1.62328	-0.00225	-1.62328	-0.000746028	-1.65746	-0.00243	-1.63274	-0.000339717	-1.63335	-0.00135	-1.63091	-0.00727	-1.63823	-0.07249
-1.61748	0.00049839	-1.64251	-0.00151	-1.63732	-0.00148	-1.63366	-0.000788707	-1.62206	-0.002	-1.62297	-0.00238	-1.62297	-0.000874988	-1.65716	-0.0023	-1.63244	-0.000339717	-1.63305	-0.00156	-1.6306	-0.00727	-1.63762	-0.07243
-1.61718	0.00049839	-1.6422	-0.00124	-1.63671	-0.00148	-1.63335	-0.000730316	-1.62175	-0.00193	-1.62236	-0.00211	-1.62267	-0.000746028	-1.65654	-0.00218	-1.63182	-0.000339717	-1.63244	-0.00177	-1.6303	-0.00727	-1.63732	-0.07243
-1.61687	0.00049839	-1.6419	-0.0011	-1.6364	-0.00148	-1.63305	-0.000866395	-1.62114	-0.00166	-1.62206	-0.00198	-1.62206	-0.000933409	-1.65624	-0.00192	-1.63152	-0.000339717	-1.63213	-0.00182	-1.62999	-0.00727	-1.63701	-0.07231
-1.61657	0.00049839	-1.64159	-0.0011	-1.6361	-0.00148	-1.63244	-0.000866395	-1.62084	-0.00153	-1.62145	-0.00185	-1.62175	-0.000991803	-1.65593	-0.0018	-1.63121	-0.000214787	-1.63182	-0.00182	-1.62938	-0.00727	-1.6364	-0.07231
-1.61596	0.00049839	-1.64098	-0.000965534	-1.63549	-0.00148	-1.63213	-0.000924778	-1.62053	-0.00139	-1.62114	-0.00185	-1.62114	-0.000991803	-1.65532	-0.0018	-1.63091	-0.000339717	-1.63121	-0.00171	-1.62908	-0.00727	-1.6361	-0.07226
-1.61565	0.000224772	-1.64068	-0.000965534	-1.63518	-0.00148	-1.63182	-0.000866395	-1.61992	-0.00139	-1.62084	-0.00185	-1.62084	-0.000991803	-1.65502	-0.00167	-1.6303	-0.000214787	-1.63091	-0.00171	-1.62877	-0.00727	-1.63579	-0.07231
-1.61504	8.89085e-05	-1.64037	-0.000965534	-1.63488	-0.00148	-1.63152	-0.000866395	-1.61962	-0.00139	-1.62023	-0.00185	-1.62053	-0.000991803	-1.65471	-0.00167	-1.62999	-0.000398009	-1.6303	-0.00161	-1.62847	-0.00727	-1.63518	-0.07231
-1.61473	-0.000322409	-1.63976	-0.000965534	-1.63457	-0.00148	-1.63091	-0.000866395	-1.61901	-0.00139	-1.61992	-0.00185	-1.61992	-0.00112	-1.6541	-0.00167	-1.62969	-0.000339717	-1.62999	-0.0015	-1.62786	-0.00727	-1.63488	-0.07231
-1.61443	-0.00073189	-1.63945	-0.000965534	-1.63396	-0.00148	-1.6306	-0.000866395	-1.6187	-0.00139	-1.61962	-0.00172	-1.61962	-0.00125	-1.6538	-0.00167	-1.62908	-0.000214787	-1.62938	-0.00129	-1.62755	-0.00727	-1.63457	-0.07231
-1.61382	-0.00114	-1.63915	-0.000965534	-1.63366	-0.00162	-1.62999	-0.000866395	-1.61809	-0.00147	-1.61901	-0.00172	-1.61931	-0.00138	-1.65349	-0.00186	-1.62877	-0.000214787	-1.62908	-0.00119	-1.62725	-0.00721	-1.63396	-0.07226
-1.61351	-0.00155	-1.63854	-0.0011	-1.63335	-0.00148	-1.62969	-0.001	-1.61779	-0.00153	-1.6187	-0.00172	-1.6187	-0.00131	-1.65288	-0.00192	-1.62847	-0.000214787	-1.62877	-0.00108	-1.62694	-0.0071	-1.63366	-0.07238
-1.61321	-0.00196	-1.63823	-0.0011	-1.63274	-0.00148	-1.62938	-0.001	-1.61748	-0.00153	-1.6184	-0.00172	-1.6184	-0.00131	-1.65258	-0.00211	-1.62786	-0.000214787	-1.62816	-0.000976402	-1.62664	-0.00715	-1.63335	-0.07243
-1.6126	-0.0021	-1.63793	-0.0011	-1.63244	-0.00148	-1.62877	-0.001	-1.61687	-0.00153	-1.61779	-0.00191	-1.61809	-0.00131	-1.65227	-0.00205	-1.62755	-0.000214787	-1.62786	-0.000976402	-1.62603	-0.00721	-1.63274	-0.07243
-1.61229	-0.0021	-1.63762	-0.00124	-1.63213	-0.00148	-1.62847	-0.001	-1.61657	-0.00153	-1.61748	-0.00191	-1.61748	-0.00131	-1.65166	-0.00218	-1.62725	-0.000339717	-1.62725	-0.00103	-1.62572	-0.00721	-1.63244	-0.07243
-1.61199	-0.00196	-1.63701	-0.0011	-1.63152	-0.00134	-1.62816	-0.001	-1.61596	-0.00153	-1.61687	-0.00185	-1.61718	-0.00112	-1.65136	-0.0023	-1.62664	-0.000339717	-1.62694	-0.00108	-1.62542	-0.00721	-1.63213	-0.07243
-1.61138	-0.00183	-1.63671	-0.0011	-1.63121	-0.00134	-1.62755	-0.00114	-1.61565	-0.00153	-1.61657	-0.00198	-1.61657	-0.00112	-1.65105	-0.00218	-1.62633	-0.000339717	-1.62664	-0.00108	-1.62511	-0.00715	-1.63182	-0.07255
-1.61107	-0.00183	-1.6364	-0.0011	-1.63091	-0.00121	-1.62725	-0.00114	-1.61534	-0.00147	-1.61626	-0.00217	-1.61626	-0.00106	-1.65044	-0.00218	-1.62603	-0.000339717	-1.62603	-0.00108	-1.6245	-0.0071	-1.63121	-0.07255
-1.61077	-0.00169	-1.6361	-0.0011	-1.6303	-0.00121	-1.62694	-0.00127	-1.61473	-0.00153	-1.61565	-0.00211	-1.61596	-0.00106	-1.65014	-0.00218	-1.62572	-0.0001564	-1.62572	-0.00108	-1.6242	-0.00715	-1.63091	-0.07255
-1.61016	-0.00149	-1.63579	-0.00124	-1.62999	-0.00107	-1.62664	-0.00127	-1.61443	-0.00133	-1.61534	-0.00211	-1.61534	-0.00106	-1.64983	-0.00218	-1.62511	-0.000214787	-1.62542	-0.00114	-1.62389	-0.0071	-1.6306	-0.07255
-1.60985	-0.00142	-1.63518	-0.00124	-1.62969	-0.00107	-1.62603	-0.00127	-1.61412	-0.00126	-1.61473	-0.00211	-1.61504	-0.00125	-1.64953	-0.0023	-1.62481	-0.000214787	-1.62511	-0.00108	-1.62358	-0.0071	-1.62999	-0.07243
-1.60924	-0.00114	-1.63488	-0.00124	-1.62908	-0.00107	-1.62572	-0.00127	-1.61351	-0.000931558	-1.61443	-0.00211	-1.61473	-0.00125	-1.64892	-0.00225	-1.6245	-0.0001564	-1.6245	-0.00114	-1.62297	-0.00715	-1.62969	-0.07243
-1.60894	-0.00101	-1.63457	-0.00124	-1.62877	-0.00107	-1.62542	-0.00127	-1.61321	-0.000796747	-1.61382	-0.00211	-1.61412	-0.00138	-1.64861	-0.00218	-1.6242	-0.0001564	-1.6242	-0.00124	-1.62267	-0.00715	-1.62938	-0.07248
-1.60833	-0.000458327	-1.63427	-0.00124	-1.62847	-0.00121	-1.62481	-0.00141	-1.6126	-0.000796747	-1.61351	-0.00198	-1.61382	-0.00145	-1.6483	-0.00199	-1.62358	-0.000214787	-1.62389	-0.00124	-1.62236	-0.00716	-1.62877	-0.07248
-1.60802	-4.88645e-05	-1.63366	-0.00124	-1.62816	-0.00121	-1.6245	-0.00154	-1.61229	-0.000663662	-1.61321	-0.00198	-1.61351	-0.00145	-1.64769	-0.0018	-1.62328	-0.0001564	-1.62328	-0.00124	-1.62206	-0.00716	-1.62847	-0.07248
-1.60772	8.89085e-05	-1.63335	-0.00132	-1.62755	-0.00121	-1.62389	-0.00141	-1.61199	-0.000663662	-1.6126	-0.00198	-1.6129	-0.00145	-1.64739	-0.00167	-1.62297	-0.000214787	-1.62297	-0.00119	-1.62175	-0.00716	-1.62816	-0.07248
-1.6071	0.00049839	-1.63305	-0.00132	-1.62725	-0.00134	-1.62358	-0.00154	-1.61138	-0.000663662	-1.61229	-0.00185	-1.6126	-0.00158	-1.64678	-0.00154	-1.62267	-0.0001564	-1.62236	-0.00124	-1.62145	-0.0071	-1.62755	-0.07248
-1.6068	0.000771934	-1.63244	-0.00138	-1.62694	-0.00134	-1.62328	-0.00147	-1.61107	-0.000931558	-1.61199	-0.00185	-1.61199	-0.00177	-1.64647	-0.00142	-1.62206	-0.000214787	-1.62206	-0.00108	-1.62084	-0.00705	-1.62725	-0.07255
-1.60619	0.000909707	-1.63213	-0.00132	-1.62664	-0.00121	-1.62267	-0.00147	-1.61046	-0.00106	-1.61138	-0.00185	-1.61168	-0.00171	-1.64617	-0.00129	-1.62175	-0.000214787	-1.62175	-0.00108	-1.62053	-0.00699	-1.62694	-0.07266
-1.60588	0.000909707	-1.63182	-0.00138	-1.62633	-0.00121	-1.62236	-0.00147	-1.61016	-0.00106	-1.61107	-0.00185	-1.61138	-0.00171	-1.64586	-0.00116	-1.62145	-0.000214787	-1.62145	-0.00108	-1.62023	-0.00699	-1.62633	-0.07266
-1.60527	0.000909707	-1.63121	-0.00124	-1.62572	-0.00121	-1.62175	-0.00133	-1.60955	-0.00106	-1.61077	-0.00185	-1.61077	-0.00158	-1.64525	-0.00116	-1.62084	-0.000214787	-1.62084	-0.000976402	-1.61962	-0.00699	-1.62603	-0.07278
-1.60497	0.000636089	-1.63091	-0.0011	-1.62542	-0.00121	-1.62145	-0.00147	-1.60924	-0.00106	-1.61016	-0.00185	-1.61046	-0.00158	-1.64495	-0.00116	-1.62053	-0.000339717	-1.62053	-0.000871806	-1.61931	-0.00699	-1.62572	-0.07278
-1.60466	0.000362471	-1.6306	-0.000965534	-1.62481	-0.00121	-1.62084	-0.00139	-1.60894	-0.000931558	-1.60985	-0.00185	-1.60985	-0.00158	-1.64464	-0.00116	-1.62023	-0.000339717	-1.62023	-0.000871806	-1.61901	-0.00711	-1.62542	-0.07283
-1.60405	8.89085e-05	-1.6303	-0.000965534	-1.6245	-0.00121	-1.62053	-0.00133	-1.60833	-0.000796747	-1.60924	-0.00185	-1.60955	-0.00164	-1.64403	-0.00116	-1.61962	-0.000462899	-1.61962	-0.000871806	-1.6184	-0.0071	-1.62481	-0.07278
-1.60375	-0.000184709	-1.62969	-0.000829907	-1.6242	-0.00121	-1.62023	-0.0012	-1.60802	-0.000663662	-1.60894	-0.00185	-1.60924	-0.00145	-1.64373	-0.00129	-1.61931	-0.000587763	-1.61931	-0.000930053	-1.61809	-0.00721	-1.6245	-0.07266
-1.60344	-0.000322409	-1.62938	-0.000556727	-1.62389	-0.00115	-1.61992	-0.0012	-1.60741	-0.00052885	-1.60863	-0.00185	-1.60894	-0.00151	-1.64342	-0.00142	-1.61901	-0.000711012	-1.61901	-0.000871806	-1.61779	-0.00727	-1.6242	-0.07266
-1.60283	-0.000458327	-1.62908	-0.000419248	-1.62328	-0.00121	-1.61931	-0.00106	-1.6071	-0.00052885	-1.60802	-0.00185	-1.60833	-0.00132	-1.64312	-0.00142	-1.6187	-0.000711012	-1.6184	-0.000930053	-1.61748	-0.00727	-1.62358	-0.07272
-1.60253	-0.000458327	-1.62847	-0.000283529	-1.62297	-0.00121	-1.61901	-0.000924778	-1.6068	-0.000395855	-1.60772	-0.00185	-1.60802	-0.00132	-1.64251	-0.00154	-1.61809	-0.000711012	-1.61809	-0.000976402	-1.61718	-0.00726	-1.62328	-0.07243
-1.60222	-0.000458327	-1.62816	-0.000283529	-1.62267	-0.00121	-1.6187	-0.000985125	-1.60619	-0.000395855	-1.60741	-0.00185	-1.60772	-0.00119	-1.6422	-0.00167	-1.61779	-0.000529399	-1.61779	-0.00103	-1.61657	-0.00732	-1.62267	-0.07238
-1.60161	-0.000458327	-1.62786	-0.000283529	-1.62206	-0.00134	-1.6184	-0.000849063	-1.60588	-0.000395855	-1.6068	-0.00185	-1.6071	-0.00101	-1.6419	-0.00186	-1.61718	-0.000471107	-1.61718	-0.00124	-1.61626	-0.00732	-1.62236	-0.07238
-1.60131	-0.000458327	-1.62725	-0.000283529	-1.62175	-0.00134	-1.61779	-0.000654396	-1.60558	-0.000395855	-1.60649	-0.00191	-1.6068	-0.00101	-1.64129	-0.0018	-1.61687	-0.000404527	-1.61687	-0.00124	-1.61596	-0.00727	-1.62206	-0.07238
-1.601	-0.000322409	-1.62694	-0.000419248	-1.62114	-0.00148	-1.61748	-0.000654396	-1.60497	-0.000395855	-1.60619	-0.00191	-1.60619	-0.000874988	-1.64098	-0.0018	-1.61657	-0.000281338	-1.61626	-0.0014	-1.61473	-0.00721	-1.62175	-0.07226
-1.60039	-0.000322409	-1.62664	-0.000692354	-1.62084	-0.00156	-1.61718	-0.000788707	-1.60466	-0.000395855	-1.60558	-0.00178	-1.60588	-0.000746028	-1.64068	-0.00167	-1.61596	-9.16047e-05	-1.61596	-0.0014	-1.61443	-0.00716	-1.62114	-0.07226
-1.60009	-0.000126405	-1.62633	-0.000965534	-1.62053	-0.00162	-1.61657	-0.000788707	-1.60436	-0.00052885	-1.60527	-0.00178	-1.60527	-0.000615378	-1.64006	-0.00167	-1.61565	3.32592e-05	-1.61565	-0.00146	-1.61412	-0.00716	-1.62084	-0.07209
-1.59978	-4.88645e-05	-1.62572	-0.0011	-1.61992	-0.00162	-1.61626	-0.000788707	-1.60375	-0.00052885	-1.60497	-0.00191	-1.60497	-0.000673814	-1.63976	-0.0018	-1.61534	0.000281388	-1.61534	-0.00146	-1.61351	-0.00722	-1.62023	-0.07209
-1.59948	-4.88645e-05	-1.62542	-0.00124	-1.61962	-0.00162	-1.61596	-0.00106	-1.60344	-0.000663662	-1.60466	-0.00191	-1.60436	-0.000673814	-1.63945	-0.0018	-1.61473	0.000404637	-1.61473	-0.00129	-1.61321	-0.00716	-1.61992	-0.07214
-1.59886	-4.88645e-05	-1.62511	-0.00138	-1.61931	-0.00148	-1.61534	-0.0012	-1.60314	-0.000796747	-1.60405	-0.00178	-1.60405	-0.000673814	-1.63884	-0.0018	-1.61443	0.000404637	-1.61443	-0.00119	-1.6126	-0.00716	-1.61962	-0.0722
-1.59856	-0.000184709	-1.6245	-0.00138	-1.6187	-0.00148	-1.61504	-0.00133	-1.60253	-0.000796747	-1.60375	-0.00172	-1.60375	-0.000804457	-1.63854	-0.00186	-1.61412	0.000281388	-1.61412	-0.00108	-1.61229	-0.00722	-1.61931	-0.07208
-1.59825	-0.000458327	-1.6242	-0.00124	-1.6184	-0.00134	-1.61473	-0.00127	-1.60222	-0.000663662	-1.60344	-0.00172	-1.60344	-0.000991803	-1.63823	-0.00198	-1.61382	0.000339804	-1.61351	-0.00108	-1.61199	-0.00721	-1.6187	-0.0722
-1.59764	-0.00073189	-1.62389	-0.00124	-1.61809	-0.00121	-1.61412	-0.00147	-1.60192	-0.00052885	-1.60283	-0.00172	-1.60283	-0.00112	-1.63762	-0.00205	-1.61321	0.000281388	-1.61321	-0.000976402	-1.61168	-0.00727	-1.6184	-0.0722
-1.59734	-0.00101	-1.62328	-0.00124	-1.61779	-0.00121	-1.61382	-0.00166	-1.60131	-0.00052885	-1.60253	-0.00158	-1.60253	-0.00125	-1.63732	-0.00205	-1.6129	0.000156525	-1.6126	-0.000871806	-1.61107	-0.00721	-1.61779	-0.0722
-1.59673	-0.00142	-1.62297	-0.00138	-1.61718	-0.00121	-1.61321	-0.0016	-1.601	-0.00052885	-1.60222	-0.00145	-1.60222	-0.00125	-1.63701	-0.00205	-1.61229	0.000156525	-1.61229	-0.000930053	-1.61077	-0.00721	-1.61748	-0.0722
-1.59642	-0.00169	-1.62267	-0.00151	-1.61687	-0.00121	-1.6129	-0.0016	-1.60039	-0.000663662	-1.60161	-0.00132	-1.60161	-0.00125	-1.63671	-0.00205	-1.61199	9.16602e-05	-1.61199	-0.000930053	-1.61046	-0.00716	-1.61718	-0.0722
-1.59581	-0.00196	-1.62206	-0.00151	-1.61657	-0.00107	-1.6126	-0.0016	-1.60009	-0.000663662	-1.60131	-0.00138	-1.60131	-0.00112	-1.6361	-0.00192	-1.61138	-3.3211e-05	-1.61138	-0.000719601	-1.61016	-0.00716	-1.61687	-0.0722
-1.59551	-0.00224	-1.62175	-0.00165	-1.61626	-0.00107	-1.61199	-0.00166	-1.59948	-0.000796747	-1.601	-0.00145	-1.6007	-0.00112	-1.63579	-0.00192	-1.61107	-0.000214787	-1.61107	-0.000719601	-1.60955	-0.00716	-1.61626	-0.0722
-1.5952	-0.00224	-1.62145	-0.00165	-1.61565	-0.000933522	-1.61168	-0.00166	-1.59917	-0.000931558	-1.60039	-0.00145	-1.60039	-0.000991803	-1.63549	-0.00192	-1.61077	-0.000281338	-1.61077	-0.000613754	-1.60924	-0.0071	-1.61596	-0.0722
-1.59459	-0.00224	-1.62114	-0.00179	-1.61534	-0.000933522	-1.61138	-0.0016	-1.59886	-0.000931558	-1.60009	-0.00151	-1.60009	-0.000862858	-1.63518	-0.00192	-1.61016	-0.000223032	-1.61016	-0.000509276	-1.60863	-0.00716	-1.61565	-0.07214
-1.59429	-0.00224	-1.62084	-0.00165	-1.61473	-0.000933522	-1.61077	-0.00174	-1.59825	-0.000931558	-1.59948	-0.00165	-1.59978	-0.000732224	-1.63457	-0.00192	-1.60985	-0.000281338	-1.60985	-0.000613754	-1.60833	-0.0071	-1.61504	-0.07203
-1.59368	-0.00224	-1.62023	-0.00165	-1.61443	-0.000933522	-1.61046	-0.00174	-1.59795	-0.000931558	-1.59917	-0.00178	-1.59917	-0.000544844	-1.63427	-0.00187	-1.60955	-0.000281338	-1.60955	-0.000613754	-1.60802	-0.00699	-1.61473	-0.07203
-1.59337	-0.00224	-1.61992	-0.00151	-1.61412	-0.000933522	-1.61016	-0.00187	-1.59734	-0.00106	-1.59856	-0.00172	-1.59886	-0.000414202	-1.63396	-0.00187	-1.60894	-0.000281338	-1.60924	-0.000613754	-1.60772	-0.00699	-1.61443	-0.07203
-1.59307	-0.00224	-1.61962	-0.00138	-1.61351	-0.000798261	-1.60985	-0.00201	-1.59703	-0.00112	-1.59825	-0.00178	-1.59856	-0.000414202	-1.63366	-0.00174	-1.60863	-0.000339717	-1.60863	-0.000824191	-1.60741	-0.00699	-1.61382	-0.07186
-1.59246	-0.00224	-1.61901	-0.00124	-1.61321	-0.000798261	-1.60924	-0.00187	-1.59673	-0.000931558	-1.59795	-0.00178	-1.59795	-0.000544844	-1.63305	-0.00174	-1.60833	-0.000339717	-1.60833	-0.000930053	-1.6071	-0.00699	-1.61351	-0.07191
-1.59215	-0.00224	-1.6187	-0.00124	-1.6129	-0.000798261	-1.60894	-0.00193	-1.59612	-0.000990061	-1.59734	-0.00158	-1.59764	-0.000414202	-1.63274	-0.00161	-1.60772	-0.000339717	-1.60772	-0.00103	-1.60649	-0.00699	-1.61321	-0.07196
-1.59185	-0.0021	-1.6184	-0.0011	-1.61229	-0.000798261	-1.60863	-0.00187	-1.59581	-0.00112	-1.59703	-0.00145	-1.59734	-0.000355751	-1.63244	-0.00161	-1.60741	-0.000339717	-1.60741	-0.00103	-1.60619	-0.00705	-1.6126	-0.07185
-1.59154	-0.0021	-1.61779	-0.00124	-1.61199	-0.000798261	-1.60802	-0.00207	-1.5952	-0.000990061	-1.59673	-0.00132	-1.59703	-0.000414202	-1.63213	-0.00161	-1.6068	-0.000339717	-1.6071	-0.00114	-1.60588	-0.00699	-1.61229	-0.07185
-1.59093	-0.0021	-1.61748	-0.00124	-1.61168	-0.000798261	-1.60772	-0.00207	-1.5949	-0.00112	-1.59612	-0.00119	-1.59673	-0.000414202	-1.63182	-0.00148	-1.60649	-0.000339717	-1.60649	-0.00114	-1.60558	-0.00699	-1.61199	-0.07173
-1.59062	-0.0021	-1.61718	-0.00124	-1.61107	-0.00107	-1.60741	-0.00207	-1.59459	-0.00112	-1.59581	-0.00119	-1.59612	-0.000414202	-1.63152	-0.00154	-1.60619	-0.000214787	-1.60619	-0.00114	-1.60527	-0.00704	-1.61138	-0.07168
-1.59032	-0.00183	-1.61657	-0.00124	-1.61077	-0.00121	-1.6071	-0.00207	-1.59398	-0.00106	-1.59551	-0.00106	-1.59581	-0.000414202	-1.63091	-0.00142	-1.60558	-0.000214787	-1.60588	-0.00114	-1.60497	-0.0071	-1.61107	-0.07156
-1.58971	-0.00155	-1.61626	-0.0011	-1.61046	-0.00121	-1.60649	-0.00207	-1.59368	-0.00106	-1.5949	-0.00106	-1.59551	-0.000544844	-1.6306	-0.00142	-1.60527	-0.000214787	-1.60527	-0.00114	-1.60436	-0.0071	-1.61077	-0.0715
-1.5894	-0.00142	-1.61596	-0.000965534	-1.61016	-0.00148	-1.60619	-0.00193	-1.59337	-0.00126	-1.59459	-0.00106	-1.5949	-0.000732224	-1.6303	-0.00129	-1.60497	-9.16047e-05	-1.60497	-0.00114	-1.60405	-0.00716	-1.61046	-0.07138
-1.5891	-0.00142	-1.61534	-0.000829907	-1.60955	-0.00148	-1.60588	-0.00166	-1.59276	-0.00133	-1.59398	-0.00106	-1.59459	-0.000804457	-1.62999	-0.00142	-1.60436	-9.16047e-05	-1.60466	-0.00103	-1.60375	-0.00716	-1.60985	-0.07138
-1.58849	-0.00155	-1.61504	-0.000692354	-1.60924	-0.00175	-1.60527	-0.00139	-1.59246	-0.00147	-1.59368	-0.00106	-1.59398	-0.000991803	-1.62969	-0.00142	-1.60405	3.32592e-05	-1.60436	-0.00103	-1.60344	-0.00716	-1.60955	-0.07138
-1.58818	-0.00169	-1.61443	-0.000556727	-1.60894	-0.00202	-1.60497	-0.00139	-1.59215	-0.00147	-1.59337	-0.00106	-1.59368	-0.00112	-1.62908	-0.00142	-1.60344	0.000156525	-1.60375	-0.00103	-1.60314	-0.0071	-1.60924	-0.07121
-1.58788	-0.00183	-1.61412	-0.000556727	-1.60863	-0.00216	-1.60466	-0.00126	-1.59154	-0.00147	-1.59276	-0.00119	-1.59337	-0.00112	-1.62877	-0.00129	-1.60314	0.000214933	-1.60344	-0.00103	-1.60283	-0.0071	-1.60863	-0.07121
-1.58757	-0.00183	-1.61382	-0.000556727	-1.60802	-0.00229	-1.60436	-0.000924778	-1.59124	-0.00147	-1.59246	-0.00125	-1.59276	-0.00125	-1.62847	-0.00129	-1.60283	0.000214933	-1.60314	-0.00103	-1.60253	-0.00716	-1.60833	-0.07127
-1.58696	-0.00183	-1.61351	-0.000556727	-1.60772	-0.00229	-1.60375	-0.000924778	-1.59062	-0.00147	-1.59185	-0.00119	-1.59246	-0.00125	-1.62816	-0.00135	-1.60222	9.16602e-05	-1.60253	-0.00114	-1.60192	-0.00716	-1.60802	-0.07127
-1.58666	-0.00149	-1.6129	-0.000556727	-1.60741	-0.00243	-1.60344	-0.000924778	-1.59032	-0.00147	-1.59154	-0.00145	-1.59185	-0.00125	-1.62786	-0.00135	-1.60192	9.16602e-05	-1.60222	-0.00124	-1.60161	-0.0071	-1.60772	-0.07138
-1.58635	-0.00128	-1.6126	-0.000556727	-1.6071	-0.00243	-1.60283	-0.000924778	-1.59001	-0.00133	-1.59093	-0.00151	-1.59154	-0.00118	-1.62725	-0.00129	-1.60161	0.000149988	-1.60192	-0.00129	-1.60131	-0.0071	-1.6071	-0.07133
-1.58574	-0.00114	-1.61229	-0.000556727	-1.60649	-0.00229	-1.60253	-0.000924778	-1.58971	-0.00133	-1.59062	-0.00145	-1.59093	-0.00118	-1.62694	-0.00129	-1.601	0.000149988	-1.60131	-0.00124	-1.601	-0.0071	-1.6068	-0.07138
-1.58544	-0.00114	-1.61168	-0.000556727	-1.60619	-0.00202	-1.60222	-0.000924778	-1.5891	-0.00126	-1.59001	-0.00145	-1.59062	-0.00112	-1.62664	-0.00116	-1.6007	-3.3211e-05	-1.601	-0.00119	-1.60039	-0.00704	-1.60649	-0.0715
-1.58513	-0.00101	-1.61138	-0.000556727	-1.60588	-0.00189	-1.60192	-0.000924778	-1.58879	-0.000990061	-1.58971	-0.00145	-1.59032	-0.00112	-1.62633	-0.00116	-1.60039	-3.3211e-05	-1.60039	-0.00108	-1.60009	-0.00704	-1.60588	-0.07155
-1.58452	-0.00101	-1.61107	-0.000419248	-1.60527	-0.00175	-1.60131	-0.00106	-1.58849	-0.000855258	-1.5894	-0.00145	-1.58971	-0.000991803	-1.62603	-0.00103	-1.59978	-9.16047e-05	-1.60009	-0.000976402	-1.59978	-0.00704	-1.60558	-0.07162
-1.58422	-0.00128	-1.61077	-0.000419248	-1.60497	-0.00162	-1.601	-0.00106	-1.58788	-0.00072218	-1.58879	-0.00145	-1.5894	-0.000732224	-1.62572	-0.00090843	-1.59948	3.32592e-05	-1.59978	-0.000871806	-1.59948	-0.0071	-1.60497	-0.0715
-1.58391	-0.00155	-1.61016	-0.000419248	-1.60466	-0.00162	-1.6007	-0.00106	-1.58757	-0.000587376	-1.58849	-0.00145	-1.5891	-0.000603261	-1.62511	-0.00090843	-1.59917	3.32592e-05	-1.59917	-0.000765938	-1.59886	-0.00704	-1.60466	-0.0715
-1.5833	-0.00169	-1.60985	-0.000283529	-1.60405	-0.00148	-1.60009	-0.0012	-1.58696	-0.000454389	-1.58818	-0.00145	-1.58849	-0.000472627	-1.62481	-0.00090843	-1.59856	9.16602e-05	-1.59886	-0.000719601	-1.59856	-0.00705	-1.60436	-0.0715
-1.583	-0.00183	-1.60924	-0.000283529	-1.60375	-0.00148	-1.59978	-0.0012	-1.58666	-0.000454389	-1.58757	-0.00145	-1.58818	-0.000472627	-1.6245	-0.00090843	-1.59825	0.000214933	-1.59856	-0.000613754	-1.59825	-0.00705	-1.60405	-0.0715
-1.58269	-0.00183	-1.60894	-0.000283529	-1.60344	-0.00162	-1.59948	-0.0012	-1.58605	-0.000319513	-1.58727	-0.00132	-1.58757	-0.000472627	-1.6242	-0.00090843	-1.59795	0.000339804	-1.59795	-0.000613754	-1.59764	-0.00705	-1.60344	-0.0715
-1.58208	-0.00177	-1.60863	-0.000283529	-1.60283	-0.00162	-1.59886	-0.0012	-1.58574	-0.000319513	-1.58696	-0.00132	-1.58727	-0.000213047	-1.62389	-0.000966811	-1.59734	0.00046306	-1.59764	-0.000613754	-1.59734	-0.00699	-1.60314	-0.07138
-1.58177	-0.00177	-1.60833	-0.000283529	-1.60253	-0.00162	-1.59856	-0.00139	-1.58513	-0.000186526	-1.58635	-0.00119	-1.58696	-0.000213047	-1.62328	-0.000966811	-1.59703	0.00046306	-1.59734	-0.000613754	-1.59703	-0.00699	-1.60253	-0.07133
-1.58116	-0.00183	-1.60772	-0.000283529	-1.60222	-0.00162	-1.59825	-0.00133	-1.58483	-0.000186526	-1.58605	-0.00119	-1.58635	-0.000213047	-1.62297	-0.000966811	-1.59673	0.00046306	-1.59673	-0.000613754	-1.59642	-0.00694	-1.60222	-0.07133
-1.58086	-0.00191	-1.60741	-0.000283529	-1.60161	-0.00175	-1.59795	-0.0012	-1.58452	-0.000186526	-1.58574	-0.00132	-1.58605	-0.000213047	-1.62267	-0.00109	-1.59642	0.000646287	-1.59642	-0.000719601	-1.59612	-0.00694	-1.60192	-0.07138
-1.58055	-0.00191	-1.6071	-0.000283529	-1.60131	-0.00175	-1.59734	-0.00106	-1.58391	-0.000260972	-1.58513	-0.00145	-1.58544	-0.000343751	-1.62236	-0.00109	-1.59581	0.000769484	-1.59612	-0.000824191	-1.59581	-0.00694	-1.60131	-0.07138
-1.58025	-0.00196	-1.60649	-0.000283529	-1.6007	-0.00202	-1.59703	-0.000924778	-1.58361	-0.000395855	-1.58483	-0.00158	-1.58513	-0.000472627	-1.62206	-0.00109	-1.59551	0.000894362	-1.59551	-0.000930053	-1.5952	-0.00689	-1.601	-0.07138
-1.57964	-0.00169	-1.60619	-0.000419248	-1.60039	-0.00216	-1.59673	-0.000924778	-1.583	-0.000395855	-1.58422	-0.00172	-1.58483	-0.000472627	-1.62175	-0.00122	-1.5952	0.000959248	-1.5952	-0.000930053	-1.5949	-0.00689	-1.6007	-0.07133
-1.57933	-0.00142	-1.60558	-0.000419248	-1.60009	-0.00229	-1.59612	-0.000654396	-1.58269	-0.000587376	-1.58391	-0.00185	-1.58422	-0.000472627	-1.62114	-0.00135	-1.59459	0.00108	-1.59459	-0.000988293	-1.59459	-0.00694	-1.60039	-0.07133
-1.57872	-0.00142	-1.60527	-0.000556727	-1.59978	-0.00243	-1.59581	-0.000654396	-1.58238	-0.000663662	-1.58361	-0.00172	-1.58391	-0.000472627	-1.62084	-0.00142	-1.59429	0.00115	-1.59429	-0.000930053	-1.59398	-0.00689	-1.59978	-0.07133
-1.57842	-0.00114	-1.60497	-0.000556727	-1.59917	-0.00237	-1.59551	-0.000654396	-1.58177	-0.000663662	-1.583	-0.00172	-1.58361	-0.000603261	-1.62053	-0.0016	-1.59398	0.00108	-1.59398	-0.000930053	-1.59368	-0.00689	-1.59948	-0.07138
-1.57811	-0.00101	-1.60436	-0.000692354	-1.59886	-0.0027	-1.5949	-0.000654396	-1.58147	-0.00072218	-1.58269	-0.00172	-1.5833	-0.000603261	-1.62023	-0.00154	-1.59337	0.00103	-1.59337	-0.000930053	-1.59337	-0.00689	-1.59917	-0.07138
-1.5775	-0.00101	-1.60405	-0.000829907	-1.59856	-0.0027	-1.59459	-0.000518325	-1.58086	-0.00052885	-1.58208	-0.00172	-1.583	-0.000603261	-1.61962	-0.00154	-1.59307	0.00103	-1.59307	-0.000930053	-1.59276	-0.00689	-1.59856	-0.07138
-1.5772	-0.00101	-1.60375	-0.000965534	-1.59795	-0.00284	-1.59429	-0.000518325	-1.58055	-0.000587376	-1.58177	-0.00158	-1.58238	-0.000544844	-1.61931	-0.0016	-1.59276	0.000777547	-1.59276	-0.000930053	-1.59246	-0.00684	-1.59825	-0.07138
-1.57689	-0.00101	-1.60344	-0.0011	-1.59764	-0.00284	-1.59398	-0.000518325	-1.58025	-0.000454389	-1.58147	-0.00172	-1.58208	-0.000486401	-1.61901	-0.0016	-1.59215	0.000835992	-1.59215	-0.000930053	-1.59215	-0.00684	-1.59795	-0.07128
-1.57628	-0.00101	-1.60283	-0.00124	-1.59734	-0.00284	-1.59337	-0.000189502	-1.57964	-0.000454389	-1.58086	-0.00172	-1.58147	-0.000486401	-1.6184	-0.00154	-1.59185	0.000529501	-1.59185	-0.000930053	-1.59185	-0.00684	-1.59734	-0.07128
-1.57598	-0.00101	-1.60253	-0.00138	-1.59673	-0.00284	-1.59307	-0.000247925	-1.57933	-0.000395855	-1.58055	-0.00185	-1.58116	-0.000486401	-1.61809	-0.00141	-1.59154	0.000587931	-1.59154	-0.000930053	-1.59124	-0.00684	-1.59703	-0.07133
-1.57567	-0.00101	-1.60222	-0.00151	-1.59642	-0.0027	-1.59276	-0.000113687	-1.57872	-0.000395855	-1.58025	-0.00185	-1.58086	-0.000486401	-1.61779	-0.00128	-1.59093	0.000587931	-1.59093	-0.000871806	-1.59093	-0.00679	-1.59673	-0.07133
-1.57537	-0.000869645	-1.60192	-0.00151	-1.59612	-0.00257	-1.59215	-0.000113687	-1.57842	-0.00052885	-1.57964	-0.00198	-1.58025	-0.000615378	-1.61748	-0.00122	-1.59062	0.00071112	-1.59062	-0.000930053	-1.59062	-0.00679	-1.59612	-0.07121
-1.57476	-0.00073189	-1.60131	-0.00151	-1.59551	-0.00257	-1.59185	8.08951e-05	-1.57811	-0.000663662	-1.57933	-0.00198	-1.57994	-0.000615378	-1.61687	-0.00103	-1.59032	0.000652683	-1.59032	-0.000824191	-1.59032	-0.00673	-1.59581	-0.07116
-1.57445	-0.000596027	-1.601	-0.00151	-1.5952	-0.00257	-1.59124	0.00035122	-1.5775	-0.000855258	-1.57903	-0.00211	-1.57964	-0.000673814	-1.61657	-0.00103	-1.58971	0.000777547	-1.59001	-0.000824191	-1.59001	-0.00668	-1.5952	-0.07116
-1.57384	-0.000596027	-1.6007	-0.00151	-1.5949	-0.00243	-1.59093	0.00035122	-1.5772	-0.00112	-1.57842	-0.00217	-1.57903	-0.000804457	-1.61626	-0.00103	-1.5894	0.000777547	-1.5894	-0.000719601	-1.5894	-0.00674	-1.5949	-0.0711
-1.57353	-0.000596027	-1.60039	-0.00151	-1.59459	-0.00229	-1.59062	0.00035122	-1.57689	-0.00126	-1.57811	-0.00217	-1.57872	-0.000615378	-1.61596	-0.00103	-1.58879	0.000652683	-1.5891	-0.000765938	-1.5891	-0.00679	-1.59459	-0.07115
-1.57323	-0.000596027	-1.60009	-0.00151	-1.59398	-0.00202	-1.59001	0.000485539	-1.57628	-0.00139	-1.5775	-0.00217	-1.57811	-0.000673814	-1.61534	-0.00103	-1.58849	0.000652683	-1.58879	-0.000661341	-1.58879	-0.00679	-1.59429	-0.07115
-1.57262	-0.00073189	-1.59978	-0.00151	-1.59368	-0.00189	-1.58971	0.00035122	-1.57598	-0.00139	-1.5772	-0.00211	-1.57781	-0.000673814	-1.61504	-0.00103	-1.58818	0.000652683	-1.58849	-0.000765938	-1.58849	-0.00673	-1.59368	-0.07115
-1.57231	-0.00101	-1.59917	-0.00151	-1.59337	-0.00175	-1.5894	0.000215141	-1.57537	-0.00139	-1.57689	-0.00204	-1.5772	-0.000603261	-1.61473	-0.00103	-1.58788	0.00071112	-1.58818	-0.000765938	-1.58818	-0.00673	-1.59337	-0.07115
-1.57201	-0.00101	-1.59886	-0.00165	-1.59276	-0.00162	-1.58879	-5.52564e-05	-1.57506	-0.00139	-1.57628	-0.00185	-1.57689	-0.000673814	-1.61443	-0.00103	-1.58727	0.000652683	-1.58757	-0.000765938	-1.58788	-0.00679	-1.59307	-0.07104
-1.5714	-0.00128	-1.59856	-0.00179	-1.59246	-0.00148	-1.58849	-0.000189502	-1.57445	-0.00139	-1.57598	-0.00191	-1.57659	-0.000673814	-1.61412	-0.00090843	-1.58696	0.00071112	-1.58727	-0.000871806	-1.58727	-0.00673	-1.59246	-0.07104
-1.57109	-0.00128	-1.59825	-0.00192	-1.59215	-0.00134	-1.58788	-0.000459918	-1.57414	-0.00133	-1.57537	-0.00165	-1.57598	-0.000862858	-1.61382	-0.000780506	-1.58666	0.000894362	-1.58696	-0.000871806	-1.58696	-0.00673	-1.59215	-0.07109
-1.57079	-0.00128	-1.59795	-0.00192	-1.59154	-0.00121	-1.58757	-0.000730316	-1.57384	-0.0012	-1.57506	-0.00145	-1.57567	-0.000804457	-1.61321	-0.000526518	-1.58635	0.00095274	-1.58666	-0.000976402	-1.58666	-0.00673	-1.59154	-0.07115
-1.57018	-0.00114	-1.59764	-0.00206	-1.59124	-0.00121	-1.58696	-0.000730316	-1.57353	-0.0012	-1.57445	-0.00132	-1.57537	-0.000862858	-1.6129	-0.000398595	-1.58574	0.00108	-1.58605	-0.000976402	-1.58635	-0.00673	-1.59124	-0.07115
-1.56987	-0.00114	-1.59734	-0.00192	-1.59093	-0.00121	-1.58666	-0.000730316	-1.57292	-0.000931558	-1.57414	-0.00138	-1.57476	-0.000732224	-1.6126	-0.000398595	-1.58544	0.00127	-1.58574	-0.000976402	-1.58605	-0.00668	-1.59093	-0.07115
-1.56957	-0.00101	-1.59673	-0.00198	-1.59032	-0.00121	-1.58635	-0.000730316	-1.57262	-0.000796747	-1.57384	-0.00132	-1.57445	-0.000732224	-1.61229	-0.000330879	-1.58513	0.00139	-1.58513	-0.00103	-1.58574	-0.00668	-1.59032	-0.07115
-1.56896	-0.00101	-1.59642	-0.00198	-1.59001	-0.00121	-1.58605	-0.000730316	-1.57201	-0.000587376	-1.57323	-0.00119	-1.57384	-0.000921253	-1.61199	-0.000330879	-1.58452	0.00133	-1.58483	-0.000930053	-1.58544	-0.00674	-1.59001	-0.07115
-1.56865	-0.000869645	-1.59612	-0.00192	-1.58971	-0.00121	-1.58544	-0.001	-1.5717	-0.000454389	-1.57292	-0.00106	-1.57353	-0.000921253	-1.61138	-0.000330879	-1.58422	0.00121	-1.58452	-0.000930053	-1.58483	-0.00674	-1.58971	-0.07115
-1.56835	-0.000596027	-1.59581	-0.00192	-1.5891	-0.00121	-1.58513	-0.001	-1.5714	-0.000454389	-1.57262	-0.00106	-1.57323	-0.000862858	-1.61107	-0.000272461	-1.58361	0.00114	-1.58391	-0.000930053	-1.58452	-0.00679	-1.5891	-0.07115
-1.56774	-0.000400039	-1.5952	-0.00179	-1.58879	-0.000875184	-1.58483	-0.001	-1.57079	-0.000260972	-1.57201	-0.00106	-1.57262	-0.000862858	-1.61077	-0.000272461	-1.5833	0.00108	-1.58361	-0.000930053	-1.58422	-0.00679	-1.58879	-0.07115
-1.56743	-0.000126405	-1.5949	-0.00179	-1.58849	-0.000739915	-1.58422	-0.001	-1.57048	-0.000319513	-1.5717	-0.000925349	-1.57231	-0.000862858	-1.61046	-0.000272461	-1.58269	0.00103	-1.583	-0.000871806	-1.58391	-0.00684	-1.58849	-0.07115
-1.56682	0.000147229	-1.59459	-0.00165	-1.58788	-0.000602873	-1.58391	-0.00114	-1.56987	-0.000454389	-1.5714	-0.000792408	-1.5717	-0.000673814	-1.61016	-0.000272461	-1.58238	0.00103	-1.58269	-0.000930053	-1.58361	-0.00679	-1.58788	-0.07104
-1.56652	0.000420808	-1.59398	-0.00165	-1.58757	-0.000467677	-1.5833	-0.00114	-1.56957	-0.000454389	-1.57079	-0.000792408	-1.5714	-0.000544844	-1.60985	-0.000398595	-1.58208	0.00103	-1.58238	-0.000930053	-1.583	-0.00684	-1.58757	-0.07109
-1.56621	0.00049839	-1.59368	-0.00151	-1.58727	-0.000272245	-1.583	-0.00114	-1.56896	-0.000395855	-1.57048	-0.000792408	-1.57109	-0.000355751	-1.60955	-0.000652651	-1.58147	0.000900796	-1.58208	-0.000930053	-1.58269	-0.00689	-1.58727	-0.07092
-1.5656	0.00049839	-1.59337	-0.0013	-1.58666	-0.000330562	-1.58269	-0.00114	-1.56865	-0.00052885	-1.57018	-0.000661187	-1.57048	-0.000355751	-1.60894	-0.000838895	-1.58116	0.000777547	-1.58147	-0.000930053	-1.58238	-0.00694	-1.58666	-0.0708
-1.56529	0.00049839	-1.59276	-0.000965534	-1.58635	-0.000330562	-1.58208	-0.00114	-1.56804	-0.000587376	-1.56987	-0.000661187	-1.57018	-0.00022686	-1.60863	-0.00109	-1.58086	0.000777547	-1.58116	-0.000871806	-1.58177	-0.00694	-1.58635	-0.0708
-1.56499	0.000362471	-1.59246	-0.000692354	-1.58605	-0.000330562	-1.58177	-0.001	-1.56774	-0.00072218	-1.56926	-0.000721685	-1.56957	-0.000285319	-1.60833	-0.00128	-1.58025	0.000652683	-1.58086	-0.000930053	-1.58147	-0.00694	-1.58574	-0.07069
-1.56438	0.000224772	-1.59215	-0.000419248	-1.58544	-0.000330562	-1.58147	-0.00106	-1.56713	-0.000855258	-1.56896	-0.000852898	-1.56926	-0.000154607	-1.60802	-0.00141	-1.57994	0.000652683	-1.58055	-0.000930053	-1.58116	-0.00694	-1.58544	-0.07069
-1.56407	8.89085e-05	-1.59185	-0.000283529	-1.58513	-0.000330562	-1.58086	-0.00106	-1.56682	-0.00072218	-1.56865	-0.000852898	-1.56865	-0.000154607	-1.60772	-0.00154	-1.57964	0.000652683	-1.57994	-0.000930053	-1.58055	-0.00694	-1.58513	-0.07057
-1.56346	-0.000322409	-1.59124	-0.000146049	-1.58483	-0.000330562	-1.58055	-0.00114	-1.56652	-0.000587376	-1.56835	-0.000985831	-1.56835	-0.000154607	-1.60741	-0.00179	-1.57933	0.000652683	-1.57964	-0.000930053	-1.58025	-0.00694	-1.58452	-0.07046
-1.56316	-0.000596027	-1.59093	-0.000146049	-1.58422	-0.000467677	-1.58025	-0.00133	-1.5659	-0.00072218	-1.56774	-0.00119	-1.56774	-0.000285319	-1.6068	-0.00179	-1.57872	0.000777547	-1.57933	-0.00103	-1.57994	-0.00694	-1.58422	-0.07046
-1.56285	-0.00073189	-1.59062	-0.000283529	-1.58391	-0.000602873	-1.57964	-0.00127	-1.5656	-0.00072218	-1.56743	-0.00125	-1.56743	-0.00022686	-1.60649	-0.00192	-1.57842	0.000777547	-1.57872	-0.00103	-1.57964	-0.00689	-1.58391	-0.0704
-1.56255	-0.00101	-1.59032	-0.000283529	-1.58361	-0.000875184	-1.57933	-0.00127	-1.56529	-0.00072218	-1.56713	-0.00125	-1.56713	-0.000355751	-1.60619	-0.00192	-1.57811	0.000652683	-1.57842	-0.00124	-1.57933	-0.00689	-1.5833	-0.07046
-1.56194	-0.00101	-1.58971	-0.000283529	-1.5833	-0.00101	-1.57903	-0.00133	-1.56499	-0.00072218	-1.56652	-0.00132	-1.56652	-0.000355751	-1.60588	-0.00192	-1.5775	0.000652683	-1.57781	-0.00135	-1.57903	-0.00679	-1.583	-0.07046
-1.56163	-0.00101	-1.5894	-0.000419248	-1.58269	-0.00115	-1.57842	-0.00133	-1.56438	-0.00072218	-1.56621	-0.00132	-1.56621	-0.000355751	-1.60558	-0.00192	-1.5772	0.000529501	-1.5775	-0.00135	-1.57842	-0.00673	-1.58269	-0.07046
-1.56102	-0.00101	-1.5891	-0.000556727	-1.58238	-0.00134	-1.57811	-0.00133	-1.56407	-0.00072218	-1.5659	-0.00145	-1.5659	-0.000355751	-1.60527	-0.00192	-1.57689	0.000281388	-1.5772	-0.00156	-1.57811	-0.00667	-1.58208	-0.07034
-1.56072	-0.00101	-1.58849	-0.000829907	-1.58208	-0.00156	-1.5775	-0.00127	-1.56377	-0.00072218	-1.5656	-0.00158	-1.56529	-0.000414202	-1.60466	-0.00192	-1.57659	0.000156525	-1.57689	-0.00146	-1.57781	-0.00668	-1.58177	-0.07028
-1.56011	-0.00101	-1.58818	-0.000965534	-1.58147	-0.00156	-1.5772	-0.00127	-1.56316	-0.00072218	-1.56499	-0.00172	-1.56499	-0.000414202	-1.60436	-0.00179	-1.57598	-9.16047e-05	-1.57628	-0.00156	-1.5775	-0.00668	-1.58147	-0.07034
-1.5598	-0.000869645	-1.58788	-0.0011	-1.58116	-0.00156	-1.57689	-0.00133	-1.56285	-0.000990061	-1.56468	-0.00172	-1.56438	-0.000154607	-1.60405	-0.0016	-1.57567	-0.000339717	-1.57598	-0.00146	-1.5772	-0.00662	-1.58086	-0.07039
-1.5595	-0.000673618	-1.58727	-0.00124	-1.58086	-0.00156	-1.57628	-0.00133	-1.56255	-0.00112	-1.56438	-0.00172	-1.56407	3.27497e-05	-1.60375	-0.00142	-1.57506	-0.000462899	-1.57567	-0.00156	-1.57659	-0.00657	-1.58055	-0.07022
-1.55889	-0.000537746	-1.58696	-0.00138	-1.58025	-0.00142	-1.57598	-0.0012	-1.56194	-0.00106	-1.56377	-0.00172	-1.56346	0.00029236	-1.60314	-0.00129	-1.57476	-0.000711012	-1.57506	-0.00146	-1.57628	-0.00651	-1.57994	-0.07022
-1.55858	-0.000537746	-1.58666	-0.00138	-1.57994	-0.00128	-1.57537	-0.00106	-1.56163	-0.0012	-1.56346	-0.00172	-1.56316	0.00029236	-1.60283	-0.00135	-1.57445	-0.000835876	-1.57476	-0.00146	-1.57598	-0.00646	-1.57964	-0.07011
-1.55797	-0.000458327	-1.58635	-0.00138	-1.57964	-0.00115	-1.57506	-0.000924778	-1.56133	-0.00133	-1.56316	-0.00185	-1.56285	0.00042301	-1.60253	-0.00129	-1.57384	-0.000959075	-1.57445	-0.00151	-1.57567	-0.00635	-1.57933	-0.06999
-1.55766	-0.000458327	-1.58574	-0.00138	-1.57903	-0.00101	-1.57476	-0.000924778	-1.56072	-0.00133	-1.56255	-0.00185	-1.56224	0.000364513	-1.60192	-0.00129	-1.57353	-0.000959075	-1.57384	-0.00156	-1.57537	-0.0063	-1.57872	-0.06999
-1.55736	-0.000596027	-1.58544	-0.00138	-1.57872	-0.000739915	-1.57445	-0.000866395	-1.56041	-0.00133	-1.56224	-0.00185	-1.56194	0.000551918	-1.60161	-0.00135	-1.57323	-0.00108	-1.57353	-0.00156	-1.57506	-0.00636	-1.57842	-0.06987
-1.55675	-0.000596027	-1.58513	-0.00145	-1.57842	-0.000602873	-1.57384	-0.000924778	-1.5598	-0.00133	-1.56194	-0.00185	-1.56163	0.000551918	-1.60131	-0.00129	-1.57292	-0.00108	-1.57292	-0.00156	-1.57445	-0.00631	-1.57811	-0.06987
-1.55644	-0.00073189	-1.58452	-0.00151	-1.57781	-0.000467677	-1.57353	-0.000788707	-1.5595	-0.00139	-1.56133	-0.00185	-1.56102	0.000551918	-1.6007	-0.00129	-1.57231	-0.00108	-1.57262	-0.00167	-1.57414	-0.00625	-1.5775	-0.06987
-1.55614	-0.00073189	-1.58422	-0.00145	-1.5775	-0.000330562	-1.57292	-0.000788707	-1.55919	-0.00139	-1.56102	-0.00172	-1.56072	0.00042301	-1.60039	-0.00129	-1.57201	-0.00108	-1.57231	-0.00171	-1.57384	-0.0063	-1.5772	-0.06987
-1.55553	-0.000869645	-1.58391	-0.00151	-1.5772	-0.000388931	-1.57262	-0.000730316	-1.55858	-0.00153	-1.56072	-0.00185	-1.56041	0.000364513	-1.60009	-0.00116	-1.5717	-0.00108	-1.5717	-0.00167	-1.57353	-0.0063	-1.57689	-0.06999
-1.55522	-0.00073189	-1.58361	-0.00138	-1.57659	-0.000330562	-1.57231	-0.000730316	-1.55828	-0.00153	-1.56011	-0.00185	-1.5598	0.000175408	-1.59978	-0.00135	-1.57109	-0.000900732	-1.5714	-0.00167	-1.57292	-0.0063	-1.57628	-0.07004
-1.55461	-0.00073189	-1.5833	-0.00138	-1.57628	-0.000526038	-1.57201	-0.000730316	-1.55797	-0.00139	-1.5598	-0.00185	-1.5595	-8.41715e-05	-1.59917	-0.00135	-1.57079	-0.000777526	-1.57109	-0.00167	-1.57262	-0.00636	-1.57598	-0.07004
-1.55431	-0.000537746	-1.58269	-0.00138	-1.57598	-0.000661227	-1.5714	-0.000788707	-1.55766	-0.00139	-1.5595	-0.00185	-1.55889	-0.000285319	-1.59886	-0.00147	-1.57018	-0.000719249	-1.57048	-0.00167	-1.57231	-0.00641	-1.57567	-0.06999
-1.5537	-0.000184709	-1.58238	-0.00138	-1.57537	-0.000798261	-1.57109	-0.000788707	-1.55705	-0.00153	-1.55889	-0.00172	-1.55858	-0.000414202	-1.59856	-0.00147	-1.56987	-0.000652655	-1.57018	-0.00156	-1.57201	-0.0064	-1.57537	-0.07011
-1.55339	0.000147229	-1.58208	-0.00138	-1.57506	-0.000798261	-1.57048	-0.000788707	-1.55675	-0.00153	-1.55858	-0.00185	-1.55797	-0.000414202	-1.59795	-0.00147	-1.56926	-0.000471107	-1.56987	-0.00146	-1.5714	-0.00646	-1.57476	-0.07011
-1.55309	0.000224772	-1.58177	-0.00124	-1.57476	-0.000661227	-1.57018	-0.000788707	-1.55644	-0.00153	-1.55828	-0.00185	-1.55766	-0.000285319	-1.59764	-0.0016	-1.56896	-0.000346229	-1.56926	-0.00135	-1.57109	-0.00657	-1.57445	-0.07016
-1.55248	0.000420808	-1.58116	-0.00124	-1.57414	-0.000526038	-1.56987	-0.000849063	-1.55583	-0.00139	-1.55766	-0.00185	-1.55736	-0.00022686	-1.59734	-0.00173	-1.56865	-0.000223032	-1.56896	-0.00124	-1.57079	-0.00651	-1.57414	-0.07016
-1.55217	0.000362471	-1.58086	-0.00138	-1.57384	-0.000467677	-1.56957	-0.000518325	-1.55553	-0.00139	-1.55736	-0.00185	-1.55675	-0.000414202	-1.59703	-0.00173	-1.56804	-0.000223032	-1.56865	-0.00114	-1.57048	-0.00662	-1.57353	-0.06999
-1.55156	0.000362471	-1.58055	-0.00138	-1.57323	-0.000526038	-1.56896	-0.000383996	-1.55522	-0.00139	-1.55705	-0.00185	-1.55644	-0.000414202	-1.59642	-0.00173	-1.56774	-0.0001564	-1.56804	-0.00114	-1.57018	-0.00662	-1.57323	-0.06999
-1.55126	8.89085e-05	-1.57994	-0.00151	-1.57292	-0.000388931	-1.56865	-0.000383996	-1.55461	-0.00139	-1.55644	-0.00185	-1.55583	-0.000414202	-1.59612	-0.00173	-1.56713	-9.80874e-05	-1.56774	-0.00114	-1.56957	-0.00662	-1.57262	-0.06976
-1.55065	-4.88645e-05	-1.57964	-0.00151	-1.57262	-0.000388931	-1.56835	-0.000247925	-1.55431	-0.00139	-1.55614	-0.00185	-1.55553	-0.000414202	-1.59581	-0.00173	-1.56682	-9.80874e-05	-1.56743	-0.00103	-1.56926	-0.00662	-1.57231	-0.06976
-1.55034	-0.000184709	-1.57933	-0.00151	-1.57201	-0.000388931	-1.56774	-0.000189502	-1.5537	-0.00139	-1.55583	-0.00185	-1.55492	-0.000414202	-1.59551	-0.00173	-1.56652	2.51091e-05	-1.56713	-0.000930053	-1.56896	-0.00662	-1.57201	-0.06969
-1.55004	-0.000322409	-1.57903	-0.00151	-1.5717	-0.000526038	-1.56743	-0.000247925	-1.55339	-0.00133	-1.55522	-0.00185	-1.55461	-0.000544844	-1.5949	-0.00179	-1.5659	0.000149988	-1.56652	-0.000930053	-1.56835	-0.00668	-1.5714	-0.06953
-1.54942	-0.000322409	-1.57842	-0.00138	-1.5714	-0.000661227	-1.56713	-0.000247925	-1.55309	-0.0012	-1.55492	-0.00198	-1.554	-0.000603261	-1.59459	-0.0016	-1.5656	0.000398146	-1.56621	-0.000930053	-1.56804	-0.00668	-1.57109	-0.06941
-1.54912	-0.000322409	-1.57811	-0.00124	-1.57079	-0.000933522	-1.56682	-0.000247925	-1.55248	-0.0012	-1.55461	-0.00211	-1.5537	-0.000862858	-1.59429	-0.0016	-1.56529	0.000398146	-1.5656	-0.000719601	-1.56774	-0.00668	-1.57048	-0.06941
-1.54851	-0.000322409	-1.57781	-0.00124	-1.57048	-0.00121	-1.56621	-0.000247925	-1.55217	-0.00106	-1.554	-0.00211	-1.55339	-0.000804457	-1.59368	-0.0016	-1.56468	0.000339804	-1.56529	-0.000509276	-1.56713	-0.00662	-1.57018	-0.06929
-1.5482	-0.000322409	-1.5775	-0.0011	-1.56987	-0.00134	-1.5659	-0.000247925	-1.55156	-0.000990061	-1.5537	-0.00211	-1.55278	-0.000991803	-1.59337	-0.00154	-1.56438	0.000339804	-1.56499	-0.000403316	-1.56682	-0.00668	-1.56987	-0.06918
-1.5479	-0.000322409	-1.57689	-0.0011	-1.56957	-0.00162	-1.5656	-0.000247925	-1.55126	-0.000855258	-1.55339	-0.00211	-1.55248	-0.000991803	-1.59307	-0.00154	-1.56377	0.000214933	-1.56468	-0.000298839	-1.56652	-0.00668	-1.56957	-0.06918
-1.54729	-0.000322409	-1.57659	-0.0011	-1.56926	-0.00162	-1.56499	-0.000383996	-1.55095	-0.00072218	-1.55278	-0.00211	-1.55187	-0.00112	-1.59246	-0.00142	-1.56346	0.000214933	-1.56407	-0.000298839	-1.5659	-0.00668	-1.56896	-0.06918
-1.54698	-0.000184709	-1.57628	-0.0011	-1.56865	-0.00162	-1.56468	-0.000518325	-1.55034	-0.00072218	-1.55248	-0.00198	-1.55156	-0.00112	-1.59215	-0.00129	-1.56285	0.000214933	-1.56377	-0.000240555	-1.5656	-0.00673	-1.56865	-0.06918
-1.54637	-0.000184709	-1.57598	-0.0011	-1.56835	-0.00162	-1.56438	-0.000444376	-1.55004	-0.00072218	-1.55187	-0.00198	-1.55095	-0.000991803	-1.59185	-0.00116	-1.56255	0.000214933	-1.56346	-0.000240555	-1.56529	-0.00679	-1.56835	-0.06918
-1.54607	-0.000322409	-1.57537	-0.0011	-1.56804	-0.00162	-1.56377	-0.000578697	-1.54973	-0.00072218	-1.55156	-0.00192	-1.55065	-0.000991803	-1.59124	-0.00116	-1.56224	0.000214933	-1.56285	-0.000240555	-1.56499	-0.00689	-1.56774	-0.06923
-1.54576	-0.000458327	-1.57506	-0.0011	-1.56743	-0.00148	-1.56346	-0.000578697	-1.54942	-0.00072218	-1.55126	-0.00198	-1.55034	-0.000862858	-1.59093	-0.00103	-1.56163	0.000214933	-1.56255	-0.000134588	-1.56438	-0.00689	-1.56743	-0.06923
-1.54515	-0.000458327	-1.57476	-0.0011	-1.56713	-0.00134	-1.56285	-0.00071476	-1.54881	-0.000855258	-1.55065	-0.00185	-1.55004	-0.000804457	-1.59062	-0.00103	-1.56133	9.16602e-05	-1.56224	-0.000134588	-1.56407	-0.00694	-1.56713	-0.06923
-1.54485	-0.000322409	-1.57414	-0.00124	-1.56682	-0.00121	-1.56255	-0.00071476	-1.54851	-0.000990061	-1.55034	-0.00185	-1.54942	-0.000804457	-1.59032	-0.00090843	-1.56102	9.16602e-05	-1.56194	-8.83868e-05	-1.56377	-0.00694	-1.56652	-0.06918
-1.54424	-0.000322409	-1.57384	-0.00138	-1.56621	-0.00107	-1.56194	-0.000654396	-1.5482	-0.000990061	-1.55004	-0.00185	-1.54912	-0.000804457	-1.58971	-0.00103	-1.56072	9.16602e-05	-1.56133	-8.83868e-05	-1.56316	-0.00699	-1.56621	-0.06918
-1.54393	-0.000322409	-1.57353	-0.00151	-1.5659	-0.000933522	-1.56163	-0.000788707	-1.5479	-0.00112	-1.54942	-0.00185	-1.54881	-0.000804457	-1.5894	-0.00103	-1.56011	9.16602e-05	-1.56102	-8.83868e-05	-1.56285	-0.00694	-1.5659	-0.06918
-1.54363	-0.000184709	-1.57323	-0.00151	-1.56529	-0.000798261	-1.56133	-0.000849063	-1.54729	-0.00112	-1.54912	-0.00172	-1.5482	-0.000804457	-1.5891	-0.00103	-1.5598	9.16602e-05	-1.56041	-8.83868e-05	-1.56255	-0.00705	-1.5656	-0.06923
-1.54332	-4.88645e-05	-1.57262	-0.00165	-1.56499	-0.000798261	-1.56072	-0.000788707	-1.54698	-0.00126	-1.54881	-0.00158	-1.5479	-0.000673814	-1.58879	-0.00103	-1.5595	3.32592e-05	-1.56011	-8.83868e-05	-1.56224	-0.00699	-1.56499	-0.06918
-1.54271	-4.88645e-05	-1.57231	-0.00151	-1.56468	-0.000798261	-1.56041	-0.000849063	-1.54668	-0.00139	-1.5482	-0.00132	-1.54729	-0.000673814	-1.58849	-0.00103	-1.55889	3.32592e-05	-1.5595	-8.83868e-05	-1.56194	-0.00699	-1.56468	-0.06918
-1.54241	8.89085e-05	-1.5717	-0.00151	-1.56438	-0.000933522	-1.5598	-0.000849063	-1.54607	-0.00153	-1.5479	-0.00132	-1.54698	-0.000673814	-1.58788	-0.00103	-1.55858	3.32592e-05	-1.55919	-0.000192878	-1.56163	-0.00699	-1.56438	-0.06918
-1.5418	8.89085e-05	-1.5714	-0.00138	-1.56377	-0.000933522	-1.5595	-0.000849063	-1.54576	-0.00139	-1.54729	-0.00119	-1.54668	-0.000732224	-1.58757	-0.00116	-1.55828	9.16602e-05	-1.55889	-0.000298839	-1.56102	-0.00694	-1.56377	-0.06918
-1.54149	-4.88645e-05	-1.57079	-0.0011	-1.56346	-0.000933522	-1.55889	-0.000985125	-1.54546	-0.00139	-1.54698	-0.00119	-1.54637	-0.000544844	-1.58727	-0.00116	-1.55797	3.32592e-05	-1.55828	-0.000403316	-1.56072	-0.00683	-1.56346	-0.06918
-1.54118	-0.000322409	-1.57048	-0.000965534	-1.56316	-0.000933522	-1.55858	-0.000985125	-1.54485	-0.00133	-1.54668	-0.00106	-1.54576	-0.000414202	-1.58666	-0.00116	-1.55736	3.32592e-05	-1.55797	-0.000509276	-1.56041	-0.00673	-1.56316	-0.06918
-1.54057	-0.000516609	-1.57018	-0.000829907	-1.56285	-0.000933522	-1.55828	-0.00106	-1.54454	-0.00126	-1.54607	-0.00119	-1.54546	-0.000343751	-1.58635	-0.00116	-1.55705	0.000214933	-1.55766	-0.000509276	-1.56011	-0.00673	-1.56255	-0.06918
-1.54027	-0.0006543	-1.56987	-0.000692354	-1.56255	-0.000933522	-1.55797	-0.000985125	-1.54393	-0.00112	-1.54576	-0.00119	-1.54485	-0.000213047	-1.58605	-0.00103	-1.55644	0.000281388	-1.55705	-0.000509276	-1.5595	-0.00673	-1.56224	-0.06906
-1.53966	-0.000869645	-1.56926	-0.000829907	-1.56194	-0.000933522	-1.55736	-0.00112	-1.54363	-0.00112	-1.54546	-0.00119	-1.54454	-0.000213047	-1.58544	-0.00103	-1.55614	0.000339804	-1.55675	-0.000613754	-1.55919	-0.00667	-1.56194	-0.06906
-1.53935	-0.000869645	-1.56896	-0.000829907	-1.56163	-0.000798261	-1.55705	-0.00112	-1.54332	-0.00112	-1.54485	-0.00106	-1.54393	-2.57244e-05	-1.58513	-0.00103	-1.55583	0.00046306	-1.55644	-0.000613754	-1.55889	-0.00662	-1.56133	-0.06906
-1.53905	-0.000869645	-1.56865	-0.000965534	-1.56133	-0.000798261	-1.55675	-0.0012	-1.54271	-0.00112	-1.54454	-0.00106	-1.54363	-8.41715e-05	-1.58483	-0.00116	-1.55553	0.000281388	-1.55583	-0.000613754	-1.55858	-0.00662	-1.56102	-0.069
-1.53844	-0.000869645	-1.56804	-0.000965534	-1.56102	-0.000661227	-1.55614	-0.00139	-1.54241	-0.000990061	-1.54424	-0.00106	-1.54332	-2.57244e-05	-1.58422	-0.00103	-1.55492	0.000281388	-1.55553	-0.000613754	-1.55797	-0.00668	-1.56072	-0.069
-1.53813	-0.00073189	-1.56774	-0.0011	-1.56072	-0.000661227	-1.55583	-0.00153	-1.5418	-0.000990061	-1.54393	-0.000925349	-1.54271	-8.41715e-05	-1.58391	-0.00116	-1.55461	0.000404637	-1.55522	-0.000613754	-1.55766	-0.00668	-1.56041	-0.06888
-1.53783	-0.000596027	-1.56743	-0.00124	-1.56041	-0.000661227	-1.55553	-0.00153	-1.54149	-0.00106	-1.54332	-0.000792408	-1.54241	-0.000213047	-1.58361	-0.00116	-1.55431	0.000281388	-1.55492	-0.000555488	-1.55736	-0.00662	-1.56011	-0.06883
-1.53722	-0.000458327	-1.56713	-0.00138	-1.56011	-0.000661227	-1.55522	-0.00166	-1.54118	-0.00112	-1.54302	-0.000528246	-1.5421	-0.000343751	-1.583	-0.00116	-1.5537	0.000281388	-1.55461	-0.000555488	-1.55675	-0.00657	-1.5595	-0.06871
-1.53661	-0.000322409	-1.56652	-0.00151	-1.5595	-0.000526038	-1.55461	-0.00166	-1.54057	-0.00112	-1.54241	-0.000397078	-1.54149	-0.000343751	-1.58269	-0.00116	-1.55339	0.000281388	-1.554	-0.000555488	-1.55644	-0.00651	-1.55919	-0.0686
-1.5363	-0.000322409	-1.56621	-0.00151	-1.55919	-0.000526038	-1.55431	-0.00153	-1.54027	-0.00126	-1.5421	-0.000132916	-1.54118	-0.000414202	-1.58238	-0.00116	-1.55278	0.000281388	-1.5537	-0.000613754	-1.55614	-0.00651	-1.55858	-0.0686
-1.536	-0.000322409	-1.5659	-0.00165	-1.55889	-0.000526038	-1.554	-0.00153	-1.53966	-0.00139	-1.5418	2.43334e-08	-1.54088	-0.000472627	-1.58177	-0.00116	-1.55248	0.000404637	-1.55339	-0.000613754	-1.55553	-0.00651	-1.55828	-0.06865
-1.53539	-0.000322409	-1.5656	-0.00173	-1.55858	-0.000661227	-1.55339	-0.00153	-1.53935	-0.00133	-1.54118	2.43334e-08	-1.54027	-0.000414202	-1.58147	-0.00116	-1.55217	0.000404637	-1.55278	-0.000555488	-1.55522	-0.00651	-1.55797	-0.06865
-1.53508	-0.000458327	-1.56529	-0.00192	-1.55828	-0.000661227	-1.55309	-0.00133	-1.53905	-0.00133	-1.54088	2.43334e-08	-1.53996	-0.000472627	-1.58116	-0.00116	-1.55187	0.000404637	-1.55248	-0.000555488	-1.55492	-0.00646	-1.55736	-0.06865
-1.53447	-0.000458327	-1.56468	-0.00186	-1.55797	-0.000661227	-1.55248	-0.00133	-1.53844	-0.00133	-1.54057	2.43334e-08	-1.53935	-0.000414202	-1.58055	-0.00129	-1.55126	0.000404637	-1.55217	-0.000555488	-1.55431	-0.00646	-1.55705	-0.0686
-1.53417	-0.000596027	-1.56438	-0.00192	-1.55736	-0.000661227	-1.55217	-0.0012	-1.53813	-0.00133	-1.53996	-0.000132916	-1.53905	-0.000472627	-1.58025	-0.00142	-1.55095	0.000404637	-1.55156	-0.000555488	-1.554	-0.00646	-1.55675	-0.0686
-1.53386	-0.00073189	-1.56407	-0.00192	-1.55705	-0.000661227	-1.55156	-0.0012	-1.53783	-0.00147	-1.53966	-0.000132916	-1.53844	-0.000414202	-1.57994	-0.00154	-1.55034	0.000404637	-1.55126	-0.000613754	-1.5537	-0.00646	-1.55644	-0.06877
-1.53356	-0.000869645	-1.56377	-0.00179	-1.55675	-0.000661227	-1.55126	-0.0012	-1.53722	-0.00147	-1.53935	-0.000193447	-1.53813	-0.000414202	-1.57964	-0.00167	-1.55004	0.000529501	-1.55095	-0.000719601	-1.55339	-0.00646	-1.55583	-0.06888
-1.53294	-0.00101	-1.56316	-0.00179	-1.55644	-0.000661227	-1.55095	-0.00112	-1.53691	-0.00153	-1.53874	-0.000132916	-1.53783	-0.000472627	-1.57933	-0.00167	-1.54973	0.000652683	-1.55034	-0.000824191	-1.55309	-0.00651	-1.55553	-0.06888
-1.53264	-0.00101	-1.56285	-0.00179	-1.55614	-0.000526038	-1.55065	-0.000924778	-1.53661	-0.00133	-1.53844	-0.000132916	-1.53722	-0.000472627	-1.57872	-0.00142	-1.54942	0.000529501	-1.55004	-0.000930053	-1.55248	-0.00651	-1.55522	-0.06894
-1.53203	-0.00114	-1.56255	-0.00165	-1.55583	-0.000526038	-1.55004	-0.000985125	-1.536	-0.00139	-1.53813	-0.000132916	-1.53691	-0.000531044	-1.57842	-0.00154	-1.54881	0.000587931	-1.54973	-0.000930053	-1.55217	-0.00651	-1.55461	-0.06894
-1.53172	-0.00114	-1.56194	-0.00151	-1.55553	-0.000388931	-1.54973	-0.000985125	-1.53569	-0.00139	-1.53752	-0.000132916	-1.53661	-0.000531044	-1.57781	-0.00129	-1.54851	0.000529501	-1.54942	-0.000930053	-1.55187	-0.00646	-1.55431	-0.06911
-1.53142	-0.00114	-1.56163	-0.00138	-1.55492	-0.000253725	-1.54942	-0.00106	-1.53508	-0.00126	-1.53722	-0.000264067	-1.536	-0.000402176	-1.5775	-0.00122	-1.5482	0.000404637	-1.54912	-0.000930053	-1.55156	-0.00646	-1.554	-0.06911
-1.53081	-0.00114	-1.56133	-0.0011	-1.55461	-0.000253725	-1.54881	-0.00106	-1.53478	-0.0012	-1.53691	-0.000397078	-1.53569	-0.000213047	-1.5772	-0.00109	-1.54759	0.000281388	-1.54851	-0.000930053	-1.55126	-0.00635	-1.5537	-0.06911
-1.5305	-0.00114	-1.56102	-0.000965534	-1.55431	-0.000116691	-1.54851	-0.00106	-1.53417	-0.00112	-1.5363	-0.000661187	-1.53508	-0.000213047	-1.57659	-0.000838895	-1.54729	0.000156525	-1.5482	-0.000930053	-1.55065	-0.0063	-1.55309	-0.06923
-1.5302	-0.00101	-1.56041	-0.000829907	-1.554	-0.000116691	-1.5482	-0.00106	-1.53386	-0.00112	-1.536	-0.000792408	-1.53478	4.64632e-05	-1.57628	-0.000584921	-1.54698	3.32592e-05	-1.5479	-0.000930053	-1.55034	-0.00625	-1.55278	-0.06906
-1.52959	-0.00101	-1.56011	-0.000692354	-1.5537	-0.000116691	-1.5479	-0.00106	-1.53356	-0.000990061	-1.53539	-0.000866896	-1.53417	0.000175408	-1.57598	-0.000584921	-1.54637	9.16602e-05	-1.54759	-0.000930053	-1.55004	-0.00614	-1.55248	-0.06911
-1.52928	-0.00073189	-1.5598	-0.000692354	-1.55339	-0.000116691	-1.54729	-0.0012	-1.53294	-0.000855258	-1.53508	-0.000998054	-1.53386	0.00023387	-1.57537	-0.000457005	-1.54607	2.51091e-05	-1.54698	-0.000930053	-1.54942	-0.00608	-1.55187	-0.06911
-1.52867	-0.000596027	-1.5595	-0.000556727	-1.55309	-0.000253725	-1.54698	-0.00139	-1.53264	-0.00072218	-1.53478	-0.00107	-1.53356	0.00023387	-1.57506	-0.000457005	-1.54546	9.16602e-05	-1.54668	-0.000930053	-1.54912	-0.00614	-1.55156	-0.069
-1.52837	-0.000596027	-1.55889	-0.000556727	-1.55248	-0.000388931	-1.54668	-0.00139	-1.53233	-0.000587376	-1.53417	-0.00113	-1.53294	0.00023387	-1.57476	-0.000645289	-1.54515	9.16602e-05	-1.54637	-0.000824191	-1.54881	-0.00614	-1.55126	-0.069
-1.52806	-0.000458327	-1.55858	-0.000556727	-1.55217	-0.000526038	-1.54607	-0.00139	-1.53172	-0.000454389	-1.53386	-0.00113	-1.53264	0.00029236	-1.57445	-0.000584921	-1.54485	9.16602e-05	-1.54576	-0.000824191	-1.5482	-0.00614	-1.55065	-0.069
-1.52745	-0.000322409	-1.55828	-0.000556727	-1.55156	-0.000661227	-1.54576	-0.00139	-1.53142	-0.000395855	-1.53356	-0.00119	-1.53233	0.0001634	-1.57384	-0.000584921	-1.54424	9.16602e-05	-1.54546	-0.000824191	-1.5479	-0.00625	-1.55034	-0.06883
-1.52715	-0.000322409	-1.55797	-0.000556727	-1.55126	-0.000661227	-1.54546	-0.00139	-1.53111	-0.000319513	-1.53294	-0.00113	-1.53203	0.0001634	-1.57353	-0.000652651	-1.54393	9.16602e-05	-1.54485	-0.000824191	-1.54759	-0.00631	-1.55004	-0.06883
-1.52684	-0.000184709	-1.55736	-0.000419248	-1.55095	-0.000661227	-1.54485	-0.00139	-1.5305	-0.000454389	-1.53264	-0.00126	-1.53142	0.0001634	-1.57323	-0.000652651	-1.54332	0.000214933	-1.54454	-0.000824191	-1.54729	-0.00636	-1.54942	-0.06888
-1.52623	-4.88645e-05	-1.55705	-0.000283529	-1.55034	-0.000661227	-1.54454	-0.00139	-1.5302	-0.000454389	-1.53203	-0.0014	-1.53111	3.27497e-05	-1.57292	-0.000652651	-1.54302	0.000339804	-1.54424	-0.000824191	-1.54668	-0.0063	-1.54912	-0.06888
-1.52562	-4.88645e-05	-1.55675	-0.000283529	-1.55004	-0.000388931	-1.54424	-0.00139	-1.52989	-0.000454389	-1.53172	-0.00145	-1.53081	-9.61406e-05	-1.57231	-0.000652651	-1.54271	0.000339804	-1.54393	-0.000824191	-1.54637	-0.0063	-1.54881	-0.06871
-1.52532	8.89085e-05	-1.55614	-0.000283529	-1.54973	-0.000388931	-1.54393	-0.00126	-1.52928	-0.000454389	-1.53142	-0.00145	-1.5302	-0.00022686	-1.57201	-0.000526518	-1.5421	0.000339804	-1.54332	-0.000824191	-1.54607	-0.0063	-1.5482	-0.06883
-1.52501	8.89085e-05	-1.55583	-0.000283529	-1.54942	-0.000253725	-1.54332	-0.00126	-1.52898	-0.00072218	-1.53081	-0.00166	-1.52989	-0.000355751	-1.5717	-0.000526518	-1.5418	0.000281388	-1.54302	-0.000824191	-1.54576	-0.00625	-1.5479	-0.06877
-1.5244	8.89085e-05	-1.55553	-0.000283529	-1.54881	-0.000253725	-1.54302	-0.00112	-1.52867	-0.000855258	-1.5305	-0.00166	-1.52959	-0.00022686	-1.57109	-0.000398595	-1.54149	0.000281388	-1.54271	-0.000824191	-1.54546	-0.00625	-1.54729	-0.06883
[truncated: 18,876 more rows]

[truncated: 15 more sheets: Figure 5h, Figure 5i, Supplementary Fig. 1a, Supplementary Fig. 1b, Supplementary Fig. 2, Supplementary Figure 4d, Supplementary Figure 5, Supplementary Figure 6a, Supplementary Figure 6b, Supplementary Figure 8a, Supplementary Figure 8b, Supplementary Figure 8c, Supplementary Figure 8e, Supplementary Figure 8f, Supplementary Figure 8g]
